# Supplementary material for: Metabolic Fingerprint of PS3-Induced Resistance of Grapevine Leaves against Plasmopara viticola Revealed Differences in Elicitor-Triggered Defenses
Source: Front Plant Sci. 2017 Feb 14;8:101. doi: 10.3389/fpls.2017.00101 (PMC5306141; doi:10.3389/fpls.2017.00101)
Supplement: TABLE S1 — Annotations of W48, H48 and P48 top m/z after query of KEGG databasis (Vitis vinifera organism) with the MassTRIX interface. [file Table_1.XLS]

## Sheet: Annotated 48 masses
	KEGG_cid	KEGG_name
W48	C00127#HMDB03337	Glutathione disulfide;GSSG;Oxiglutatione;Oxidized glutathione ([M-H]-)#Oxidized glutathione (see KEGG C00127); 2-amino-4-[[2-[2-[(4-amino-4-carboxy-butanoyl)amino]-2-(carboxymethylcarbamoyl)ethyl]disulfanyl-1-(carboxymethylcarbamoyl)ethyl]carbamoyl]butanoic acid [disulfide] ([M-H]-)
W48	C00590#C15475#HMDB11751#HMDB12915#LMFA01030707#LMFA01030708#LMFA01030709	Coniferyl alcohol;Coniferol;4-(3-Hydroxy-1-propenyl)-2-methoxyphenol ([M-H]-)#U 0521 ([M-H]-)#3-Methoxybenzenepropanoic acid; 3-(3-methoxyphenyl)propanoic acid [alkyl aryl ether ] ([M-H]-)#Coniferyl alcohol (see KEGG C00590); 4-[(E)-3-hydroxyprop-1-enyl]-2-methoxyphenol [primary alcohol] ([M-H]-)#10-hydroxy-2E,8E-Decadiene-4,6-diynoic acid [Unsaturated fatty acids [FA0103]] ([M-H]-)#10-hydroxy-2E…
W48	C00786#C02675#C02922#C05334#C08844#C08974#C09044#C09282#C09833#C09920#C09975#C10274#C10508#C12434#C16190#LMFA05000014#LMPK12020154#LMPK12050449#LMPK12050462#LMPK12050475#LMPK12070051#LMPK12070052#LMPK12070055#LMPK12070056#LMPK12070060#LMPK12070074#LMPK12070077#LMPK12070105#LMPK12070131#LMPK12070132#LMPK12080051#LMPK12080064#LMPK12080065#LMPK12100062#LMPK12120112#LMPK12120113#LMPK12120114#LMPK1212…	(-)-Vestitone;Vestitone ([M-H]-)#Dihydrobiochanin A;2,3-Dihydrobiochanin A ([M-H]-)#2'-O-Methyllicodione ([M-H]-)#4'-Methoxy-5,7-dihydroxyflavonone;Isosakuranetin;4'-Methylnaringenin ([M-H]-)#Moracin A ([M-H]-)#Sainfuran ([M-H]-)#Quinquangulin ([M-H]-)#Oxypeucedanin ([M-H]-)#Sakuranetin;Naringenin 7-methyl ether ([M-H]-)#Brazilin ([M-H]-)#2',4',6'-Trihydroxy-3'-formyldihydrochalcone ([M-H]-)#Phyl…
W48	C01207#C05584#C10833#HMDB00291#HMDB02085#HMDB03503	3-(3,4-Dihydroxyphenyl)lactate ([M-H]-)#3-Methoxy-4-hydroxymandelate;Vanillylmandelic acid ([M-H]-)#Syringic acid ([M-H]-)#Vanillylmandelic acid (see KEGG C05584); (2S)-2-hydroxy-2-(4-hydroxy-3-methoxy-phenyl)acetic acid [secondary alcohol] ([M-H]-)#Syringic acid; 4-hydroxy-3,5-dimethoxy-benzoic acid [phenol or hydroxyhetarene] ([M-H]-)#3-(3,4-Dihydroxyphenyl)lactic acid (see KEGG C01207); 3-(3,4…
W48	C01424#HMDB05807	Gallate;Gallic acid;3,4,5-Trihydroxybenzoic acid;3,4,5-Trihydroxybenzoate;Pyrogallol-5-carboxylic acid ([M-H]-)#Gallic acid (see KEGG C01424); 3,4,5-trihydroxybenzoic acid [phenol or hydroxyhetarene] ([M-H]-)
W48	C01586#C06332#C06339#HMDB00714#HMDB00992#HMDB12884	Hippurate;Hippuric acid;N-Benzoylglycine;Benzoylaminoacetic acid ([M-H]-)#N-Acetylanthranilate;2-(Acetylamino)-benzoic acid;N-acetylanthranilic acid ([M-H]-)#2,5,6-Trihydroxy-5,6-dihydroquinoline ([M-H]-)#Hippuric acid (see KEGG C01586); 2-benzamidoacetic acid [carboxylic acid] ([M-H]-)#3-Succinoylpyridine; 4-oxo-4-pyridin-3-yl-butanoic acid [ketone] ([M-H]-)#Adrenochrome; (3S)-3-hydroxy-1-methyl…
W48	C01607#C06425#HMDB00417#HMDB00553#HMDB00801#HMDB02212#LMFA01010020#LMFA01020017#LMFA01020048#LMFA01020049#LMFA01020050#LMFA01020051#LMFA01020052#LMFA01020220#LMFA01020287#LMFA01020342#LMFA05000446#LMPR0104010004	Phytanate;Phytanic acid ([M-H]-)#Icosanoic acid;Eicosanoic acid;Arachidic acid ([M-H]-)#3D,7D,11D-Phytanic acid; (3R,7R,11R)-3,7,11,15-tetramethylhexadecanoic acid [carboxylic acid] ([M-H]-)#3L,7D,11D-Phytanic acid; (3S,7R,11R)-3,7,11,15-tetramethyl-Hexadecanoic acid [carboxylic acid] ([M-H]-)#Phytanic acid (see KEGG C01607); 3,7,11,15-tetramethylhexadecanoic acid [carboxylic acid] ([M-H]-)#Arach…
W48	C01616	Tauropine;N2-(D-1-Carboxyethyl)taurine ([M-H]-)
W48	C02195	Steryl sulfate ([M-H]-)
W48	C02487	(Ac)2-L-Lys-D-Ala;(Ac)2-L-lysyl-D-alanine ([M-H]-)
W48	C02906#C03052#LMPK12130074	Dihydromyricetin;Ampelopsin;(+)-Dihydromyricetin;(+)-Ampelopsin ([M-H]-)#2,3-Dihydrogossypetin ([M-H]-)#Amaronol A; (+)- 2,4,6-Trihydroxy-2-[(3,4,5-trihydroxyphenyl)methyl]-3(2H)-benzofuranone [Aurone flavonoids [PK1213]] ([M-H]-)
W48	C03363#C03740#HMDB11162#HMDB11667	R replaced by H in 5-L-Glutamyl amino acid;L-gamma-Glutamyl amino acid ([M-H]-)#R replaced by H in (5-L-Glutamyl)-L-amino acid;L-gamma-Glutamyl-L-amino acid ([M-H]-)#L-beta-aspartyl-L-alanine [primary amine] ([M-H]-)#5-L-Glutamylglycine; 2-amino-5-(carboxymethylamino)-5-oxopentanoic acid [primary amine] ([M-H]-)
W48	C03579#C09585#C09607#LMPR0104170005	2beta-Hydroxygibberellin 1;Gibberellin A8 ([M-H]-)#Vernomygdin ([M-H]-)#Zexbrevin B ([M-H]-)#Gibberellin A8 (see KEGG C03579) [C20 isoprenoids (diterpenes) [PR0104]] ([M-H]-)
W48	C04101	1-O,6-O-Digalloyl-beta-D-glucose ([M-H]-)
W48	C04366#C12624	3-(2-Carboxyethenyl)-cis,cis-muconate ([M-H]-)#2-Hydroxy-6-ketononatrienedioate ([M-H]-)
W48	C04376#HMDB01308	5'-Phosphoribosyl-N-formylglycinamide;N-Formyl-GAR;N-Formylglycinamide ribonucleotide;N2-Formyl-N1-(5-phospho-D-ribosyl)glycinamide ([M-H]-)#5'-Phosphoribosyl-N-formylglycinamide; [5-(2-formylaminoacetyl)amino-3,4-dihydroxy-oxolan-2-yl]methoxyphosphonic acid [hemiaminal] ([M-H]-)
W48	C04527#C10118#C12633#LMPK12111411#LMPK12111469#LMPK12112469#LMPK12112482#LMPK12112506#LMPK12112555#LMPK12112664#LMPK12112779#LMPK12112984#LMPK12112985#LMPK12112986#LMPK12112987#LMPK12112988#LMPK12112989#LMPK12113232#LMPK12113233#LMPK12113234#LMPK12113235#LMPK12130077	3,3',4',5,7-Pentahydroxy-8-methoxyflavone ([M-H]-)#Patuletin;Quercetagetin 6-methyl ether ([M-H]-)#Laricitrin;3'-O-Methylmyricetin ([M-H]-)#3',4',5'-Trihydroxywogonin [Flavones and Flavonols [PK1211]] ([M-H]-)#5,7,8,3',4'-Pentahydroxy-6-methoxyflavone [Flavones and Flavonols [PK1211]] ([M-H]-)#Pinomyricetin [Flavones and Flavonols [PK1211]] ([M-H]-)#Laricitrin [Flavones and Flavonols [PK1211]] ([…
W48	C04544#C11347	gamma-L-Glutamyl-L-cysteinyl-beta-alanine ([M-H]-)#S-Methyl GSH;S-Methylglutathione ([M-H]-)
W48	C04640#HMDB00999#HMDB02305#C03280	2-(Formamido)-N1-(5'-phosphoribosyl)acetamidine;1-(5'-Phosphoribosyl)-N-formylglycinamidine;5'-Phosphoribosyl-N-formylglycinamidine;5'-Phosphoribosylformylglycinamidine;2-(Formamido)-N1-(5-phospho-D-ribosyl)acetamidine ([M-H]-)#Phosphoribosylformylglycineamidine (see KEGG C04640); [5-[(1-amino-2-formamidoethylidene)amino]-3,4-dihydroxyoxolan-2-yl]methyl dihydrogen phosphate [hemiaminal] ([M-H]-)#…
W48	C05131#C16744#HMDB00884#HMDB02331#HMDB04813	(1-Ribosylimidazole)-4-acetate ([M-H]-)#Spongothymidine ([M-H]-)#Ribothymidine; 1-[(2R,3R,4S,5R)-3,4-dihydroxy-5-(hydroxymethyl)oxolan-2-yl]-5-methylpyrimidine-2,4-dione [primary alcohol] ([M-H]-)#Imidazoleacetic acid riboside (see KEGG C05131); 2-[1-[(2R,3R,4S,5R)-3,4-dihydroxy-5-(hydroxymethyl)oxolan-2-yl]imidazol-4-yl]acetic acid [primary alcohol] ([M-H]-)#3-Methyluridine; 1-[3,4-dihydroxy-5-(…
W48	C06317#C10787#HMDB05784	4-Hydroxy-3-methoxy-benzenemethanol;Vanillyl alcohol;4-Hydroxy-3-methoxybenzyl alcohol;4-Hydroxy-3-methoxybenzenemethanol ([M-H]-)#2,6-Dimethoxyphenol;Pyrogallol 1,3-dimethyl ether ([M-H]-)#Hydroxytyrosol; 4-(2-hydroxyethyl)benzene-1,2-diol [primary alcohol] ([M-H]-)
W48	C06659#C17360	Dihydroclavaminic acid;Dihydroclavaminate ([M-H]-)#Alanylclavam ([M-H]-)
W48	C06902	Chlorhexidine ([M-H]-)
W48	C06918	Clomipramine ([M-H]-)
W48	C06948	Diazepam ([M-H]-)
W48	C07486	Nordazepam;Desmethyldiazepam;7-Chloro-1,3-dihydro-5-phenyl-(2H)-1,4-benzodiazepin-2-one ([M-H]-)
W48	C08430	Convicine ([M-H]-)
W48	C08512	Ranunculin ([M-H]-)
W48	C09657#C17747	Dehydrojuvabione ([M-H]-)#5-Hydroxy-1-(4-hydroxyphenyl)-3-decanone ([M-H]-)
W48	C10221#C10238#C17639#C17640#LMPK12030001#LMPK12030002#LMPK12030003#LMPK12030004#LMPK12050176#LMPK12110227#LMPK12110333#LMPK12110368#LMPK12110369#LMPK12110370#LMPK12110398#LMPK12110399#LMPK12110400#LMPK12110696#LMPK12111788#LMPK12111886#LMPK12111887#LMPK12111938	Epicatechin-(4beta->8)-ent-epicatechin ([M-H]-)#Procyanidin B4;Catechin-(4alpha->8)-epicatechin ([M-H]-)#Procyanidin B2;Procyanidol B2 ([M-H]-)#Procyanidin B5;Procyanidol B5 ([M-H]-)#Procyanidin B1 (see KEGG C10221) [Proanthocyanidins [PK1203]] ([M-H]-)#Procyanidin B2 [Proanthocyanidins [PK1203]] ([M-H]-)#Procyanidin B3 (see KEGG C10209) [Proanthocyanidins [PK1203]] ([M-H]-)#Procyanidin B4 (see K…
W48	C11012	Pencycuron ([M-H]-)
W48	C11254#LMPK12110852#LMPK12111211#LMPK12111385#LMPK12111388#LMPK12112174#LMPK12112362#LMPK12112545#LMPK12112704#LMPK12112833	Carmine;Carminic acid ([M-H]-)#Tricetin 3'-methyl ether 7-glucuronide [Flavones and Flavonols [PK1211]] ([M-H]-)#6-Methoxyluteolin 7-glucuronide [Flavones and Flavonols [PK1211]] ([M-H]-)#8-Hydroxyluteolin 4'-methyl ether 8-glucuronide [Flavones and Flavonols [PK1211]] ([M-H]-)#8-Hydroxyluteolin 3'-methyl ether 8-glucuronide [Flavones and Flavonols [PK1211]] ([M-H]-)#Quercetin 3-(6''-methylglucur…
W48	C11666#C11667#LMPR0102070031#LMPR0102070032	11-Hydroxyiridodial glucoside pentaacetate ([M-H]-)#8-epi-11-Hydroxyiridodial glucoside pentaacetate ([M-H]-)#11-Hydroxyiridodial glucoside pentaacetate (see KEGG C11666) [C10 isoprenoids (monoterpenes) [PR0102]] ([M-H]-)#8-epi-11-Hydroxyiridodial glucoside pentaacetate (see KEGG C11667) [C10 isoprenoids (monoterpenes) [PR0102]] ([M-H]-)
W48	C13050#C15635	Cyclic ADP-ribose;cADPR ([M-H]-)#GW 4064 ([M-H]-)
W48	C13870	Tributyrin;Glyceryl tributyrate;Glycerol tributyrate ([M-H]-)
W48	C14094#C14095	2-Carboxy-2-hydroxy-8-carboxychromene ([M-H]-)#2-Hydroxy-3-carboxybenzalpyruvate;3-(3-Carboxy-3-oxo-1-propenyl)-2-hydroxy-benzoic acid ([M-H]-)
W48	C14112	cis-2-Carboxycyclohexyl-acetic acid ([M-H]-)
W48	C16193#C16194	1,6-Naphthalenedisulfonic acid ([M-H]-)#2,6-Naphthalenedisulfonic acid ([M-H]-)
W48	C16201#C16202	1-Naphthalenesulfonic acid;Naphthalene-1-sulfonate ([M-H]-)#2-Naphthalenesulfonic acid;Naphthalene-2-sulfonate ([M-H]-)
W48	C16201#C16202	C13 isotope of 1-Naphthalenesulfonic acid;Naphthalene-1-sulfonate ([M-H]-)#C13 isotope of 2-Naphthalenesulfonic acid;Naphthalene-2-sulfonate ([M-H]-)
W48	C16322#LMFA01050232#LMFA01060022#LMFA01060023#LMFA01060024#LMFA01060025#LMFA01060026#LMFA01060155#LMFA01060157#LMFA01060158#LMFA01060159#LMFA01060160#LMFA01060178	9-Oxononanoic acid ([M-H]-)#9-hydroxy-5Z-nonenoic acid [Hydroxy fatty acids [FA0105]] ([M-H]-)#n-heptanoyl acetic acid; 2-oxo-nonanoic acid [Oxo fatty acids [FA0106]] ([M-H]-)#3-caproyl propionic acid; 4-oxo-nonanoic acid [Oxo fatty acids [FA0106]] ([M-H]-)#4-n-valeryl butyric acid; 5-oxo-nonanoic acid [Oxo fatty acids [FA0106]] ([M-H]-)#n-butyrl n-valeric acid; 6-oxo-nonanoic acid [Oxo fatty aci…
W48	C16850	2-Amino-3,7-dideoxy-D-threo-hept-6-ulosonic acid ([M-H]-)
W48	C17396#C17398	O18 isotope of Epithienamycin B ([M-H]-)#O18 isotope of Epithienamycin D ([M-H]-)
W48	HMDB00653#LMST05020016	Cholesterol sulfate; [(3S,8S,9S,10R,13R,14S,17R)-10,13-dimethyl-17-[(2R)-6-methylheptan-2-yl]-2,3,4,7,8,9,11,12,14,15,16,17-dodecahydro-1H-cyclopenta[a]phenanthren-3-yl] hydrogen sulfate [sulfuric acid monoester] ([M-H]-)#cholesterol sulfate; cholest-5-en-3beta-yl hydrogen sulfate [Sulfates [ST0502]] ([M-H]-)
W48	HMDB01058	Fructose 1,6-bisphosphate (see KEGG C00354; C05378); [2,3,4-trihydroxy-5-(phosphonooxymethyl)oxolan-2-yl]methoxyphosphonic acid [secondary alcohol] ([M-H]-)
W48	HMDB02327#LMFA01170010#LMFA01170011#LMFA01170012#LMFA01170013#LMFA01170014	1,11-Undecanedicarboxylic acid; tridecanedioic acid [carboxylic acid] ([M-H]-)#2-methyl-dodecanedioic acid [Dicarboxylic acids [FA0117]] ([M-H]-)#3-methyl-dodecanedioic acid [Dicarboxylic acids [FA0117]] ([M-H]-)#4-methyl-dodecanedioic acid [Dicarboxylic acids [FA0117]] ([M-H]-)#6-methyl-dodecanedioic acid [Dicarboxylic acids [FA0117]] ([M-H]-)#Tridecanedioic acid; Tridecanedioic acid [Dicarboxyl…
W48	HMDB10733#LMFA01050106#LMFA01050192#LMFA01050193#LMFA01050270#LMFA01050271#LMFA01050272#LMFA01060050#LMFA01060051#LMFA01060052#LMFA01060053#LMFA01060054#LMFA01060055#LMFA01060056#LMFA01060057#LMFA01060058#LMFA01060101#LMFA01060104#LMFA01060105	3-Oxohexadecanoic acid; 3-oxohexadecanoic acid [ketone] ([M-H]-)#Ambrettolic acid; 16-hydroxy-7-hexadecenoic acid [Hydroxy fatty acids [FA0105]] ([M-H]-)#16-hydroxy-9E-hexadecenoic acid [Hydroxy fatty acids [FA0105]] ([M-H]-)#16-hydroxy-9Z-hexadecenoic acid [Hydroxy fatty acids [FA0105]] ([M-H]-)#(+)-12-hydroxy-9Z-hexadecenoic acid [Hydroxy fatty acids [FA0105]] ([M-H]-)#16-hydroxy-5-hexadecenoic…
W48	LMFA01170019#LMFA01170020#LMFA01170021	3-methyl-tetradecanedioic acid [Dicarboxylic acids [FA0117]] ([M-H]-)#5-methyl-tetradecanedioic acid [Dicarboxylic acids [FA0117]] ([M-H]-)#Pentadecanedioic acid; Pentadecanedioic acid [Dicarboxylic acids [FA0117]] ([M-H]-)
W48	LMGL03010029#LMGL03010030	TG(16:1(9Z)/16:1(9Z)/17:1(9Z))[iso3]; 1,2-di-(9Z-hexadecenoyl)-3-(9Z-heptadecenoyl)-sn-glycerol [Triacylglycerols [GL0301]] ([M-H]-)#TG(16:0/16:1(9Z)/17:2(9Z,12Z))[iso6]; 1-hexadecanoyl-2-(9Z-hexadecenoyl)-3-(9Z,12Z-heptadecadienoyl)-sn-glycerol [Triacylglycerols [GL0301]] ([M-H]-)
W48	LMGP06050015	PI(17:2(9Z,12Z)/0:0); 1-(9Z,12Z-heptadecadienoyl)-glycero-3-phospho-(1'-myo-inositol) [Monoacylglycerophosphoinositols [GP0605]] ([M-H]-)
W48	LMPK12111408#LMPK12112437#LMPK12113195#LMPK12113199	8-Hydroxytricetin 7-glucuronide [Flavones and Flavonols [PK1211]] ([M-H]-)#Myricetin 3-glucuronide [Flavones and Flavonols [PK1211]] ([M-H]-)#Gossypetin 3-glucuronide [Flavones and Flavonols [PK1211]] ([M-H]-)#Gossypetin 8-glucuronide [Flavones and Flavonols [PK1211]] ([M-H]-)
W48	LMPK12112212	Quercetin 3-(2''-galloyl-alpha-L-arabinopyranoside) [Flavones and Flavonols [PK1211]] ([M-H]-)
W48	LMPK12140388	(2S)-5,7,3',4'-Tetrahydroxyflavanone 7-(6-galloylglucoside) [Flavanones [PK1214]] ([M-H]-)
W48	LMPR0103050006	dihydrophaseic acid 4-O-beta-D-glucoside; (2Z,4E)-5-[(1R,3S,5R,8S)-3-(beta-D-glucopyranosyloxy)-8-hydroxy-1,5-dimethyl-6-oxabicyclo[3.2.1]oct-8-yl]-3-methylpenta-2,4-dienoic acid [C15 isoprenoids (sesquiterpenes) [PR0103]] ([M-H]-)
H48	C00051#C02320#HMDB00125	S34 isotope of Glutathione;5-L-Glutamyl-L-cysteinylglycine;N-(N-gamma-L-Glutamyl-L-cysteinyl)glycine;gamma-L-Glutamyl-L-cysteinyl-glycine;GSH;Reduced glutathione ([M-H]-)#S34 isotope of R replaced by H in R-S-Glutathione ([M-H]-)#S34 isotope of Glutathione (see KEGG C00051); (2S)-2-amino-4-[[(1R)-1-(carboxymethylcarbamoyl)-2-sulfanyl-ethyl]carbamoyl]butanoic acid [primary amine] ([M-H]-)
H48	C00051#C02320#HMDB00125	O18 isotope of Glutathione;5-L-Glutamyl-L-cysteinylglycine;N-(N-gamma-L-Glutamyl-L-cysteinyl)glycine;gamma-L-Glutamyl-L-cysteinyl-glycine;GSH;Reduced glutathione ([M-H]-)#O18 isotope of R replaced by H in R-S-Glutathione ([M-H]-)#O18 isotope of Glutathione (see KEGG C00051); (2S)-2-amino-4-[[(1R)-1-(carboxymethylcarbamoyl)-2-sulfanyl-ethyl]carbamoyl]butanoic acid [primary amine] ([M-H]-)
H48	C00051#C02320#HMDB00125	Glutathione;5-L-Glutamyl-L-cysteinylglycine;N-(N-gamma-L-Glutamyl-L-cysteinyl)glycine;gamma-L-Glutamyl-L-cysteinyl-glycine;GSH;Reduced glutathione ([M-H]-)#R replaced by H in R-S-Glutathione ([M-H]-)#Glutathione (see KEGG C00051); (2S)-2-amino-4-[[(1R)-1-(carboxymethylcarbamoyl)-2-sulfanyl-ethyl]carbamoyl]butanoic acid [primary amine] ([M-H]-)
H48	C00051#C02320#HMDB00125	C13 isotope of Glutathione;5-L-Glutamyl-L-cysteinylglycine;N-(N-gamma-L-Glutamyl-L-cysteinyl)glycine;gamma-L-Glutamyl-L-cysteinyl-glycine;GSH;Reduced glutathione ([M-H]-)#C13 isotope of R replaced by H in R-S-Glutathione ([M-H]-)#C13 isotope of Glutathione (see KEGG C00051); (2S)-2-amino-4-[[(1R)-1-(carboxymethylcarbamoyl)-2-sulfanyl-ethyl]carbamoyl]butanoic acid [primary amine] ([M-H]-)
H48	C00072#C02670#C03217#C03289#C03387#C04053#C04349#C04471#C04662#C06033#C06430#C06440#HMDB00044#HMDB06355	Ascorbate;Ascorbic acid;L-Ascorbate;L-Ascorbic acid;Vitamin C ([M-H]-)#D-Glucuronolactone;Glucurone;Glucofuranurono-6,3-lactone;D-Glucurono-3,6-lactone;D-Glucurone ([M-H]-)#2-Hydroxy-3-oxoadipate ([M-H]-)#L-xylo-Hexulonolactone;L-xylo-Hex-2-ulono-1,4-lactone ([M-H]-)#D-Glucurono-6,2-lactone ([M-H]-)#5-Dehydro-4-deoxy-D-glucuronate;4-Deoxy-L-threo-5-hexosulose uronate ([M-H]-)#(4S)-4,6-Dihydroxy-2…
H48	C00085#C00092#C00103#C00275#C00446#C00636#C00663#C00668#C01002#C01094#C01097#C01113#C01171#C01172#C01177#C02888#C02962#C02965#C02976#C03251#C03267#C03384#C03546#C03606#C03654#C03735#C03811#C03847#C04006#C04010#C05001#C05345#C06019#C06155#C06312#C15924#C15926#HMDB00124#HMDB00213#HMDB00645#HMDB00994#HMDB01076#HMDB01078#HMDB01313#HMDB01401#HMDB01586#HMDB02985#HMDB03498#HMDB03971#HMDB06328#HMDB06330#…	D-Fructose 6-phosphate;D-Fructose 6-phosphoric acid;Neuberg ester ([M-H]-)#D-Glucose 6-phosphate;Glucose 6-phosphate;Robison ester ([M-H]-)#D-Glucose 1-phosphate;alpha-D-Glucose 1-phosphate;Cori ester;D-Glucose alpha-1-phosphate ([M-H]-)#D-Mannose 6-phosphate ([M-H]-)#alpha-D-Galactose 1-phosphate;alpha-D-Galactopyranose 1-phosphate ([M-H]-)#D-Mannose 1-phosphate;alpha-D-Mannose 1-phosphate ([M-H…
H48	C00085#C00092#C00103#C00275#C00446#C00636#C00663#C00668#C01002#C01094#C01097#C01113#C01171#C01172#C01177#C02888#C02962#C02965#C02976#C03251#C03267#C03384#C03546#C03606#C03654#C03735#C03811#C03847#C04006#C04010#C05001#C05345#C06019#C06155#C06312#C15924#C15926#HMDB00124#HMDB00213#HMDB00645#HMDB00994#HMDB01076#HMDB01078#HMDB01313#HMDB01401#HMDB01586#HMDB02985#HMDB03498#HMDB03971#HMDB06328#HMDB06330#…	C13 isotope of D-Fructose 6-phosphate;D-Fructose 6-phosphoric acid;Neuberg ester ([M-H]-)#C13 isotope of D-Glucose 6-phosphate;Glucose 6-phosphate;Robison ester ([M-H]-)#C13 isotope of D-Glucose 1-phosphate;alpha-D-Glucose 1-phosphate;Cori ester;D-Glucose alpha-1-phosphate ([M-H]-)#C13 isotope of D-Mannose 6-phosphate ([M-H]-)#C13 isotope of alpha-D-Galactose 1-phosphate;alpha-D-Galactopyranose 1…
H48	C00085#C00092#C00103#C00275#C00446#C00636#C00663#C00668#C01002#C01094#C01097#C01113#C01171#C01172#C01177#C02888#C02962#C02965#C02976#C03251#C03267#C03384#C03546#C03606#C03654#C03735#C03811#C03847#C04006#C04010#C05001#C05345#C06019#C06155#C06312#C15924#C15926#HMDB00124#HMDB00213#HMDB00645#HMDB00994#HMDB01076#HMDB01078#HMDB01313#HMDB01401#HMDB01586#HMDB02985#HMDB03498#HMDB03971#HMDB06328#HMDB06330#…	O18 isotope of D-Fructose 6-phosphate;D-Fructose 6-phosphoric acid;Neuberg ester ([M-H]-)#O18 isotope of D-Glucose 6-phosphate;Glucose 6-phosphate;Robison ester ([M-H]-)#O18 isotope of D-Glucose 1-phosphate;alpha-D-Glucose 1-phosphate;Cori ester;D-Glucose alpha-1-phosphate ([M-H]-)#O18 isotope of D-Mannose 6-phosphate ([M-H]-)#O18 isotope of alpha-D-Galactose 1-phosphate;alpha-D-Galactopyranose 1…
H48	C00093#C00623#C02979#C03120#C03189#C03968#HMDB00126#HMDB02520	O18 isotope of sn-Glycerol 3-phosphate;Glycerophosphoric acid;D-Glycerol 1-phosphate;Glycerol-3-phosphate ([M-H]-)#O18 isotope of Glycerol 1-phosphate;sn-Glycerol 1-phosphate;sn-Gro-1-P;L-Glycerol 1-phosphate ([M-H]-)#O18 isotope of Glycerol 2-phosphate ([M-H]-)#O18 isotope of R replaced by H in Glycerophosphodiester ([M-H]-)#O18 isotope of DL-Glycerol 1-phosphate;Glycerol 1-phosphate;rac-Glycero…
H48	C00111#C00118#C00661#C03715#HMDB01112#HMDB01473	Glycerone phosphate;Dihydroxyacetone phosphate ([M-H]-)#D-Glyceraldehyde 3-phosphate;(2R)-2-Hydroxy-3-(phosphonooxy)-propanal;Glyceraldehyde 3-phosphate ([M-H]-)#DL-Glyceraldehyde 3-phosphate ([M-H]-)#R replaced by H in O-Alkylglycerone phosphate;Alkyl-glycerone 3-phosphate;Dihydroxyacetone phosphate alkyl ether ([M-H]-)#D-Glyceraldehyde 3-phosphate (see KEGG C00118; C00661); (2-hydroxy-3-oxo-pro…
H48	C00121#C00181#C00216#C00259#C00309#C00310#C00312#C00476#C00508#C01032#C01394#C01488#C01508#C01510#C02096#C02204#C02205#C02337#C02473#C02479#C02604#C02761#C02897#C03645#C05052#C06115#C08346#C08353#C08354#C11476#C16639#HMDB00098#HMDB00283#HMDB00366#HMDB00621#HMDB00646#HMDB00751#HMDB01644#HMDB03371#HMDB12194#HMDB12325#LMFA01050386	D-Ribose ([M-H]-)#D-Xylose;Wood sugar ([M-H]-)#D-Arabinose ([M-H]-)#L-Arabinose;L-Arabinopyranose ([M-H]-)#D-Ribulose;D-erythro-2-Pentulose;D-Arabinoketose;D-Arabinulose;D-Riboketose ([M-H]-)#D-Xylulose;D-threo-Pentulose;D-Lyxulose ([M-H]-)#L-Xylulose;L-threo-Pentulose;L-Lyxulose ([M-H]-)#D-Lyxose ([M-H]-)#L-Ribulose;L-erythro-Pentulose;L-Arabinoketose;L-Arabinulose;L-Riboketose ([M-H]-)#R replac…
H48	C00158#C00311#C00451#C00679#C02780#C03600#C03921#C04575#C04617#HMDB00094#HMDB00193#HMDB01874#HMDB05971#HMDB06511#LMFA01060195	O18 isotope of Citrate;Citric acid;2-Hydroxy-1,2,3-propanetricarboxylic acid;2-Hydroxytricarballylic acid ([M-H]-)#O18 isotope of Isocitrate;Isocitric acid;1-Hydroxytricarballylic acid;1-Hydroxypropane-1,2,3-tricarboxylic acid ([M-H]-)#O18 isotope of (1R,2S)-1-Hydroxypropane-1,2,3-tricarboxylate;D-threo-Isocitric acid ([M-H]-)#O18 isotope of 5-Dehydro-4-deoxy-D-glucarate ([M-H]-)#O18 isotope of 2…
H48	C00158#C00311#C00451#C00679#C02780#C03600#C03921#C04575#C04617#HMDB00094#HMDB00193#HMDB01874#HMDB05971#HMDB06511#LMFA01060195	Citrate;Citric acid;2-Hydroxy-1,2,3-propanetricarboxylic acid;2-Hydroxytricarballylic acid ([M-H]-)#Isocitrate;Isocitric acid;1-Hydroxytricarballylic acid;1-Hydroxypropane-1,2,3-tricarboxylic acid ([M-H]-)#(1R,2S)-1-Hydroxypropane-1,2,3-tricarboxylate;D-threo-Isocitric acid ([M-H]-)#5-Dehydro-4-deoxy-D-glucarate ([M-H]-)#2,5-Didehydro-D-gluconate;2,5-Diketogluconic acid ([M-H]-)#Carboxymethyloxys…
H48	C00158#C00311#C00451#C00679#C02780#C03600#C03921#C04575#C04617#HMDB00094#HMDB00193#HMDB01874#HMDB05971#HMDB06511#LMFA01060195	C13 isotope of Citrate;Citric acid;2-Hydroxy-1,2,3-propanetricarboxylic acid;2-Hydroxytricarballylic acid ([M-H]-)#C13 isotope of Isocitrate;Isocitric acid;1-Hydroxytricarballylic acid;1-Hydroxypropane-1,2,3-tricarboxylic acid ([M-H]-)#C13 isotope of (1R,2S)-1-Hydroxypropane-1,2,3-tricarboxylate;D-threo-Isocitric acid ([M-H]-)#C13 isotope of 5-Dehydro-4-deoxy-D-glucarate ([M-H]-)#C13 isotope of 2…
H48	C00166#C00811#C01772#C02763#C05838#C06738#C07114#C10945#C12621#HMDB00205#HMDB01713#HMDB02035#HMDB02641#HMDB12225#LMFA01030721#LMFA01030722	Phenylpyruvate;Phenylpyruvic acid;alpha-Ketohydrocinnamic acid;keto-Phenylpyruvate;3-Phenyl-2-oxopropanoate ([M-H]-)#4-Coumarate;p-Coumaric acid;trans-4-Hydroxycinnamate;trans-p-Hydroxycinnamate;4-Hydroxycinnamic acid;4-Hydroxycinnamate ([M-H]-)#trans-2-Hydroxycinnamate;trans-2-Hydroxycinnamic acid;2-Hydroxycinnamate;2-Coumaric acid;o-Coumaric acid;2-Coumarate ([M-H]-)#enol-Phenylpyruvate;enol-Ph…
H48	C00166#C00811#C01772#C02763#C05838#C06738#C07114#C10945#C12621#HMDB00205#HMDB01713#HMDB02035#HMDB02641#HMDB12225#LMFA01030721#LMFA01030722	C13 isotope of Phenylpyruvate;Phenylpyruvic acid;alpha-Ketohydrocinnamic acid;keto-Phenylpyruvate;3-Phenyl-2-oxopropanoate ([M-H]-)#C13 isotope of 4-Coumarate;p-Coumaric acid;trans-4-Hydroxycinnamate;trans-p-Hydroxycinnamate;4-Hydroxycinnamic acid;4-Hydroxycinnamate ([M-H]-)#C13 isotope of trans-2-Hydroxycinnamate;trans-2-Hydroxycinnamic acid;2-Hydroxycinnamate;2-Coumaric acid;o-Coumaric acid;2-C…
H48	C00191#C00333#C00558#C00618#C00905#C01062#C02024#C03033#C03342#C06370#C06472#C06473#C06477#C08348#C08350#C13086#C15673#C16245#HMDB00127#HMDB02545#HMDB02704#HMDB03363#HMDB03402#HMDB06334#HMDB11731#HMDB11732	D-Glucuronate;Glucuronic acid;Glucuronate ([M-H]-)#D-Galacturonate;D-Galacturonic acid ([M-H]-)#D-Tagaturonate;D-Tagaturonic acid ([M-H]-)#3-Dehydro-L-gulonate ([M-H]-)#D-Fructuronate;D-Fructuronic acid ([M-H]-)#5-Dehydro-D-gluconate;5-Dehydrogluconate ([M-H]-)#D-Mannuronate;D-Mannuronic acid ([M-H]-)#R replaced by H in beta-D-Glucuronoside;Acceptor beta-D-glucuronoside;Glucuronide;beta-D-Glucuro…
H48	C00191#C00333#C00558#C00618#C00905#C01062#C02024#C03033#C03342#C06370#C06472#C06473#C06477#C08348#C08350#C13086#C15673#C16245#HMDB00127#HMDB02545#HMDB02704#HMDB03363#HMDB03402#HMDB06334#HMDB11731#HMDB11732	C13 isotope of D-Glucuronate;Glucuronic acid;Glucuronate ([M-H]-)#C13 isotope of D-Galacturonate;D-Galacturonic acid ([M-H]-)#C13 isotope of D-Tagaturonate;D-Tagaturonic acid ([M-H]-)#C13 isotope of 3-Dehydro-L-gulonate ([M-H]-)#C13 isotope of D-Fructuronate;D-Fructuronic acid ([M-H]-)#C13 isotope of 5-Dehydro-D-gluconate;5-Dehydrogluconate ([M-H]-)#C13 isotope of D-Mannuronate;D-Mannuronic acid …
H48	C00191#C00333#C00558#C00618#C00905#C01062#C02024#C03033#C03342#C06370#C06472#C06473#C06477#C08348#C08350#C13086#C15673#C16245#HMDB00127#HMDB02545#HMDB02704#HMDB03363#HMDB03402#HMDB06334#HMDB11731#HMDB11732	O18 isotope of D-Glucuronate;Glucuronic acid;Glucuronate ([M-H]-)#O18 isotope of D-Galacturonate;D-Galacturonic acid ([M-H]-)#O18 isotope of D-Tagaturonate;D-Tagaturonic acid ([M-H]-)#O18 isotope of 3-Dehydro-L-gulonate ([M-H]-)#O18 isotope of D-Fructuronate;D-Fructuronic acid ([M-H]-)#O18 isotope of 5-Dehydro-D-gluconate;5-Dehydrogluconate ([M-H]-)#O18 isotope of D-Mannuronate;D-Mannuronic acid …
H48	C00257#C00514#C00770#C00800#C00817#C00880#C03215#C15930#HMDB00565#HMDB00625#HMDB03290	O18 isotope of D-Gluconic acid;D-Gluconate;D-gluco-Hexonic acid ([M-H]-)#O18 isotope of D-Mannonate ([M-H]-)#O18 isotope of L-Idonate ([M-H]-)#O18 isotope of L-Gulonate;L-Gulonic acid;Gulonate;Gulonic acid ([M-H]-)#O18 isotope of D-Altronate ([M-H]-)#O18 isotope of D-Galactonate;D-Galactonic acid ([M-H]-)#O18 isotope of 2-Carboxy-D-arabinitol ([M-H]-)#O18 isotope of L-Galactonate;L-Galactonic aci…
H48	C00257#C00514#C00770#C00800#C00817#C00880#C03215#C15930#HMDB00565#HMDB00625#HMDB03290	D-Gluconic acid;D-Gluconate;D-gluco-Hexonic acid ([M-H]-)#D-Mannonate ([M-H]-)#L-Idonate ([M-H]-)#L-Gulonate;L-Gulonic acid;Gulonate;Gulonic acid ([M-H]-)#D-Altronate ([M-H]-)#D-Galactonate;D-Galactonic acid ([M-H]-)#2-Carboxy-D-arabinitol ([M-H]-)#L-Galactonate;L-Galactonic acid ([M-H]-)#Galactonic acid; (2R,3S,4S,5R)-2,3,4,5,6-pentahydroxyhexanoic acid [primary alcohol] ([M-H]-)#Gluconic acid (…
H48	C00257#C00514#C00770#C00800#C00817#C00880#C03215#C15930#HMDB00565#HMDB00625#HMDB03290	C13 isotope of D-Gluconic acid;D-Gluconate;D-gluco-Hexonic acid ([M-H]-)#C13 isotope of D-Mannonate ([M-H]-)#C13 isotope of L-Idonate ([M-H]-)#C13 isotope of L-Gulonate;L-Gulonic acid;Gulonate;Gulonic acid ([M-H]-)#C13 isotope of D-Altronate ([M-H]-)#C13 isotope of D-Galactonate;D-Galactonic acid ([M-H]-)#C13 isotope of 2-Carboxy-D-arabinitol ([M-H]-)#C13 isotope of L-Galactonate;L-Galactonic aci…
H48	C00296#C01295#C12113#HMDB03072	Quinate;Quinic acid;Kinic acid;Chinic acid;L-Quinic acid;L-Quinate;(-)-Quinic acid ([M-H]-)#2D-5-O-Methyl-2,3,5/4,6-pentahydroxycyclohexanone;5D-5-O-Methyl-2,3,5/4,6-pentahydroxycyclohexanone;D-5-O-Methyl-2,3,5/4,6-pentahydroxycyclohexanone ([M-H]-)#Valiolone ([M-H]-)#Quinic acid (see KEGG C06746); (3R,5R)-1,3,4,5-tetrahydroxycyclohexane-1-carboxylic acid [secondary alcohol] ([M-H]-)
H48	C00296#C01295#C12113#HMDB03072	C13 isotope of Quinate;Quinic acid;Kinic acid;Chinic acid;L-Quinic acid;L-Quinate;(-)-Quinic acid ([M-H]-)#C13 isotope of 2D-5-O-Methyl-2,3,5/4,6-pentahydroxycyclohexanone;5D-5-O-Methyl-2,3,5/4,6-pentahydroxycyclohexanone;D-5-O-Methyl-2,3,5/4,6-pentahydroxycyclohexanone ([M-H]-)#C13 isotope of Valiolone ([M-H]-)#C13 isotope of Quinic acid (see KEGG C06746); (3R,5R)-1,3,4,5-tetrahydroxycyclohexane…
H48	C00322#C00846#C04287#C06891#C16159#HMDB00225#HMDB00398#LMFA01170096#LMFA01170121	2-Oxoadipate;2-Oxoadipic acid ([M-H]-)#3-Oxoadipate;3-Oxoadipic acid;3-Keto-adipate ([M-H]-)#3D-(3,5/4)-Trihydroxycyclohexane-1,2-dione;D-2,3-Diketo-4-deoxy-epi-inositol;(3R,4S,5R)-3,4,5-Trihydroxy-1,2-cyclohexanedione;3,5/4-Trihydroxycyclohexa-1,2-dione ([M-H]-)#D-2,3-Diketo 4-deoxy-epi-inositol;DKDI ([M-H]-)#2-Formylglutarate ([M-H]-)#Oxoadipic acid (see KEGG C00322); 2-oxohexanedioic acid [ket…
H48	C00345#C04234#HMDB01316	6-Phospho-D-gluconate ([M-H]-)#2-Carboxy-D-arabinitol 1-phosphate ([M-H]-)#6-Phosphogluconic acid (see KEGG C00345); (2S,3S,4R,5R)-2,3,4,5-tetrahydroxy-6-phosphonooxy-hexanoic acid [secondary alcohol] ([M-H]-)
H48	C00345#C04234#HMDB01316	C13 isotope of 6-Phospho-D-gluconate ([M-H]-)#C13 isotope of 2-Carboxy-D-arabinitol 1-phosphate ([M-H]-)#C13 isotope of 6-Phosphogluconic acid (see KEGG C00345); (2S,3S,4R,5R)-2,3,4,5-tetrahydroxy-6-phosphonooxy-hexanoic acid [secondary alcohol] ([M-H]-)
H48	C00352#C01283#C03783#C06156#C06377#C12213#C12214#HMDB01109#HMDB01254	D-Glucosamine 6-phosphate;D-Glucosamine phosphate ([M-H]-)#1-Amino-1-deoxy-scyllo-inositol 4-phosphate;scyllo-Inosamine 4-phosphate ([M-H]-)#D-Galactosamine 1-phosphate ([M-H]-)#alpha-D-Glucosamine 1-phosphate;D-Glucosamine 1-phosphate ([M-H]-)#D-Galactosamine 6-phosphate ([M-H]-)#Kanosamine 6-phosphate;D-Kanosamine 6-phosphate ([M-H]-)#Aminofructose 6-phosphate;Amino-D-fructose 6-phosphate ([M-H…
H48	C00354#C00660#C00665#C01220#C01231#C03693#C03785#C04062#C04063#C04064#C05378#HMDB00968#HMDB01047#HMDB03514#HMDB06234#HMDB06235#HMDB06872	D-Fructose 1,6-bisphosphate ([M-H]-)#D-Glucose 1,6-bisphosphate;D-Glucose 1,6-biphosphate ([M-H]-)#beta-D-Fructose 2,6-bisphosphate;D-Fructose 2,6-bisphosphate ([M-H]-)#1D-myo-Inositol 1,4-bisphosphate;D-myo-Inositol 1,4-bisphosphate;myo-Inositol 1,4-bisphosphate;Inositol 1,4-bisphosphate ([M-H]-)#alpha-D-Glucose 1,6-bisphosphate;alpha-D-Glucose 1,6-biphosphate ([M-H]-)#D-Mannose 1,6-bisphosphate…
H48	C00502#C00545#C00878#C01685#C05411#C05412#HMDB00539#HMDB00867	D-Xylonate ([M-H]-)#L-Arabinonate ([M-H]-)#D-Arabinonate ([M-H]-)#D-Ribonate;D-Ribonic acid ([M-H]-)#L-Xylonate ([M-H]-)#L-Lyxonate ([M-H]-)#Arabinonic acid (see KEGG C00545); Arabonic acid [primary alcohol] ([M-H]-)#Ribonic acid (see KEGG C01685); (2R,3R,4R)-2,3,4,5-tetrahydroxypentanoate [primary alcohol] ([M-H]-)
H48	C00552#C00898#C02107#HMDB00956	meso-Tartaric acid;meso-Tartrate ([M-H]-)#(R,R)-Tartaric acid;(R,R)-Tartrate;L-Tartaric acid;Tartaric acid;Tartrate;2,3-Dihydroxybutanedioic acid;(2R,3R)-Tartaric acid;(+)-Tartaric acid ([M-H]-)#(S,S)-Tartaric acid;(S,S)-Tartrate;D-Tartrate;D-Tartaric acid;(2S,3S)-Tartaric acid;(-)-Tartaric acid ([M-H]-)#Tartaric acid (see KEGG C00898); (2R,3R)-2,3-dihydroxybutanedioic acid [secondary alcohol] ([…
H48	C00552#C00898#C02107#HMDB00956	C13 isotope of meso-Tartaric acid;meso-Tartrate ([M-H]-)#C13 isotope of (R,R)-Tartaric acid;(R,R)-Tartrate;L-Tartaric acid;Tartaric acid;Tartrate;2,3-Dihydroxybutanedioic acid;(2R,3R)-Tartaric acid;(+)-Tartaric acid ([M-H]-)#C13 isotope of (S,S)-Tartaric acid;(S,S)-Tartrate;D-Tartrate;D-Tartaric acid;(2S,3S)-Tartaric acid;(-)-Tartaric acid ([M-H]-)#C13 isotope of Tartaric acid (see KEGG C00898); …
H48	C00689#C02591#C02995#C04534#C04645#C05396#C16688#HMDB01124#HMDB06789	alpha,alpha'-Trehalose 6-phosphate;Trehalose 6-phosphate ([M-H]-)#Sucrose 6-phosphate;Sucrose 6F-phosphate ([M-H]-)#Maltose 6'-phosphate ([M-H]-)#6-Phospho-beta-D-glucosyl-(1,4)-D-glucose;Cellobiose 6-phosphate ([M-H]-)#R replaced by H in 6-(D-Glucose-1-phospho)-D-mannosylglycoprotein;Glycoprotein 6-(D-glucose-1-phospho)-D-mannose ([M-H]-)#Lactose 6-phosphate ([M-H]-)#Sucrose-6-phosphate;6-Phosph…
H48	C00761	Coniferin ([M-H]-)
H48	C00826	L-Arogenate;L-Arogenic acid;Pretyrosine ([M-H]-)
H48	C00968	3',5'-Cyclic dAMP ([M-H]-)
H48	C00968	N15 isotope of 3',5'-Cyclic dAMP ([M-H]-)
H48	C00968#C07590	C13 isotope of 3',5'-Cyclic dAMP ([M-H]-)#Rofecoxib ([M-H]-)
H48	C00974#C01378#C05631#C08724#C09277#C10060#C10064#C10083#C10091#C10415#C12631#C15525#C16233#C16940#HMDB05810#LMPK12020155#LMPK12020156#LMPK12050500#LMPK12120118#LMPK12120143#LMPK12120181#LMPK12120271#LMPK12120367#LMPK12130065#LMPK12130072#LMPK12140002#LMPK12140087#LMPK12140095#LMPK12140121#LMPK12140123#LMPK12140533#LMPK12140618#LMPK12140667	Dihydrokaempferol;Aromadendrin;(+)-Dihydrokaempferol;(+)-Aromadendrin ([M-H]-)#Fustin;2,3-Dihydrofisetin ([M-H]-)#Eriodictyol ([M-H]-)#Okanin ([M-H]-)#Micromelin ([M-H]-)#3,5-Dimethoxy-1,6-dihydroxyxanthone ([M-H]-)#Gentiacaulein;2,8-Dihydroxy-1,6-dimethoxyxanthone ([M-H]-)#2-O-Methylswertianin;1,8-Dihydroxy-2,6-dimethoxyxanthone ([M-H]-)#Swerchirin;5-O-Methylbellidifolin;3,5-Dimethoxy-1,8-dihydr…
H48	C01099#C01131#C02985#C06369#HMDB01265	L-Fuculose 1-phosphate ([M-H]-)#L-Rhamnulose 1-phosphate ([M-H]-)#L-Fucose 1-phosphate;6-Deoxy-L-galactose 1-phosphate;beta-L-Fucose 1-phosphate ([M-H]-)#2-Deoxy-D-glucose 6-phosphate ([M-H]-)#Fucose 1-phosphate (see KEGG C02985); (3,4,5-trihydroxy-6-methyl-oxan-2-yl)oxyphosphonic acid [secondary alcohol] ([M-H]-)
H48	C01158	C13 isotope of 1-O-Galloyl-beta-D-glucose;1-Galloyl-beta-glucose;beta-Glucogallin;1-Galloyl-beta-D-glucose ([M-H]-)
H48	C01158	1-O-Galloyl-beta-D-glucose;1-Galloyl-beta-glucose;beta-Glucogallin;1-Galloyl-beta-D-glucose ([M-H]-)
H48	C01158	O18 isotope of 1-O-Galloyl-beta-D-glucose;1-Galloyl-beta-glucose;beta-Glucogallin;1-Galloyl-beta-D-glucose ([M-H]-)
H48	C01179#C01197#C01405#C01481#C05350#C12623#HMDB00707#HMDB01879#HMDB01964#HMDB02130#HMDB03501#HMDB06915#HMDB11663	C13 isotope of 3-(4-Hydroxyphenyl)pyruvate;4-Hydroxyphenylpyruvate;p-Hydroxyphenylpyruvic acid ([M-H]-)#C13 isotope of Caffeate;Caffeic acid;3,4-Dihydroxy-trans-cinnamate;trans-Caffeate ([M-H]-)#C13 isotope of Aspirin;Acetylsalicylic acid;2-Acetoxybenzenecarboxylic acid;Acetylsalicylate ([M-H]-)#C13 isotope of Caffeate;Caffeic acid;3,4-Dihydroxycinnamic acid ([M-H]-)#C13 isotope of 2-Hydroxy-3-(4…
H48	C01179#C01197#C01405#C01481#C05350#C12623#HMDB00707#HMDB01879#HMDB01964#HMDB02130#HMDB03501#HMDB06915#HMDB11663	O18 isotope of 3-(4-Hydroxyphenyl)pyruvate;4-Hydroxyphenylpyruvate;p-Hydroxyphenylpyruvic acid ([M-H]-)#O18 isotope of Caffeate;Caffeic acid;3,4-Dihydroxy-trans-cinnamate;trans-Caffeate ([M-H]-)#O18 isotope of Aspirin;Acetylsalicylic acid;2-Acetoxybenzenecarboxylic acid;Acetylsalicylate ([M-H]-)#O18 isotope of Caffeate;Caffeic acid;3,4-Dihydroxycinnamic acid ([M-H]-)#O18 isotope of 2-Hydroxy-3-(4…
H48	C01179#C01197#C01405#C01481#C05350#C12623#HMDB00707#HMDB01879#HMDB01964#HMDB02130#HMDB03501#HMDB06915#HMDB11663	3-(4-Hydroxyphenyl)pyruvate;4-Hydroxyphenylpyruvate;p-Hydroxyphenylpyruvic acid ([M-H]-)#Caffeate;Caffeic acid;3,4-Dihydroxy-trans-cinnamate;trans-Caffeate ([M-H]-)#Aspirin;Acetylsalicylic acid;2-Acetoxybenzenecarboxylic acid;Acetylsalicylate ([M-H]-)#Caffeate;Caffeic acid;3,4-Dihydroxycinnamic acid ([M-H]-)#2-Hydroxy-3-(4-hydroxyphenyl)propenoate;4-Hydroxy-enol-phenylpyruvate ([M-H]-)#trans-2,3-…
H48	C01187	C13 isotope of 3-Deoxy-D-manno-octulosonate;KDO;2-Dehydro-3-deoxy-D-octonate;3-Deoxy-D-manno-2-octulosonate;3-Deoxyoctulosonic acid ([M-H]-)
H48	C01187	3-Deoxy-D-manno-octulosonate;KDO;2-Dehydro-3-deoxy-D-octonate;3-Deoxy-D-manno-2-octulosonate;3-Deoxyoctulosonic acid ([M-H]-)
H48	C01218#C04037#C05385#C14899#HMDB03976	6-Phospho-2-dehydro-D-gluconate;2-Dehydro-D-gluconate 6-phosphate ([M-H]-)#1-Phospho-alpha-D-galacturonate;D-Galacturonate 1-phosphate ([M-H]-)#D-Glucuronate 1-phosphate;1-Phospho-alpha-D-glucuronate ([M-H]-)#3-Dehydro-L-gulonate 6-phosphate ([M-H]-)#D-Glucuronic acid 1-phosphate (see KEGG C05385); 1-O-phosphono-D-glucopyranuronic acid [secondary alcohol] ([M-H]-)
H48	C01225#C04641#C04703#C10517#HMDB11649	O18 isotope of sn-glycero-3-Phospho-1-inositol;1-(sn-glycero-3-Phospho)-1D-myo-inositol ([M-H]-)#O18 isotope of 2-(alpha-D-Galactosyl)-sn-glycerol 3-phosphate ([M-H]-)#O18 isotope of alpha-D-Galactosyl-(1,1')-sn-glycerol 3-phosphate;1-O-alpha-D-Galactosyl-sn-glycerol 3-phosphate ([M-H]-)#O18 isotope of 2-(beta-D-Glucosyl)-sn-glycerol 3-phosphate ([M-H]-)#O18 isotope of 1-(sn-Glycero-3-phospho)-1D…
H48	C01225#C04641#C04703#C10517#HMDB11649	C13 isotope of sn-glycero-3-Phospho-1-inositol;1-(sn-glycero-3-Phospho)-1D-myo-inositol ([M-H]-)#C13 isotope of 2-(alpha-D-Galactosyl)-sn-glycerol 3-phosphate ([M-H]-)#C13 isotope of alpha-D-Galactosyl-(1,1')-sn-glycerol 3-phosphate;1-O-alpha-D-Galactosyl-sn-glycerol 3-phosphate ([M-H]-)#C13 isotope of 2-(beta-D-Glucosyl)-sn-glycerol 3-phosphate ([M-H]-)#C13 isotope of 1-(sn-Glycero-3-phospho)-1D…
H48	C01225#C04641#C04703#C10517#HMDB11649	sn-glycero-3-Phospho-1-inositol;1-(sn-glycero-3-Phospho)-1D-myo-inositol ([M-H]-)#2-(alpha-D-Galactosyl)-sn-glycerol 3-phosphate ([M-H]-)#alpha-D-Galactosyl-(1,1')-sn-glycerol 3-phosphate;1-O-alpha-D-Galactosyl-sn-glycerol 3-phosphate ([M-H]-)#2-(beta-D-Glucosyl)-sn-glycerol 3-phosphate ([M-H]-)#1-(sn-Glycero-3-phospho)-1D-myo-inositol (see KEGG C01225); 2,3-dihydroxypropyl [(2R,3S,5R,6R)-2,3,4,5…
H48	C01251#C02225#C04593#C05662#HMDB00379#HMDB03518#HMDB06471	(R)-2-Hydroxybutane-1,2,4-tricarboxylate;Homocitrate;Homocitric acid;3-Hydroxy-3-carboxyadipic acid;(R)-2-Hydroxy-1,2,4-butanetricarboxylic acid ([M-H]-)#2-Methylcitrate;2-Hydroxybutane-1,2,3-tricarboxylate;(2R,3S)-2-Hydroxybutane-1,2,3-tricarboxylate ([M-H]-)#(2S,3R)-3-Hydroxybutane-1,2,3-tricarboxylate;Methylisocitrate;Methylisocitric acid ([M-H]-)#Homoisocitrate;3-Carboxy-2-hydroxyadipate;(-)-…
H48	C01251#C02225#C04593#C05662#HMDB00379#HMDB03518#HMDB06471	C13 isotope of (R)-2-Hydroxybutane-1,2,4-tricarboxylate;Homocitrate;Homocitric acid;3-Hydroxy-3-carboxyadipic acid;(R)-2-Hydroxy-1,2,4-butanetricarboxylic acid ([M-H]-)#C13 isotope of 2-Methylcitrate;2-Hydroxybutane-1,2,3-tricarboxylate;(2R,3S)-2-Hydroxybutane-1,2,3-tricarboxylate ([M-H]-)#C13 isotope of (2S,3R)-3-Hydroxybutane-1,2,3-tricarboxylate;Methylisocitrate;Methylisocitric acid ([M-H]-)#C…
H48	C01313	(S)-N-[3-(3,4-Methylenedioxyphenyl)-2-(mercaptomethyl)-1-oxoprolyl]glycine ([M-H]-)
H48	C01617#C05911#C12316#LMPK12130067#LMPK12130073#LMPK12140455	Taxifolin;Dihydroquercetin;(+)-Dihydroquercetin;(+)-Taxifolin;trans-Dihydroquercetin ([M-H]-)#Pentahydroxyflavanone;Dihydrotricetin ([M-H]-)#cis-Dihydroquercetin ([M-H]-)#Nigrescin [Aurone flavonoids [PK1213]] ([M-H]-)#Alphitonin [Aurone flavonoids [PK1213]] ([M-H]-)#5,7,3',4',5'-Pentahydroxyflavanone [Flavanones [PK1214]] ([M-H]-)
H48	C01624#C02666#C10667#C14784#HMDB02040#LMFA01030710#LMFA01030711#LMFA01030712#LMFA01030713#LMFA01060086	Vermelone;3,4-Dihydro-3,8-dihydroxy-1(2H)-naphthalenone ([M-H]-)#Coniferyl aldehyde;Coniferaldehyde;4-Hydroxy-3-methoxycinnamaldehyde;Ferulaldehyde ([M-H]-)#3-Acetyl-6-methoxybenzaldehyde ([M-H]-)#1,2-Dihydroxy-3,4-epoxy-1,2,3,4-tetrahydronaphthalene ([M-H]-)#4-Methoxycinnamic acid; 3-(4-methoxyphenyl)prop-2-enoic acid [alkyl aryl ether ] ([M-H]-)#8S-hydroxy-2E-Decene-4,6-diynoic acid [Unsaturate…
H48	C01692	Disulfiram ([M-H]-)
H48	C01692	C13 isotope of Disulfiram ([M-H]-)
H48	C01729#C08993#C09053#C09269#C09939#C10503#C15531#C16419#C16976#LMPK12020248#LMPK12050448#LMPK12070028#LMPK12070030#LMPK12080063#LMPK12100073#LMPK12120097#LMPK12120098#LMPK12120099#LMPK12120136#LMPK12120145#LMPK12120194#LMPK12120244#LMPK12120245#LMPK12120431#LMPK12120440#LMPK12140062#LMPK12140063#LMPK12140089#LMPK12140187#LMPK12140190#LMPK12140215#LMPK12140216#LMPK12160036	(+)-Medicarpin;3-Hydroxy-9-methoxypterocarpan ([M-H]-)#Vignafuran ([M-H]-)#Alloimperatorin ([M-H]-)#Imperatorin ([M-H]-)#Strobopinin ([M-H]-)#(-)-Medicarpin ([M-H]-)#2'-O-Methylisoliquiritigenin ([M-H]-)#Pinostrobin ([M-H]-)#Isoimperatorin ([M-H]-)#7-Hydroxy-3',4'-methylenedioxyflavan [Flavans, Flavanols and Leucoanthocyanidins [PK1202]] ([M-H]-)#Dihydroformononetin; 7-Hydroxy-4'-methoxyisoflavan…
H48	C02076#C08236#C08355#HMDB03219	Sedoheptulose;D-altro-Heptulose;D-Sedoheptulose;Volemulose ([M-H]-)#alpha-D-Mannoheptulopyranose;Mannoheptulose ([M-H]-)#beta-D-Sedoheptulopyranose;beta-D-Sedoheptulose ([M-H]-)#Sedoheptulose (see KEGG C02076); (3S,4R,5R,6R)-1,3,4,5,6,7-hexahydroxyheptan-2-one [ketone] ([M-H]-)
H48	C02333#C14302#LMFA01150004	O18 isotope of Xanthopterin-B2;1-(7,8-Dihydro-2,4-dihydroxypteridin-6-yl)-2-hydroxypropan-1-one ([M-H]-)#Dinoseb;2,4-Dinitro-6-(1-methylpropyl)phenol ([M-H]-)#3-carboxy-4-methyl-5-propyl-2-furanpropanoic acid [Heterocyclic fatty acids [FA0115]] ([M-H]-)
H48	C02655#C03773#HMDB10325	6-Acetyl-D-glucose ([M-H]-)#R replaced by H in 6-Acetyl-beta-D-galactoside ([M-H]-)#Ethyl glucuronide; (2S,3S,4S,5R)-6-ethoxy-3,4,5-trihydroxyoxane-2-carboxylic acid [acetal] ([M-H]-)
H48	C02730#C09271#C10496#C12264#C14106#C14107#C17479#C17480	2-Succinylbenzoate;o-Succinylbenzoate;Succinylbenzoate ([M-H]-)#Leptodactylone ([M-H]-)#Sphagnum acid ([M-H]-)#6-(2-Methoxyvinyl)benzo[1,3]dioxole-5-carboxylic acid ([M-H]-)#2-Hydroxy-7-hydroxymethylchromene-2-carboxylate ([M-H]-)#2-Hydroxy-4-hydroxymethylbenzalpyruvate ([M-H]-)#Fraxidin;8-Hydroxy-6,7-dimethoxy-2H-1-benzopyran-2-one ([M-H]-)#Isofraxidin;7-Hydroxy-6,8-dimethoxy-2H-1-benzopyran-2-o…
H48	C02750	C13 isotope of Sinapoyltartronate ([M-H]-)
H48	C02750	Sinapoyltartronate ([M-H]-)
H48	C02750	O18 isotope of Sinapoyltartronate ([M-H]-)
H48	C02947#C11586#LMPK12020133#LMPK12020134#LMPK12020135#LMPK12020194#LMPK12120586	4-Coumaroylshikimate;trans-5-O-(4-Coumaroyl)shikimate ([M-H]-)#alpha-Naphthyl-beta-D-glucuronide;1-Naphthyl glucuronide ([M-H]-)#Gallocatechin 4'-methyl ether [Flavans, Flavanols and Leucoanthocyanidins [PK1202]] ([M-H]-)#Ourateacatechin [Flavans, Flavanols and Leucoanthocyanidins [PK1202]] ([M-H]-)#ent-Gallocatechin 4'-methyl ether [Flavans, Flavanols and Leucoanthocyanidins [PK1202]] ([M-H]-)#M…
H48	C03274	Glycerophosphoglycerol ([M-H]-)
H48	C03274	C13 isotope of Glycerophosphoglycerol ([M-H]-)
H48	C03280	Inosine-5'-carboxylate ([M-H]-)
H48	C03365#C03619#C03659#C03660#C03844#C05163#C06352#C06353#C08257	5-O-Methyl-myo-inositol;1D-5-O-Methyl-myo-inositol;Sequoyitol ([M-H]-)#Methyl beta-D-galactoside;Methyl beta-D-galactopyranoside ([M-H]-)#1-O-Methyl-myo-inositol;1D-1-O-Methyl-myo-inositol ([M-H]-)#3-O-Methyl-myo-inositol;1D-3-O-Methyl-myo-inositol ([M-H]-)#D-Pinitol;1D-3-O-Methyl-chiro-inositol;5D-5-O-Methyl-chiro-inositol ([M-H]-)#O-Methyl-scyllo-inositol;1-O-Methyl-scyllo-inositol ([M-H]-)#4-O…
H48	C03430#C17531#LMPK12120279#LMPK12120370#LMPK12140367#LMPK12140454	Quercetin 7-O-glucoside ([M-H]-)#Plantagoside ([M-H]-)#3,4,5,2',4',6'-Hexahydroxychalcone 2'-glucoside [Chalcones and dihydrochalcones [PK1212]] ([M-H]-)#3,4,2',4',6',beta-Hexahydroxychalcone 2'-glucoside [Chalcones and dihydrochalcones [PK1212]] ([M-H]-)#2,5,7,3',4'-Pentahydroxyflavanone 5-O-glucoside [Flavanones [PK1214]] ([M-H]-)#Plantagoside [Flavanones [PK1214]] ([M-H]-)
H48	C03630#HMDB07852#HMDB07856#LMGP10050017	Oleoylglycerone phosphate ([M-H]-)#LPA(0:0/18:2(9Z,12Z)) (see KEGG C00416); 2-(9Z,12Z-octadecadienoyl)-glycero-3-phosphate [primary alcohol] ([M-H]-)#LPA(18:2(9Z,12Z)/0:0) (see KEGG C00416); 1-(9Z,12Z-octadecadienoyl)-glycero-3-phosphate [secondary alcohol] ([M-H]-)#PA(18:2(9Z,12Z)/0:0); 1-(9Z,12Z-octadecadienoyl)-glycero-3-phosphate [Monoacylglycerophosphates [GP1005]] ([M-H]-)
H48	C03648#C05907#C06562#C08739#C08742#C09030#C09511#C09727#C09728#C09736#C09787#C09796#C14079#C17590#HMDB01871#HMDB02780#LMPK12020001#LMPK12020003#LMPK12020017#LMPK12020018#LMPK12020021#LMPK12020022#LMPK12020024#LMPK12020170#LMPK12020178#LMPK12020179#LMPK12020180#LMPK12020181#LMPK12020182#LMPK12020186#LMPK12020187#LMPK12020188#LMPK12120534#LMPK12120579#LMPK12120580	cis-3,4-Leucopelargonidin ([M-H]-)#Luteoforol;3-Deoxyleucocyanidin ([M-H]-)#(+)-Catechin;D-Catechin;Cyanidanol;(2R-trans)-2-(3,4-dihydroxyphenyl)-3,4-dihydro-2H-1-Benzopyran-3,5,7-triol;(2R,3S)-Catechin;(2R,3S)-(+)-Catechin;Cianidanol ([M-H]-)#alpha-Cotonefuran ([M-H]-)#2,8-Dihydroxy-3,4,7-trimethoxydibenzofuran ([M-H]-)#Ptaeroglycol ([M-H]-)#Mikanolide ([M-H]-)#(-)-Epicatechin ([M-H]-)#(+)-Epica…
H48	C03648#C05907#C06562#C08739#C08742#C09030#C09511#C09727#C09728#C09736#C09787#C09796#C14079#C17590#HMDB01871#HMDB02780#LMPK12020001#LMPK12020003#LMPK12020017#LMPK12020018#LMPK12020021#LMPK12020022#LMPK12020024#LMPK12020170#LMPK12020178#LMPK12020179#LMPK12020180#LMPK12020181#LMPK12020182#LMPK12020186#LMPK12020187#LMPK12020188#LMPK12120534#LMPK12120579#LMPK12120580	C13 isotope of cis-3,4-Leucopelargonidin ([M-H]-)#C13 isotope of Luteoforol;3-Deoxyleucocyanidin ([M-H]-)#C13 isotope of (+)-Catechin;D-Catechin;Cyanidanol;(2R-trans)-2-(3,4-dihydroxyphenyl)-3,4-dihydro-2H-1-Benzopyran-3,5,7-triol;(2R,3S)-Catechin;(2R,3S)-(+)-Catechin;Cianidanol ([M-H]-)#C13 isotope of alpha-Cotonefuran ([M-H]-)#C13 isotope of 2,8-Dihydroxy-3,4,7-trimethoxydibenzofuran ([M-H]-)#C…
H48	C03993	4-(beta-D-Glucosyloxy)benzoate ([M-H]-)
H48	C03993	C13 isotope of 4-(beta-D-Glucosyloxy)benzoate ([M-H]-)
H48	C04236#C16588#HMDB03070#HMDB12149#LMFA01050242#LMFA01170069	(2S)-2-Isopropyl-3-oxosuccinate;3-Carboxy-4-methyl-2-oxopentanoate;2-Oxo-4-methyl-3-carboxypentanoate ([M-H]-)#2-Oxopimelate;alpha-Ketopimelate;2-Oxoheptanedionic acid ([M-H]-)#Shikimic acid (see KEGG C00493); (3R,4S,5R)-3,4,5-trihydroxycyclohexene-1-carboxylic acid [secondary alcohol] ([M-H]-)#2-Isopropyl-3-oxosuccinate (see KEGG C04236); (3S)-2-oxo-3-propan-2-ylbutanedioic acid [ketone] ([M-H]-…
H48	C04299#C16848#HMDB01125	D-myo-Inositol 1,2-cyclic phosphate;1D-myo-Inositol 1,2-cyclic phosphate ([M-H]-)#6-Deoxy-5-ketofructose 1-phosphate ([M-H]-)#Inositol cyclic phosphate (see KEGG C04299); 8-hydroxy-8-oxo-7,9-dioxa-8$l^{5}-phosphabicyclo[4.3.0]nonane-2,3,4,5-tetrol [secondary alcohol] ([M-H]-)
H48	C04299#C16848#HMDB01125	C13 isotope of D-myo-Inositol 1,2-cyclic phosphate;1D-myo-Inositol 1,2-cyclic phosphate ([M-H]-)#C13 isotope of 6-Deoxy-5-ketofructose 1-phosphate ([M-H]-)#C13 isotope of Inositol cyclic phosphate (see KEGG C04299); 8-hydroxy-8-oxo-7,9-dioxa-8$l^{5}-phosphabicyclo[4.3.0]nonane-2,3,4,5-tetrol [secondary alcohol] ([M-H]-)
H48	C04333#C04420	Bis-D-fructose 2',1:2,1'-dianhydride;Difructose anhydride I;Di-D-fructose 1,2'; 2,1' dianhydride ([M-H]-)#D-Fructofuranose 1,2':2,3'-dianhydride ([M-H]-)
H48	C04415#C05158#C05839#C06739#C07605#C16827	4-O-beta-D-Glucosyl-4-hydroxycinnamate ([M-H]-)#trans-beta-D-Glucosyl-2-hydroxycinnamate;beta-D-Glucosyl-2-coumarate ([M-H]-)#cis-beta-D-Glucosyl-2-hydroxycinnamate;beta-D-Glucosyl-2-coumarinate ([M-H]-)#4'-O-beta-D-Glucosyl-cis-p-coumarate ([M-H]-)#Bilobalide ([M-H]-)#p-Coumaroyl-D-glucose;1-O-(4-Coumaroyl)-beta-D-glucose ([M-H]-)
H48	C04415#C05158#C05839#C06739#C07605#C16827	C13 isotope of 4-O-beta-D-Glucosyl-4-hydroxycinnamate ([M-H]-)#C13 isotope of trans-beta-D-Glucosyl-2-hydroxycinnamate;beta-D-Glucosyl-2-coumarate ([M-H]-)#C13 isotope of cis-beta-D-Glucosyl-2-hydroxycinnamate;beta-D-Glucosyl-2-coumarinate ([M-H]-)#C13 isotope of 4'-O-beta-D-Glucosyl-cis-p-coumarate ([M-H]-)#C13 isotope of Bilobalide ([M-H]-)#C13 isotope of p-Coumaroyl-D-glucose;1-O-(4-Coumaroyl)…
H48	C04655#LMFA01170074	(2S,3S)-2-Hydroxytridecane-1,2,3-tricarboxylate ([M-H]-)#(2S,3S)-2-hydroxytridecane-1,2,3-tricarboxylic acid (see KEGG C04655); (2S,3S)-2-hydroxytridecane-1,2,3-tricarboxylic acid [Dicarboxylic acids [FA0117]] ([M-H]-)
H48	C05399#C08254#HMDB02928#HMDB06791	Melibiitol;6-O-alpha-D-Galactosyl-D-glucitol ([M-H]-)#Clusianose ([M-H]-)#Maltitol; 4-[3,4,5-trihydroxy-6-(hydroxymethyl)oxan-2-yl]oxyhexane-1,2,3,5,6-pentol [acetal] ([M-H]-)#Melibiitol (see KEGG C05399); (2R,3R,4R,5S)-6-[[(2R,3R,4S,5R,6S)-3,4,5,6-tetrahydroxyoxan-2-yl]methoxy]hexane-1,2,3,4,5-pentol [hemiacetal] ([M-H]-)
H48	C05584#C10833#HMDB00291#HMDB02085#HMDB03503	3-Methoxy-4-hydroxymandelate;Vanillylmandelic acid ([M-H]-)#Syringic acid ([M-H]-)#Vanillylmandelic acid (see KEGG C05584); (2S)-2-hydroxy-2-(4-hydroxy-3-methoxy-phenyl)acetic acid [secondary alcohol] ([M-H]-)#Syringic acid; 4-hydroxy-3,5-dimethoxy-benzoic acid [phenol or hydroxyhetarene] ([M-H]-)#3-(3,4-Dihydroxyphenyl)lactic acid (see KEGG C01207); 3-(3,4-dihydroxyphenyl)-2-hydroxy-propanoic ac…
H48	C05623#C10050#C10073#C10108#C12639#C16410#LMPK12110832#LMPK12110833#LMPK12110839#LMPK12110841#LMPK12110881#LMPK12110882#LMPK12110884#LMPK12111175#LMPK12111178#LMPK12111184#LMPK12111185#LMPK12111260#LMPK12111371#LMPK12111372#LMPK12111456#LMPK12111573#LMPK12111621#LMPK12112040#LMPK12112041#LMPK12112086#LMPK12112170#LMPK12112176#LMPK12112178#LMPK12112179#LMPK12112183#LMPK12112184#LMPK12112436#LMPK12…	Quercetin 3-O-glucoside;Isoquercitrin;2-(3,4-Dihidroxyphenyl)-3-(beta-D-glucofuranosyloxy)-5,7-dihydroxy-4H-1-benzopyran-4-one;Isotrifoliin ([M-H]-)#Gossypetin 8-rhamnoside ([M-H]-)#Hyperin;Quercetin 3-galactoside ([M-H]-)#Myricitrin;Myricetin 3-O-rhamnoside ([M-H]-)#Quercetin 7-O-beta-D-glucoside;Quercimeritrin ([M-H]-)#Bracteatin 6-O-glucoside ([M-H]-)#Isoaffinetin [Flavones and Flavonols [PK12…
H48	C05623#C10050#C10073#C10108#C12639#C16410#LMPK12110832#LMPK12110833#LMPK12110839#LMPK12110841#LMPK12110881#LMPK12110882#LMPK12110884#LMPK12111175#LMPK12111178#LMPK12111184#LMPK12111185#LMPK12111260#LMPK12111371#LMPK12111372#LMPK12111456#LMPK12111573#LMPK12111621#LMPK12112040#LMPK12112041#LMPK12112086#LMPK12112170#LMPK12112176#LMPK12112178#LMPK12112179#LMPK12112183#LMPK12112184#LMPK12112436#LMPK12…	C13 isotope of Quercetin 3-O-glucoside;Isoquercitrin;2-(3,4-Dihidroxyphenyl)-3-(beta-D-glucofuranosyloxy)-5,7-dihydroxy-4H-1-benzopyran-4-one;Isotrifoliin ([M-H]-)#C13 isotope of Gossypetin 8-rhamnoside ([M-H]-)#C13 isotope of Hyperin;Quercetin 3-galactoside ([M-H]-)#C13 isotope of Myricitrin;Myricetin 3-O-rhamnoside ([M-H]-)#C13 isotope of Quercetin 7-O-beta-D-glucoside;Quercimeritrin ([M-H]-)#C…
H48	C05906#C12127#C12136#LMPK12020002#LMPK12020004#LMPK12020185#LMPK12020191#LMPK12020192#LMPK12020193#LMPK12020202#LMPK12020203	Leucocyanidin;2-(3,4-Dihydroxyphenyl)-3,4-dihydro-2H-1-benzopyran-3,4,5,7-tetrol;3,3',4,4',5,7-Flavanhexol;3,4-Cyanidiol;Leucoanthocyanidol;Leucocianidol;Leucocyanidol;Leukocyanidine;Procyanidol;Resivit;2,3-trans-3,4-cis-Leucocyanidin ([M-H]-)#(+)-Gallocatechin;Gallocatechol ([M-H]-)#(-)-Epigallocatechin ([M-H]-)#(+)-Gallocatechin [Flavans, Flavanols and Leucoanthocyanidins [PK1202]] ([M-H]-)#Epi…
H48	C07047#C07888	Ifosfamide ([M-H]-)#Cyclophosphamide anhydrous ([M-H]-)
H48	C07498	Malaoxon ([M-H]-)
H48	C08065	Butoconazole ([M-H]-)
H48	C08117	Ceftibuten ([M-H]-)
H48	C08344	N15 isotope of Volkenin ([M-H]-)
H48	C08558#LMFA13010032	Tuberonic acid glucoside ([M-H]-)#Tuberonic acid glucoside (see KEGG C08558); (1R,2S)-3-oxo-2-(5'-O-beta-D-glucopyranosyloxy-2'Z-pentenyl)-cyclopentaneacetic acid [Fatty acyl glycosides of mono- and disaccharides [FA1301]] ([M-H]-)
H48	C09210#C09259#C09276#C09278#C17672	Columbianetin ([M-H]-)#Decursinol ([M-H]-)#Marmesin;(+)-Marmesin ([M-H]-)#Nodakenetin ([M-H]-)#Torachrysone ([M-H]-)
H48	C09294#C10717	Anisatin ([M-H]-)#Paeonoside ([M-H]-)
H48	C09770#LMPK12130075	6-Methoxytaxifolin ([M-H]-)#Amaronol B; (-)-2-[(3,5-Dihydroxy-4-methoxyphenyl)methyl]-2,4,6-trihydroxy-3(2H)-benzofuranone [Aurone flavonoids [PK1213]] ([M-H]-)
H48	C09797	Plumieride ([M-H]-)
H48	C10056#C10086#C10088	Demethylbellidifolin;1,3,5,8-Tetrahydroxyxanthone ([M-H]-)#Norathyriol;1,3,6,7-Tetrahydroxyxanthone ([M-H]-)#Norswertianin;1,2,6,8-Tetrahydroxyxanthone ([M-H]-)
H48	C10221#C10238#C17639#C17640#LMPK12030001#LMPK12030002#LMPK12030003#LMPK12030004#LMPK12050176#LMPK12110227#LMPK12110333#LMPK12110368#LMPK12110369#LMPK12110370#LMPK12110398#LMPK12110399#LMPK12110400#LMPK12110696#LMPK12111788#LMPK12111886#LMPK12111887#LMPK12111938	Epicatechin-(4beta->8)-ent-epicatechin ([M-H]-)#Procyanidin B4;Catechin-(4alpha->8)-epicatechin ([M-H]-)#Procyanidin B2;Procyanidol B2 ([M-H]-)#Procyanidin B5;Procyanidol B5 ([M-H]-)#Procyanidin B1 (see KEGG C10221) [Proanthocyanidins [PK1203]] ([M-H]-)#Procyanidin B2 [Proanthocyanidins [PK1203]] ([M-H]-)#Procyanidin B3 (see KEGG C10209) [Proanthocyanidins [PK1203]] ([M-H]-)#Procyanidin B4 (see K…
H48	C10260#C10289	Gnetin A ([M-H]-)#epsilon-Viniferin ([M-H]-)
H48	C10275#C10823#LMPK12020261#LMPK12080057#LMPK13090012	C13 isotope of Piceid;Polydatin;3,4,5-Trihydroxystilbene-3-beta-monoglucoside ([M-H]-)#C13 isotope of Populin ([M-H]-)#C13 isotope of Apigeniflavan 5-O-xyloside [Flavans, Flavanols and Leucoanthocyanidins [PK1202]] ([M-H]-)#C13 isotope of Abruquinone B; 6,7,8,3',4'-Pentamethoxyisoflavanquinone [Isoflavans [PK1208]] ([M-H]-)#C13 isotope of Piceid (see KEGG C10275) [Diphenyl ethers, biphenyls, dibe…
H48	C10380	Rosmarinine;Senecionan-11,16-dione, 1,2-dihydro-2,12-dihydroxy-,(1alpha,2alpha)- ([M-H]-)
H48	C10406	O18 isotope of Tricrozarin A ([M-H]-)
H48	C10406	Tricrozarin A ([M-H]-)
H48	C10431#C10433	Caffeic acid 3-glucoside ([M-H]-)#1-Caffeoyl-beta-D-glucose ([M-H]-)
H48	C10483	C13 isotope of Phaseolic acid ([M-H]-)
H48	C10483	Phaseolic acid ([M-H]-)
H48	C10483	O18 isotope of Phaseolic acid ([M-H]-)
H48	C10788#HMDB02899	Ellagic acid ([M-H]-)#Ellagic acid (see KEGG C10788) [phenol or hydroxyhetarene] ([M-H]-)
H48	C10788#HMDB02899	C13 isotope of Ellagic acid ([M-H]-)#C13 isotope of Ellagic acid (see KEGG C10788) [phenol or hydroxyhetarene] ([M-H]-)
H48	C10837	C13 isotope of Turgorin ([M-H]-)
H48	C10942#C01421#C02887#C09206#C09264	Cl37 isotope of Inabenfide ([M-H]-)#Daphnin ([M-H]-)#Sinapoyl malate;Sinapoyl-(S)-malate ([M-H]-)#Cichoriin ([M-H]-)#Esculin;Esculoside ([M-H]-)
H48	C11254#LMPK12110852#LMPK12111211#LMPK12111385#LMPK12111388#LMPK12112174#LMPK12112362#LMPK12112545#LMPK12112704#LMPK12112833	Carmine;Carminic acid ([M-H]-)#Tricetin 3'-methyl ether 7-glucuronide [Flavones and Flavonols [PK1211]] ([M-H]-)#6-Methoxyluteolin 7-glucuronide [Flavones and Flavonols [PK1211]] ([M-H]-)#8-Hydroxyluteolin 4'-methyl ether 8-glucuronide [Flavones and Flavonols [PK1211]] ([M-H]-)#8-Hydroxyluteolin 3'-methyl ether 8-glucuronide [Flavones and Flavonols [PK1211]] ([M-H]-)#Quercetin 3-(6''-methylglucur…
H48	C11434	2-C-Methyl-D-erythritol 4-phosphate ([M-H]-)
H48	C11434	C13 isotope of 2-C-Methyl-D-erythritol 4-phosphate ([M-H]-)
H48	C12393#HMDB04068	Prekinamycin ([M-H]-)#Melanin (see KEGG C05606) [ketone] ([M-H]-)
H48	C14235	Triphenyl phosphate ([M-H]-)
H48	C14580	Isoxathion;Karphos ([M-H]-)
H48	C14580	O18 isotope of Isoxathion;Karphos ([M-H]-)
H48	C14871	C13 isotope of S-(Formylmethyl)glutathione ([M-H]-)
P48	C00002#C00286#HMDB00538#HMDB01440	ATP;Adenosine 5'-triphosphate ([M-H]-)#dGTP;2'-Deoxyguanosine 5'-triphosphate;Deoxyguanosine 5'-triphosphate;Deoxyguanosine triphosphate ([M-H]-)#Adenosine triphosphate (see KEGG C00002); [[[(2S,3S,4R,5R)-5-(6-aminopurin-9-yl)-3,4-dihydroxy-oxolan-2-yl]methoxy-hydroxy-phosphoryl]oxy-hydroxy-phosphoryl]oxyphosphonic acid [secondary alcohol] ([M-H]-)#dGTP (see KEGG C00286); [[[(2R,3S,5R)-5-(2-amino…
P48	C00008#C00054#C00361#C01469#C03850#HMDB00061#HMDB00960#HMDB01341	ADP;Adenosine 5'-diphosphate ([M-H]-)#Adenosine 3',5'-bisphosphate;PAP;3'-Phosphoadenylate;Phosphoadenosine phosphate ([M-H]-)#dGDP;2'-Deoxyguanosine 5'-diphosphate ([M-H]-)#R replaced by H in ADP-sugar ([M-H]-)#Adenosine 2',5'-bisphosphate ([M-H]-)#Adenosine 3',5'-diphosphate (see KEGG C00054); [5-(6-aminopurin-9-yl)-4-hydroxy-3-phosphonooxy-oxolan-2-yl]methoxyphosphonic acid [secondary alcohol]…
P48	C00018#HMDB01491	Pyridoxal phosphate;Pyridoxal 5-phosphate;Pyridoxal 5'-phosphate;PLP ([M-H]-)#Pyridoxal 5'-phosphate (see KEGG C00018); (4-formyl-5-hydroxy-6-methyl-pyridin-3-yl)methoxyphosphonic acid [aldehyde] ([M-H]-)
P48	C00020#C00362#C00946#C01367#C04378#HMDB00045#HMDB01044#HMDB03540#HMDB11617	AMP;Adenosine 5'-monophosphate;Adenylic acid;Adenylate;5'-AMP;5'-Adenylic acid;5'-Adenosine monophosphate;Adenosine 5'-phosphate ([M-H]-)#dGMP;2'-Deoxyguanosine 5'-monophosphate;2'-Deoxyguanosine 5'-phosphate;Deoxyguanylic acid;Deoxyguanosine monophosphate ([M-H]-)#Adenosine 2'-phosphate;2'-Adenylic acid;Adenosine-2'-monophosphate;AMP 2'-phosphate ([M-H]-)#3'-AMP;3'-Adenylic acid;3'-Adenosine mon…
P48	C00075#HMDB00285	UTP;Uridine 5'-triphosphate;Uridine triphosphate ([M-H]-)#Uridine triphosphate (see KEGG C00075); [[[5-(2,4-dioxopyrimidin-1-yl)-3,4-dihydroxy-oxolan-2-yl]methoxy-hydroxy-phosphoryl]oxy-hydroxy-phosphoryl]oxyphosphonic acid [secondary alcohol] ([M-H]-)
P48	C00078#C00525#C00806#C07839#C10743#C10968#C14916#HMDB00929#HMDB13609	L-Tryptophan;Tryptophan;(S)-alpha-Amino-beta-(3-indolyl)-propionic acid ([M-H]-)#D-Tryptophan ([M-H]-)#Tryptophan;alpha-Amino-beta-(3-indolyl)-propionic acid ([M-H]-)#Ethotoin ([M-H]-)#Vasicinol;Pyrrolo(2,1-b)quinazoline-3,7-diol, 1,2,3,9-tetrahydro-, (R)- ([M-H]-)#Idazoxan ([M-H]-)#Nirvanol ([M-H]-)#L-Tryptophan (see KEGG C00078); (2S)-2-amino-3-(1H-indol-3-yl)propanoic acid [primary amine] ([M-…
P48	C00249#HMDB00220#HMDB02396#LMFA01010001#LMFA01020010#LMFA01020038#LMFA01020039#LMFA01020164#LMFA01020165#LMFA01020166#LMFA01020167#LMFA01020168#LMFA01020169#LMFA01020170#LMFA01020171#LMFA01020172#LMFA01020173#LMFA01020192#LMFA01020249#LMFA01020289#LMFA01020355#LMFA05000379#LMFA06000252	Hexadecanoic acid;Hexadecanoate;Hexadecylic acid;Palmitic acid;Palmitate;Cetylic acid ([M-H]-)#Palmitic acid (see KEGG C00249); Hexadecanoic acid [carboxylic acid] ([M-H]-)#Trimethyltridecanoic acid; 4,8,12-trimethyltridecanoic acid [carboxylic acid] ([M-H]-)#Palmitic acid (see KEGG C00249); hexadecanoic acid [Straight chain fatty acids [FA0101]] ([M-H]-)#Isopalmitic acid; 14-methyl-pentadecanoic…
P48	C00449#HMDB00279	N6-(L-1,3-Dicarboxypropyl)-L-lysine;Saccharopine;L-Saccharopine;N-[(S)-5-Amino-5-carboxypentyl]-L-glutamic acid ([M-H]-)#Saccharopine (see KEGG C00449); (2S)-2-[[(5S)-5-amino-6-hydroxy-6-oxohexyl]amino]pentanedioic acid [primary amine] ([M-H]-)
P48	C00712#C01712#C08363#C08367#C12103#HMDB00207#HMDB00573#HMDB03231#LMFA01020206#LMFA01020372#LMFA01020373#LMFA01020374#LMFA01030002#LMFA01030061#LMFA01030062#LMFA01030063#LMFA01030064#LMFA01030065#LMFA01030066#LMFA01030067#LMFA01030068#LMFA01030069#LMFA01030070#LMFA01030071#LMFA01030073#LMFA01030074#LMFA01030075#LMFA01030076#LMFA01030077#LMFA01030078#LMFA01030079#LMFA01030080#LMFA01030081#LMFA01030…	(9Z)-Octadecenoic acid;(Z)-Octadec-9-enoic acid;Oleate;Oleic acid ([M-H]-)#(9E)-Octadecenoic acid;9-Octadecenoic acid, (E)-;(E)-Oleic acid;D9-trans-Octadecenoic acid;9-trans-Octadecenoic acid;trans-D9-Octadecenoic acid;trans-9-Octadecenoic acid;trans-Elaidic acid;trans-Oleic acid;Elaidic acid;Acide elaidique;Elaidinsaure ([M-H]-)#(6Z)-Octadecenoic acid;Petroselinic acid;cis-6-Octadecenoic acid ([…
P48	C00712#C01712#C08363#C08367#C12103#HMDB00207#HMDB00573#HMDB03231#LMFA01020206#LMFA01020372#LMFA01020373#LMFA01020374#LMFA01030002#LMFA01030061#LMFA01030062#LMFA01030063#LMFA01030064#LMFA01030065#LMFA01030066#LMFA01030067#LMFA01030068#LMFA01030069#LMFA01030070#LMFA01030071#LMFA01030073#LMFA01030074#LMFA01030075#LMFA01030076#LMFA01030077#LMFA01030078#LMFA01030079#LMFA01030080#LMFA01030081#LMFA01030…	C13 isotope of (9Z)-Octadecenoic acid;(Z)-Octadec-9-enoic acid;Oleate;Oleic acid ([M-H]-)#C13 isotope of (9E)-Octadecenoic acid;9-Octadecenoic acid, (E)-;(E)-Oleic acid;D9-trans-Octadecenoic acid;9-trans-Octadecenoic acid;trans-D9-Octadecenoic acid;trans-9-Octadecenoic acid;trans-Elaidic acid;trans-Oleic acid;Elaidic acid;Acide elaidique;Elaidinsaure ([M-H]-)#C13 isotope of (6Z)-Octadecenoic acid…
P48	C00831#HMDB03426	Pantetheine;(R)-Pantetheine ([M-H]-)#Pantetheine (see KEGG C00831); 2,4-dihydroxy-3,3-dimethyl-N-[2-(2-sulfanylethylcarbamoyl)ethyl]butanamide [primary alcohol] ([M-H]-)
P48	C00918	Chloramphenicol ([M-H]-)
P48	C01009#C02199#HMDB12305	UDP-2-deoxyglucose ([M-H]-)#UDP-L-rhamnose ([M-H]-)#UDP-L-rhamnose (see KEGG C02199); [[5-(2,4-dioxopyrimidin-1-yl)-3,4-dihydroxyoxolan-2-yl]methoxy-hydroxyphosphoryl] [3,4,5-trihydroxy-6-(hydroxymethyl)oxan-2-yl] hydrogen phosphate [secondary alcohol] ([M-H]-)
P48	C01095#C01151#C01182#HMDB11688	D-Ribose 5-diphosphate ([M-H]-)#D-Ribose 1,5-bisphosphate;Ribose 1,5-bisphosphate ([M-H]-)#D-Ribulose 1,5-bisphosphate ([M-H]-)#Ribose 1,5-bisphosphate (see KEGG C01151); [(3R,4S,5R)-3,4-dihydroxy-5-(phosphonooxymethyl)oxolan-2-yl] dihydrogen phosphate [secondary alcohol] ([M-H]-)
P48	C01533	Syringin;Eleutheroside B ([M-H]-)
P48	C01683	O18 isotope of D-Ornaline ([M-H]-)
P48	C02928	2-Dehydro-D-xylonate ([M-H]-)
P48	C03451#HMDB01066	C13 isotope of (R)-S-Lactoylglutathione;S-D-Lactoylglutathione ([M-H]-)#C13 isotope of S-Lactoylglutathione (see KEGG C03451); (2S)-2-amino-4-[[(1R)-1-(carboxymethylcarbamoyl)-2-(2-hydroxypropanoylsulfanyl)ethyl]carbamoyl]butanoic acid [secondary alcohol] ([M-H]-)
P48	C04115	4-Carboxy-4-hydroxy-2-oxoadipate;4-Hydroxy-4-carboxymethyl-2-oxoglutarate;2-Hydroxy-4-oxobutane-1,2,4-tricarboxylate ([M-H]-)
P48	C04478	3-Deoxy-D-manno-octulosonate 8-phosphate;2-Dehydro-3-deoxy-D-octonate 8-phosphate ([M-H]-)
P48	C04733#C06118	4-(4-Deoxy-beta-D-gluc-4-enuronosyl)-D-galacturonate ([M-H]-)#4-(4-Deoxy-alpha-D-gluc-4-enuronosyl)-D-galacturonate;4-(4-Deoxy-alpha-D-galact-4-enuronosyl)-D-galacturonate;Unsaturated digalacturonate ([M-H]-)
P48	C05324	Nicotianamine ([M-H]-)
P48	C05382#C06222#C07836#C07838#HMDB01068	O18 isotope of Sedoheptulose 7-phosphate;D-Sedoheptulose 7-phosphate;D-altro-Heptulose 7-phosphate;altro-Heptulose 7-phosphate ([M-H]-)#O18 isotope of Sedoheptulose 1-phosphate;altro-Heptulose 1-phosphate ([M-H]-)#O18 isotope of D-glycero-D-manno-Heptose 7-phosphate ([M-H]-)#O18 isotope of D-glycero-D-manno-Heptose 1-phosphate ([M-H]-)#O18 isotope of D-Sedoheptulose 7-phosphate (see KEGG C00281);…
P48	C05382#C06222#C07836#C07838#HMDB01068	Sedoheptulose 7-phosphate;D-Sedoheptulose 7-phosphate;D-altro-Heptulose 7-phosphate;altro-Heptulose 7-phosphate ([M-H]-)#Sedoheptulose 1-phosphate;altro-Heptulose 1-phosphate ([M-H]-)#D-glycero-D-manno-Heptose 7-phosphate ([M-H]-)#D-glycero-D-manno-Heptose 1-phosphate ([M-H]-)#D-Sedoheptulose 7-phosphate (see KEGG C00281); (2,3,4,5,7-pentahydroxy-6-oxo-heptoxy)phosphonic acid [hemiacetal] ([M-H]-)
P48	C06082#C09291#C09304#C09349#C09355#C09381#C09453#C09456#C09470#C09481#C09498#C09506#C09530#C09531#C09540#C09542#C09574#C09600#C09683#C09688#C09708#C10766#C11060#LMPR0103050001#LMPR0103050008#LMPR0103340001#LMPR0103380001#LMPR0103420002#LMPR0103590002	Abscisate;Abscisic acid;(+)-Abscisic acid ([M-H]-)#Amaralin ([M-H]-)#Artemisiifolin ([M-H]-)#Baileyin ([M-H]-)#Chamissonin ([M-H]-)#Coronopilin ([M-H]-)#Florilenalin ([M-H]-)#Geigerin ([M-H]-)#Granilin ([M-H]-)#Hymenolin ([M-H]-)#Ludovicin A ([M-H]-)#Michelenolide ([M-H]-)#Pleniradin ([M-H]-)#Plenolin ([M-H]-)#Ridentin ([M-H]-)#Salonitenolide ([M-H]-)#Vermeerin ([M-H]-)#Vulgarin ([M-H]-)#Hirsutic…
P48	C06424#HMDB00806#HMDB02221#LMFA01010014#LMFA01020007#LMFA01020035#LMFA01020036#LMFA01020069#LMFA01020070#LMFA01020158#LMFA01020159#LMFA01020160#LMFA01020161#LMFA01020189#LMFA01020190#LMFA01020191#LMFA01020272#LMFA01020285#LMFA05000310	Tetradecanoic acid;Tetradecanoate;Myristic acid ([M-H]-)#Myristic acid (see KEGG C06424); tetradecanoic acid [carboxylic acid] ([M-H]-)#2,6,10-Trimethylundecanoic acid; 2,6,10-trimethylundecanoic acid [carboxylic acid] ([M-H]-)#Myristic acid (see KEGG C06424); tetradecanoic acid [Straight chain fatty acids [FA0101]] ([M-H]-)#(+)-Isomyristic acid; 12-methyl-tridecanoic acid [Branched fatty acids […
P48	C06939	Dantrolene ([M-H]-)
P48	C07611#C09005#C09503	C13 isotope of Kavapyrone ([M-H]-)#C13 isotope of Encecalin ([M-H]-)#C13 isotope of Mexicanin E ([M-H]-)
P48	C07874	C13 isotope of 1,4-Bis(2-ethylhexyl) sulfosuccinate;Docusate hydrogen ([M-H]-)
P48	C08277#C14566#HMDB00792#LMFA01170006	Sebacic acid;Decanedioic acid ([M-H]-)#Diethyl adipate;Diethyl hexanedioate ([M-H]-)#Sebacic acid (see KEGG C08277); Decanedioic acid [carboxylic acid] ([M-H]-)#Sebacic acid (see KEGG C08277); Decanedioic acid [Dicarboxylic acids [FA0117]] ([M-H]-)
P48	C08483#C09953	14-Dihydroxycornestin;Cornexistin ([M-H]-)#Monocerin ([M-H]-)
P48	C08491#C16317#LMFA02020001#LMFA02020003#LMFA02020004#LMFA02020017	(-)-Jasmonic acid;Jasmonic acid;{(1R,2R)-3-Oxo-2-[(Z)pent-2-enyl]cyclopent-2-enyl}acetic acid;Jasmonate ([M-H]-)#(+)-7-Isojasmonic acid ([M-H]-)#Jasmonic acid; (1R,2R)-3-oxo-2-(pent-2Z-enyl)-cyclopentaneacetic acid [Jasmonic acids [FA0202]] ([M-H]-)#(3R,7S)-iso-jasmonic acid; (1R,2S)-3-oxo-2-(2'Z-pentenyl)-cyclopentaneacetic acid [Jasmonic acids [FA0202]] ([M-H]-)#(3S,7R)-iso-jasmonic acid; (1S,2…
P48	C08491#C16317#LMFA02020001#LMFA02020003#LMFA02020004#LMFA02020017	C13 isotope of (-)-Jasmonic acid;Jasmonic acid;{(1R,2R)-3-Oxo-2-[(Z)pent-2-enyl]cyclopent-2-enyl}acetic acid;Jasmonate ([M-H]-)#C13 isotope of (+)-7-Isojasmonic acid ([M-H]-)#C13 isotope of Jasmonic acid; (1R,2R)-3-oxo-2-(pent-2Z-enyl)-cyclopentaneacetic acid [Jasmonic acids [FA0202]] ([M-H]-)#C13 isotope of (3R,7S)-iso-jasmonic acid; (1R,2S)-3-oxo-2-(2'Z-pentenyl)-cyclopentaneacetic acid [Jasmon…
P48	C09011	O18 isotope of Khellol glucoside;Khelloside ([M-H]-)
P48	C09273#C09283#C09618#C09980#C10268#C10352#C13633#C14115#C16929#HMDB04629#LMPK12020007#LMPK12020023#LMPK12020262#LMPK12080027#LMPK12120452#LMPK12120510#LMPK12120606#LMPK13090038	Luvangetin;10-Methoxy-8,8-dimethyl-2H,8H-benzo[1,2-b:5,4-b']dipyran-2-one ([M-H]-)#Peucedanin ([M-H]-)#Davidigenin;4,2',4'-Trihydroxydihydrochalcone ([M-H]-)#Yangonin ([M-H]-)#Lunularic acid ([M-H]-)#Hibiscoquinone A ([M-H]-)#2,2-Bis(4-hydroxyphenyl)-propanoic acid ([M-H]-)#Naphthyl-2-methyl-succinic acid ([M-H]-)#Catalpalactone ([M-H]-)#O-Desmethylangolensin; 1-(2,4-dihydroxyphenyl)-2-(4-hydroxy…
P48	C09478#LMPK12020249#LMPK12120526#LMPK12120542	Auriculoside;7,3',5'-Trihydroxy-4'-methoxyflavan 3'-glucoside ([M-H]-)#Auriculoside [Flavans, Flavanols and Leucoanthocyanidins [PK1202]] ([M-H]-)#4-Methoxyphlorizin; 2',4',6'-Trihydroxy-4-methoxydihydrochalcone 2'-O-glucoside [Chalcones and dihydrochalcones [PK1212]] ([M-H]-)#Asebotin [Chalcones and dihydrochalcones [PK1212]] ([M-H]-)
P48	C09478#LMPK12020249#LMPK12120526#LMPK12120542	C13 isotope of Auriculoside;7,3',5'-Trihydroxy-4'-methoxyflavan 3'-glucoside ([M-H]-)#C13 isotope of Auriculoside [Flavans, Flavanols and Leucoanthocyanidins [PK1202]] ([M-H]-)#C13 isotope of 4-Methoxyphlorizin; 2',4',6'-Trihydroxy-4-methoxydihydrochalcone 2'-O-glucoside [Chalcones and dihydrochalcones [PK1212]] ([M-H]-)#C13 isotope of Asebotin [Chalcones and dihydrochalcones [PK1212]] ([M-H]-)
P48	C09489#C09582#C09584#C09926#C17483	C13 isotope of Lactucin ([M-H]-)#C13 isotope of Vernolepin ([M-H]-)#C13 isotope of Vernomenin ([M-H]-)#C13 isotope of Dihydromethysticin ([M-H]-)#C13 isotope of Hamaudol ([M-H]-)
P48	C09559#C09568	C13 isotope of Tetraneurin A ([M-H]-)#C13 isotope of epi-Tulipinolide diepoxide ([M-H]-)
P48	C09570	Tutin ([M-H]-)
P48	C10834	C13 isotope of Theogallin ([M-H]-)
P48	C10951	N-(4-Chloro-3-methyl-5-isothiazolyl)-N-methyl-2-[p-[(alpha,alpha,alpha-trifluoro-p-tolyl)oxy]phenyl]acetamide;ITOPA ([M-H]-)
P48	C11652#C11653#LMPR0102070023#LMPR0102070024	8-Epiiridotrial glucoside;Boschnaloside ([M-H]-)#Iridotrial glucoside ([M-H]-)#8-Epiiridotrial glucoside (see KEGG C11652) [C10 isoprenoids (monoterpenes) [PR0102]] ([M-H]-)#Iridotrial glucoside (see KEGG C11653) [C10 isoprenoids (monoterpenes) [PR0102]] ([M-H]-)
P48	C13733#HMDB06695	O18 isotope of (S)-ATPA ([M-H]-)#O18 isotope of Prolylhydroxyproline; (2S,4R)-4-hydroxy-1-[(2S)-pyrrolidine-2-carbonyl]pyrrolidine-2-carboxylic acid [secondary alcohol] ([M-H]-)
P48	C15563	2-Amino-5-formylamino-6-(5-phosphoribosylamino)pyrimidin-4(3H)-one ([M-H]-)
P48	C16308#HMDB00933#LMFA01060092#LMFA01170002#LMFA01170033#LMFA02020012#LMFA02020015	Traumatic acid;(2E)-Dodecenedioic acid;Dodec-2-enedioic acid ([M-H]-)#Traumatic acid (see KEGG C16308); (E)-dodec-2-enedioic acid [carboxylic acid] ([M-H]-)#9,12-dioxo-dodecanoic acid [Oxo fatty acids [FA0106]] ([M-H]-)#Traumatic acid (see KEGG C16308); 2E-dodecenedioic acid [Dicarboxylic acids [FA0117]] ([M-H]-)#2Z-Dodecenedioic acid [Dicarboxylic acids [FA0117]] ([M-H]-)#(-)-11-hydroxy-9,10-dih…
P48	C17450#C17451	Rehmaionoside A ([M-H]-)#Rehmaionoside B ([M-H]-)
P48	C17452#LMFA01040051#LMFA01040052#LMFA01040057#LMFA01040058	Rehmaionoside C ([M-H]-)#methyl 9-hydroperoxy-10,12,13,15-bisepidioxy-16E-octadecenoate [Hydroperoxy fatty acids [FA0104]] ([M-H]-)#methyl 10,12,13,15-bisepidioxy-16-hydroperoxy-8E-octadecenoate [Hydroperoxy fatty acids [FA0104]] ([M-H]-)#methyl 10,12,13,16-bisepidioxy-9-hydroperoxy-14-octadecenoate [Hydroperoxy fatty acids [FA0104]] ([M-H]-)#methyl 9,12,13,15-bisepidioxy-16-hydroperoxy-10-octade…
P48	C17638	Schizonepetoside E ([M-H]-)
P48	C17676#LMFA01020109#LMFA01030052#LMFA01030053#LMFA01030259#LMFA01030580#LMFA01030855#LMFA01030866#LMFA05000311#LMFA05000312#LMFA05000313#LMFA05000314#LMFA05000315#LMFA05000316#LMFA05000320#LMFA05000321#LMFA05000322#LMFA05000323#LMFA05000324#LMFA05000329	Cryptomeridiol;Proximadiol ([M-H]-)#2,5-dimethyl-2E-tridecenoic acid [Branched fatty acids [FA0102]] ([M-H]-)#2-pentadecenoic acid [Unsaturated fatty acids [FA0103]] ([M-H]-)#14-pentadecenoic acid [Unsaturated fatty acids [FA0103]] ([M-H]-)#10Z-pentadecenoic acid [Unsaturated fatty acids [FA0103]] ([M-H]-)#6-pentadecenoic acid [Unsaturated fatty acids [FA0103]] ([M-H]-)#15:1(7Z); 7Z-pentadecenoic…
P48	HMDB00394#LMFA01170094	3-Hydroxytetradecanedioic acid; 3-hydroxy-tetradecanedioic acid [secondary alcohol] ([M-H]-)#3-hydroxy-tetradecanedioic acid; 3-hydroxy-tetradecanedioic acid [Dicarboxylic acids [FA0117]] ([M-H]-)
P48	HMDB00496	3-Methoxy-4-hydroxyphenylglycol glucuronide (see KEGG C03033); (2S,3S,4S,5R,6R)-3,4,5-trihydroxy-6-[2-hydroxy-2-(4-hydroxy-3-methoxy-phenyl)ethoxy]oxane-2-carboxylic acid [acetal] ([M-H]-)
P48	HMDB02171	Glycylprolylhydroxyproline [secondary alcohol] ([M-H]-)
P48	HMDB02335	O18 isotope of Aspartyl-L-proline; (2S)-1-[(2S)-2-amino-3-carboxy-propanoyl]pyrrolidine-2-carboxylic acid [primary amine] ([M-H]-)
P48	HMDB12559#LMST01031113#LMST01040177#LMST01040188	13'-hydroxy-alpha-tocopherol [primary alcohol] ([M-H]-)#Nebrosteroid M; 4alpha-methyl-24-methylene-cholestan-3beta,8beta,11beta-triol [Ergosterols and C24-methyl derivatives [ST0103]] ([M-H]-)#24-hydroperoxy-24-vinylcholesterol; 24-hydroperoxy-24-vinyl-cholest-5-en-3beta-ol [Stigmasterols and C24-ethyl derivatives [ST0104]] ([M-H]-)#24-ethyl-5alpha-cholest-25-en-3alpha,12alpha,16alpha-triol [Stig…
P48	LMGP04050013	C13 isotope of PG(16:1(9Z)/0:0); 1-(9Z-hexadecenoyl)-glycero-3-phospho-(1'-sn-glycerol) [Monoacylglycerophosphoglycerols [GP0405]] ([M-H]-)
P48	LMGP04050013	PG(16:1(9Z)/0:0); 1-(9Z-hexadecenoyl)-glycero-3-phospho-(1'-sn-glycerol) [Monoacylglycerophosphoglycerols [GP0405]] ([M-H]-)
P48	LMPK12060052#LMPK12110615#LMPK12110616#LMPK12110617#LMPK12110618#LMPK12110619#LMPK12111487#LMPK12111488#LMPK12111500#LMPK12113054#LMPK12113055#LMPK12113056#LMPK12113057#LMPK12113275#LMPK12113276#LMPK12113288#LMPK12113334#LMPK12113335#LMPK12113336#LMPK12113337#LMPK12113338#LMPK12113339#LMPK12113352#LMPK12113374	C13 isotope of Clitoriacetal [Rotenoid flavonoids [PK1206]] ([M-H]-)#C13 isotope of 5,3',5'-Trihydroxy-3,6,7,4'-tetramethoxyflavone [Flavones and Flavonols [PK1211]] ([M-H]-)#C13 isotope of 5,7,4'-Trihydroxy-3,6,3',5'-tetramethoxyflavone [Flavones and Flavonols [PK1211]] ([M-H]-)#C13 isotope of 5,7,3'-Trihydroxy-3,6,4',5'-tetramethoxyflavone [Flavones and Flavonols [PK1211]] ([M-H]-)#C13 isotope …
