# Supplementary material for: Metabolic Fingerprint of PS3-Induced Resistance of Grapevine Leaves against Plasmopara viticola Revealed Differences in Elicitor-Triggered Defenses
Source: Front Plant Sci. 2017 Feb 14;8:101. doi: 10.3389/fpls.2017.00101 (PMC5306141; doi:10.3389/fpls.2017.00101)
Supplement: TABLE S2 — Annotations of 72i and 96i top m/z for W, H, and P series after query of KEGG databasis (V. vinifera organism) with the MassTRIX interface. [file Table_2.XLSX]

## Sheet: 96i Biomarkers
Var ID (Primary)	96 H(P, T)	96 P(H, T)	96 T(H,P)	Total_Class	Imp_RF	Ranked attributes:		Original_ID	raw_mass	ppm	KEGG_cid	KEGG_formula	KEGG_name	KEGG Pathways	KEGG Pathways descriptions	Compound in Organism(X)	Formula_NetCalc	H	C	O	N	S	P	Cl	Average_H	Average_P	average_T	mz	ID	nH96i.1.asc	nH96i.2.asc	nH96i.3.asc	nP96i.1.asc	nP96i.2.asc	nP96i.3.asc	nT96i.1.asc	nT96i.2.asc	nT96i.3.asc
																														H	H	H	P	P	P	T	T	T
15250	-0.0768131	-0.0309295	0.0294533	H	RF	0.258634	15250	15250	no_ass_MassTRIX	no_ass_MassTRIX	no_ass_MassTRIX	no_ass_MassTRIX	no_ass_MassTRIX	no_ass_MassTRIX	no_ass_MassTRIX	no_ass_MassTRIX	C12H20O12N2S2P2iCl1	20	12	12	2	2	2	1	1.79473e+06	274274	366540	544.963	15250	1860782	1402300	2121115	0	822821	0	0	0	1099621	4
15730	-0.0448073	-0.05357	-0.0333459	H	RF	0.244514	15730	15730	no_ass_MassTRIX	no_ass_MassTRIX	no_ass_MassTRIX	no_ass_MassTRIX	no_ass_MassTRIX	no_ass_MassTRIX	no_ass_MassTRIX	no_ass_MassTRIX	C15H16O10N2S2P2iCl1	16	15	10	2	2	2	1	3344677	0	3.04534e+06	544.942	15730	5513511	1653684	2866836	0	0	0	4356389	2360590	2419039	3
16969	-0.0633471	-0.0471523	-0.00590748	H	RF	0.206146	16969	16969	no_ass_MassTRIX	no_ass_MassTRIX	no_ass_MassTRIX	no_ass_MassTRIX	no_ass_MassTRIX	no_ass_MassTRIX	no_ass_MassTRIX	no_ass_MassTRIX	C12H19O9N2S2P1iCl1	19	12	9	2	2	1	1	1.57844e+07	8.04148e+06	1.30038e+07	464.996	16969	16024190	15703836	15625140	13149444	5256575	5718414	17135070	10392601	11483863	0
14700	-0.0754253	-0.0398039	0.0170663	H	RF	0.26967	14700	14700	no_ass_MassTRIX	no_ass_MassTRIX	no_ass_MassTRIX	no_ass_MassTRIX	no_ass_MassTRIX	no_ass_MassTRIX	no_ass_MassTRIX	no_ass_MassTRIX	C12H17O8N2S2P1iCl1	17	12	8	2	2	1	1	1.61122e+06	0	453602	446.986	14700	1427644	1254367	2151642	0	0	0	0	0	1360806	5
12839	-0.0681398	-0.0244449	0.0289482	H	RF	0.153679	12839	12839	no_ass_MassTRIX	no_ass_MassTRIX	no_ass_MassTRIX	no_ass_MassTRIX	no_ass_MassTRIX	no_ass_MassTRIX	no_ass_MassTRIX	no_ass_MassTRIX	C9H13O7N2S2P1iCl1	13	9	7	2	2	1	1	1.10884e+06	0	0	390.96	12839	1966535	1359971	0	0	0	0	0	0	0	7
14232	-0.0573949	-0.0135364	0.0310483	H	RF	0.117443	14232	14232	no_ass_MassTRIX	no_ass_MassTRIX	no_ass_MassTRIX	no_ass_MassTRIX	no_ass_MassTRIX	no_ass_MassTRIX	no_ass_MassTRIX	no_ass_MassTRIX	C8H9O4N2S2P1iCl1	9	8	4	2	2	1	1	1.30075e+06	295364	0	326.944	14232	2166535	0	1735723	0	886091	0	0	0	0	6
15900	-0.0491557	-0.0549585	-0.0271781	H	RF	0.172445	15900	15900	no_ass_MassTRIX	no_ass_MassTRIX	no_ass_MassTRIX	no_ass_MassTRIX	no_ass_MassTRIX	no_ass_MassTRIX	no_ass_MassTRIX	no_ass_MassTRIX	C9H9O4N2S2P1iCl1	9	9	4	2	2	1	1	2.77261e+06	1.27929e+06	2.71956e+06	338.944	15900	2276254	3306395	2735188	1956263	853888	1027711	3384681	2458794	2315219	0
15552	-0.0473421	0.0273968	0.0814761	H	RF	0.339731	15552	15552	370.003	0.0870363888118878#0.0870363888118878	C00447#C11472	C7H16O13P2#C7H16O13P2	C13 isotope of Sedoheptulose 1,7-bisphosphate;D-Sedoheptulose 1,7-bisphosphate;D-altro-Heptulose 1,7-biphosphate ([M-H]-)#C13 isotope of D-glycero-D-manno-Heptose 1,7-bisphosphate ([M-H]-)	ko00710;ko01100#ko00540;ko01100	;Carbon fixation in photosynthetic organisms;Metabolic pathways#;Lipopolysaccharide biosynthesis;Metabolic pathways	X#null	C13H13N5S3iCl1	13	13	0	5	3	0	1	2.37972e+06	2.27122e+06	0	370.003	15552	2462463	2752530	1924177	2054361	1305565	3453748	0	0	0	3
16269	-0.0690296	-0.030849	0.0190581	H	RF	0.115772	16269	16269	no_ass_MassTRIX	no_ass_MassTRIX	no_ass_MassTRIX	no_ass_MassTRIX	no_ass_MassTRIX	no_ass_MassTRIX	no_ass_MassTRIX	no_ass_MassTRIX	C10H10O4N2S2iCl1	10	10	4	2	2	0	1	9.18969e+06	3.38713e+06	4.58368e+06	320.978	16269	11166628	4867795	11534633	7275015	1022888	1863500	5983169	3105312	4662563	0
11051	-0.0693985	-0.0248828	0.0276299	H	RF	0.201862	11051	11051	no_ass_MassTRIX	no_ass_MassTRIX	no_ass_MassTRIX	no_ass_MassTRIX	no_ass_MassTRIX	no_ass_MassTRIX	no_ass_MassTRIX	no_ass_MassTRIX	C29H32O12N2S2iCl1	32	29	12	2	2	0	1	1129046	0	0	699.109	11051	1612260	0	1774878	0	0	0	0	0	0	7
14366	-0.0733969	-0.0245681	0.0379454	H	RF	0.157542	14366	14366	no_ass_MassTRIX	no_ass_MassTRIX	no_ass_MassTRIX	no_ass_MassTRIX	no_ass_MassTRIX	no_ass_MassTRIX	no_ass_MassTRIX	no_ass_MassTRIX	C13H12O6N2S2iCl1	12	13	6	2	2	0	1	1025708	0	0	390.983	14366	0	1276519	1800605	0	0	0	0	0	0	7
14487	-0.0733134	-0.0262847	0.032122	H	RF	0.108208	14487	14487	no_ass_MassTRIX	no_ass_MassTRIX	no_ass_MassTRIX	no_ass_MassTRIX	no_ass_MassTRIX	no_ass_MassTRIX	no_ass_MassTRIX	no_ass_MassTRIX	C19H20O4N2S2iCl1	20	19	4	2	2	0	1	1.74512e+06	400135	500154	439.056	14487	1843587	1103520	2288249	0	0	1200406	1500463	0	0	4
14245	-0.0413246	0.0238729	0.0696135	H	RF	0.187727	14245	14245	no_ass_MassTRIX	no_ass_MassTRIX	no_ass_MassTRIX	no_ass_MassTRIX	no_ass_MassTRIX	no_ass_MassTRIX	no_ass_MassTRIX	no_ass_MassTRIX	C12H18O8N2iCl1	18	12	8	2	0	0	1	1.45469e+06	1.44781e+06	507249	353.076	14245	1435014	1471478	1457564	1556064	1289012	1498340	1521746	0	0	2
12884	-0.0707725	-0.0249623	0.0322171	H	RF	0.205177	12884	12884	no_ass_MassTRIX	no_ass_MassTRIX	no_ass_MassTRIX	no_ass_MassTRIX	no_ass_MassTRIX	no_ass_MassTRIX	no_ass_MassTRIX	no_ass_MassTRIX	C22H24O10iCl1	24	22	10	0	0	0	1	1174477	0	0	483.106	12884	1691457	1831974	0	0	0	0	0	0	0	7
11734	-0.0639678	-0.023238	0.025717	H	RF	0.108467	11734	11734	no_ass_MassTRIX	no_ass_MassTRIX	no_ass_MassTRIX	no_ass_MassTRIX	no_ass_MassTRIX	no_ass_MassTRIX	no_ass_MassTRIX	no_ass_MassTRIX	C11H9O8N2P1	9	11	8	2	0	1	0	1.04501e+06	0	0	327.003	11734	2106734	1028297	0	0	0	0	0	0	0	7
16909	-0.0560376	-0.00596194	0.0474253	H	RF	0.128774	16909	16909	no_ass_MassTRIX	no_ass_MassTRIX	no_ass_MassTRIX	no_ass_MassTRIX	no_ass_MassTRIX	no_ass_MassTRIX	no_ass_MassTRIX	no_ass_MassTRIX	C10H19O14P1	19	10	14	0	0	1	0	2.89805e+07	2.32904e+07	1.99222e+07	393.044	16909	25635826	31229066	30076684	16174722	19375144	34321272	18284344	20279292	21202864	0
15614	-0.0866389	-0.0116053	0.0648233	H	RF	0.423212	15614	15614	323.017	0.13196	C01269	C10H13O10P	5-O-(1-Carboxyvinyl)-3-phosphoshikimate;O5-(1-Carboxyvinyl)-3-phosphoshikimate ([M-H]-)	ko00400;ko01100	;Phenylalanine, tyrosine and tryptophan biosynthesis;Metabolic pathways	X	C10H13O10P1	13	10	10	0	0	1	0	6.08564e+06	2.63997e+06	859552	323.017	15614	5916357	5772037	6568522	2061071	3124395	2734437	1269639	0	1309017	1
15036	-0.0554333	0.012551	0.0706716	H	RF	0.154633	15036	15036	291.037	0.14286756970735#0.14286756970735#0.14286756970735#0.14286756970735#0.14286756970735	C05382#C06222#C07836#C07838#HMDB01068	C7H15O10P#C7H15O10P#C7H15O10P#C7H15O10P#C7H15O10P	O18 isotope of Sedoheptulose 7-phosphate;D-Sedoheptulose 7-phosphate;D-altro-Heptulose 7-phosphate;altro-Heptulose 7-phosphate ([M-H]-)#O18 isotope of Sedoheptulose 1-phosphate;altro-Heptulose 1-phosphate ([M-H]-)#O18 isotope of D-glycero-D-manno-Heptose 7-phosphate ([M-H]-)#O18 isotope of D-glycero-D-manno-Heptose 1-phosphate ([M-H]-)#O18 isotope of D-Sedoheptulose 7-phosphate (see KEGG C00281);…	ko00030;ko00540;ko00710;ko01100#null#ko00540;ko01100#ko00540;ko01100#null	;Pentose phosphate pathway;Lipopolysaccharide biosynthesis;Carbon fixation in photosynthetic organisms;Metabolic pathways#null#;Lipopolysaccharide biosynthesis;Metabolic pathways#;Lipopolysaccharide biosynthesis;Metabolic pathways#null	X#null#null#X#null	C11H8O6N4	8	11	6	4	0	0	0	1.87589e+06	1461449	448054	291.037	15036	1466943	2369592	1791142	1583811	1110874	1689662	0	0	1344162	2
15089	-0.061979	-0.0315186	0.0113863	H	RF	0.125456	15089	15089	no_ass_MassTRIX	no_ass_MassTRIX	no_ass_MassTRIX	no_ass_MassTRIX	no_ass_MassTRIX	no_ass_MassTRIX	no_ass_MassTRIX	no_ass_MassTRIX	C16H31O14N1	31	16	14	1	0	0	0	1578559	0	443483	460.167	15089	2459947	0	2275730	0	0	0	1330450	0	0	6
15753	-0.0405511	0.0321852	0.0819759	H	RF	0.421335	15753	15753	320.062	0.230222	HMDB13220	C11H15NO10	Beta-Citryl-L-glutamic acid; 3-[[(2S)-1,5-dihydroxy-1, 5-dioxopentan-2-yl]carbamoyl]-3-hydroxypentanedioic acid [tertiary alcohol] ([M-H]-)	null	null	null	C11H15O10N1	15	11	10	1	0	0	0	1.82344e+06	1.87728e+06	0	320.062	15753	1757853	2274552	1437925	1239857	2084681	2307292	0	0	0	3
15134	-0.0589356	0.00801379	0.0667629	H	RF	0.216567	15134	15134	no_ass_MassTRIX	no_ass_MassTRIX	no_ass_MassTRIX	no_ass_MassTRIX	no_ass_MassTRIX	no_ass_MassTRIX	no_ass_MassTRIX	no_ass_MassTRIX	C11H14O11	14	11	11	0	0	0	0	1.48263e+06	1.07648e+06	383745	321.046	15134	1292816	1566199	1588885	1231638	820478	1177310	0	0	1151235	2
16837	-0.0494335	0.0127359	0.0609318	H	RF	0.114429	16837	16837	no_ass_MassTRIX	no_ass_MassTRIX	no_ass_MassTRIX	no_ass_MassTRIX	no_ass_MassTRIX	no_ass_MassTRIX	no_ass_MassTRIX	no_ass_MassTRIX	C12H18O11	18	12	11	0	0	0	0	2.9004e+07	2.61644e+07	1.73664e+07	337.078	16837	27911902	30476402	28623794	37145732	21495172	19852414	21229818	19844902	11024557	0
15815	-0.0440503	0.023145	0.0730191	H	RF	0.103411	15815	15815	225.113	0.0977791424622364#0.0977791424622364#0.0977791424622364	LMFA02020007#LMFA02020008#LMFA02020011	C12H18O4#C12H18O4#C12H18O4	Tuberonic acid; (1R,2S)-3-oxo-2-(5'-hydroxy-2'Z-pentenyl)-cyclopentaneacetic acid [Jasmonic acids [FA0202]] ([M-H]-)#epi-4'-hydroxyjasmonic acid; (1S,2R)-3-oxo-2-(4'-hydroxy-2'Z-pentenyl)-cyclopentaneacetic acid [Jasmonic acids [FA0202]] ([M-H]-)#12-hydroxyjasmonic acid; {(1R,2R)-2-[(2Z)-5-hydroxypent-2-en-1-yl]-3-oxocyclopentyl}acetic acid [Jasmonic acids [FA0202]] ([M-H]-)	null#null#null	null#null#null	null#null#null	C12H18O4	18	12	4	0	0	0	0	3.4162e+06	3.34464e+06	661243	225.113	15815	1771570	4571745	3905290	5141948	1667816	3224170	1983730	0	0	2
13577	-0.0675985	-0.0242973	0.0284836	H	RF	0.145931	13577	13577	no_ass_MassTRIX	no_ass_MassTRIX	no_ass_MassTRIX	no_ass_MassTRIX	no_ass_MassTRIX	no_ass_MassTRIX	no_ass_MassTRIX	no_ass_MassTRIX	C13H18O12	18	13	12	0	0	0	0	823834	0	0	365.073	13577	1491829	979672	0	0	0	0	0	0	0	7
13123	-0.0741192	-0.0247916	0.0385019	H	RF	0.174111	13123	13123	383.12	0.16904	C02130	C14H24O12	Acetyl-maltose;6-O-Acetyl-alpha-D-glucopyranosyl-(1->4)-D-glucose ([M-H]-)	null	null	null	C14H24O12	24	14	12	0	0	0	0	958999	0	0	383.12	13123	0	1263876	1613120	0	0	0	0	0	0	7
14084	-0.0593062	-0.0131991	0.0378436	H	RF	0.111705	14084	14084	317.067	0.504150803113835#-0.0533610788204514#-0.0533610788204514#-0.0533610788204514#-0.0533610788204514#-0.0533610788204514#-0.0533610788204514#-0.0533610788204514#-0.0533610788204514#-0.0533610788204514	C14893#C02868#C15504#HMDB02937#LMPK12050510#LMPK12140600#LMPK12140630#LMPK12140674#LMPK12140675#LMPK13080001	C20H13ClN2#C16H14O7#C16H14O7#C16H14O7#C16H14O7#C16H14O7#C16H14O7#C16H14O7#C16H14O7#C16H14O7	Cl37 isotope of 2-(4-Chlorophenyl)-3-phenyl-3-(2-pyridinyl)acrylonitrile ([M-H]-)#Orsellinate depside;Lecanoric acid ([M-H]-)#Demethylsulochrin ([M-H]-)#Tamarixetin (see KEGG C10188); 3,5,7-trihydroxy-2-(3-hydroxy-4-methoxy-phenyl)chroman-4-one [ketone] ([M-H]-)#Bolusanthin; 3,5,7,3'-Tetrahydroxy-4'-methoxyisoflavone [Isoflavonoids [PK1205]] ([M-H]-)#5,7,2',5'-Tetrahydroxy-6-methoxyflavanone [Fla…	null#null#null#null#null#null#null#null#null#null	null#null#null#null#null#null#null#null#null#null	null#null#null#null#null#null#null#null#null#null	C16H14O7	14	16	7	0	0	0	0	1.09473e+06	256803	0	317.067	14084	1440420	1843778	0	0	770408	0	0	0	0	6
15411	-0.0591875	0.0190835	0.0825363	H	RF	0.329683	15411	15411	273.171	-0.0346477046050127#-0.0346477046050127	HMDB00394#LMFA01170094	C14H26O5#C14H26O5	3-Hydroxytetradecanedioic acid; 3-hydroxy-tetradecanedioic acid [secondary alcohol] ([M-H]-)#3-hydroxy-tetradecanedioic acid; 3-hydroxy-tetradecanedioic acid [Dicarboxylic acids [FA0117]] ([M-H]-)	null#null	null#null	null#null	C14H26O5	26	14	5	0	0	0	0	2.68559e+06	2138067	0	273.171	15411	1609954	3683887	2762939	2495554	1401808	2516839	0	0	0	3
15458	-0.0487951	0.0153312	0.0639997	H	RF	0.214174	15458	15458	245.082	0.0703424344889992#0.0703424344889992#0.0703424344889992#0.0703424344889992#0.0703424344889992	C09210#C09259#C09276#C09278#C17672	C14H14O4#C14H14O4#C14H14O4#C14H14O4#C14H14O4	Columbianetin ([M-H]-)#Decursinol ([M-H]-)#Marmesin;(+)-Marmesin ([M-H]-)#Nodakenetin ([M-H]-)#Torachrysone ([M-H]-)	null#null#ko01061#null#null	null#null#;Biosynthesis of phenylpropanoids#null#null	null#null#null#null#null	C14H14O4	14	14	4	0	0	0	0	2028476	1.62074e+06	0	245.082	15458	2327686	2054234	1703508	3561763	0	1300453	0	0	0	4
12382	-0.0707593	-0.0249683	0.0321571	H	RF	0.207524	12382	12382	no_ass_MassTRIX	no_ass_MassTRIX	no_ass_MassTRIX	no_ass_MassTRIX	no_ass_MassTRIX	no_ass_MassTRIX	no_ass_MassTRIX	no_ass_MassTRIX	C4H9O11N2P3	9	4	11	2	0	3	0	977866	0	0	352.935	12382	1416630	1516968	0	0	0	0	0	0	0	7
11222	-0.0693036	-0.0249172	0.027325	H	RF	0.220996	11222	11222	no_ass_MassTRIX	no_ass_MassTRIX	no_ass_MassTRIX	no_ass_MassTRIX	no_ass_MassTRIX	no_ass_MassTRIX	no_ass_MassTRIX	no_ass_MassTRIX	C22H41O23N5P2	41	22	23	5	0	2	0	1824739	0	0	804.159	11222	2729537	0	2744680	0	0	0	0	0	0	7
15843	-0.0492877	0.0210763	0.076988	H	RF	0.126462	15843	15843	no_ass_MassTRIX	no_ass_MassTRIX	no_ass_MassTRIX	no_ass_MassTRIX	no_ass_MassTRIX	no_ass_MassTRIX	no_ass_MassTRIX	no_ass_MassTRIX	C8H18O14P2	18	8	14	0	0	2	0	3.2123e+06	2.94279e+06	979674	399.01	15843	2024110	3976215	3636567	2882773	2079102	3866487	1248105	0	1690918	1
16889	-0.0558544	0.023831	0.0852682	H	RF	0.351475	16889	16889	368.999	0.109597694184167#0.109597694184167	C00447#C11472	C7H16O13P2#C7H16O13P2	Sedoheptulose 1,7-bisphosphate;D-Sedoheptulose 1,7-bisphosphate;D-altro-Heptulose 1,7-biphosphate ([M-H]-)#D-glycero-D-manno-Heptose 1,7-bisphosphate ([M-H]-)	ko00710;ko01100#ko00540;ko01100	;Carbon fixation in photosynthetic organisms;Metabolic pathways#;Lipopolysaccharide biosynthesis;Metabolic pathways	X#null	C7H16O13P2	16	7	13	0	0	2	0	34547960	3.09562e+07	8.03744e+06	368.999	16889	29178982	41924560	32540338	30373798	24297754	38197164	9172679	8236278	6703358	0
16718	-0.0524906	0.0253413	0.083809	H	RF	0.352513	16718	16718	308.978	0.0909736599956732#0.0909736599956732#0.0909736599956732#0.0909736599956732	C01095#C01151#C01182#HMDB11688	C5H12O11P2#C5H12O11P2#C5H12O11P2#C5H12O11P2	D-Ribose 5-diphosphate ([M-H]-)#D-Ribose 1,5-bisphosphate;Ribose 1,5-bisphosphate ([M-H]-)#D-Ribulose 1,5-bisphosphate ([M-H]-)#Ribose 1,5-bisphosphate (see KEGG C01151); [(3R,4S,5R)-3,4-dihydroxy-5-(phosphonooxymethyl)oxolan-2-yl] dihydrogen phosphate [secondary alcohol] ([M-H]-)	null#ko00030#ko00630;ko00710;ko01100#null	null#;Pentose phosphate pathway#;Glyoxylate and dicarboxylate metabolism;Carbon fixation in photosynthetic organisms;Metabolic pathways#null	null#null#X#null	C5H12O11P2	12	5	11	0	0	2	0	8.43511e+07	8.03346e+07	4.93085e+07	308.978	16718	80607568	91017976	81427824	70627688	84187024	86189128	55690040	44602548	47632868	0
14814	-0.0601074	-0.010516	0.0371045	H	RF	0.132027	14814	14814	no_ass_MassTRIX	no_ass_MassTRIX	no_ass_MassTRIX	no_ass_MassTRIX	no_ass_MassTRIX	no_ass_MassTRIX	no_ass_MassTRIX	no_ass_MassTRIX	C17H27O11N2S2P1	27	17	11	2	2	1	0	1.92698e+06	551297	0	529.072	14814	2934746	0	2846196	1653890	0	0	0	0	0	6
6390	-0.0877294	-0.0195501	0.0564437	H	RF	0.430494	6390	6390	no_ass_MassTRIX	no_ass_MassTRIX	no_ass_MassTRIX	no_ass_MassTRIX	no_ass_MassTRIX	no_ass_MassTRIX	no_ass_MassTRIX	no_ass_MassTRIX	C34H40O17N3S1P1	40	34	17	3	1	1	0	2.00804e+06	416628	0	824.175	6390	1738715	2068013	2217379	0	0	1249885	0	0	0	5
9710	-0.0695951	-0.0233547	0.0353885	H	RF	0.109953	9710	9710	no_ass_MassTRIX	no_ass_MassTRIX	no_ass_MassTRIX	no_ass_MassTRIX	no_ass_MassTRIX	no_ass_MassTRIX	no_ass_MassTRIX	no_ass_MassTRIX	C35H59O19N2S1P1	59	35	19	2	1	1	0	1341064	0	0	873.309	9710	0	1331713	2691479	0	0	0	0	0	0	7
15148	-0.0553427	0.0239078	0.0843799	H	RF	0.453335	15148	15148	no_ass_MassTRIX	no_ass_MassTRIX	no_ass_MassTRIX	no_ass_MassTRIX	no_ass_MassTRIX	no_ass_MassTRIX	no_ass_MassTRIX	no_ass_MassTRIX	C6H15O12N2S1P1	15	6	12	2	1	1	0	2.34896e+06	2.00759e+06	0	369.001	15148	2259046	2740177	2047667	1554855	1816858	2651052	0	0	0	3
13768	-0.0788722	-0.0135139	0.0549335	H	RF	0.325991	13768	13768	no_ass_MassTRIX	no_ass_MassTRIX	no_ass_MassTRIX	no_ass_MassTRIX	no_ass_MassTRIX	no_ass_MassTRIX	no_ass_MassTRIX	no_ass_MassTRIX	C17H23O4S1P1	23	17	4	0	1	1	0	1.51968e+06	436557	0	353.098	13768	1826707	1230723	1501612	0	0	1309672	0	0	0	5
15563	-0.0556049	-0.049673	-0.013155	H	RF	0.135814	15563	15563	no_ass_MassTRIX	no_ass_MassTRIX	no_ass_MassTRIX	no_ass_MassTRIX	no_ass_MassTRIX	no_ass_MassTRIX	no_ass_MassTRIX	no_ass_MassTRIX	C12H25O16P1	25	12	16	0	0	1	0	2.26195e+06	762817	1.74363e+06	455.081	15563	2495108	2663643	1627107	0	1112302	1176148	1541912	1406923	2282042	1
14134	-0.0606083	0.00462535	0.0639189	H	RF	0.219306	14134	14134	no_ass_MassTRIX	no_ass_MassTRIX	no_ass_MassTRIX	no_ass_MassTRIX	no_ass_MassTRIX	no_ass_MassTRIX	no_ass_MassTRIX	no_ass_MassTRIX	C18H24O8N3P1	24	18	8	3	0	1	0	1832857	1.05825e+06	0	440.123	14134	1373226	1493464	2631881	0	1113699	2061041	0	0	0	4
12824	-0.070345	-0.0249568	0.031291	H	RF	0.206333	12824	12824	no_ass_MassTRIX	no_ass_MassTRIX	no_ass_MassTRIX	no_ass_MassTRIX	no_ass_MassTRIX	no_ass_MassTRIX	no_ass_MassTRIX	no_ass_MassTRIX	C13H11O9N2P1	11	13	9	2	0	1	0	834496	0	0	369.013	12824	1298155	1205334	0	0	0	0	0	0	0	7
11655	-0.0689753	-0.0246624	0.0297175	H	RF	0.16797	11655	11655	no_ass_MassTRIX	no_ass_MassTRIX	no_ass_MassTRIX	no_ass_MassTRIX	no_ass_MassTRIX	no_ass_MassTRIX	no_ass_MassTRIX	no_ass_MassTRIX	C8H12O8N1P1	12	8	8	1	0	1	0	732648	0	0	280.023	11655	1251773	946170	0	0	0	0	0	0	0	7
14129	-0.0445185	0.0173381	0.0686453	H	RF	0.169898	14129	14129	431.22	-0.076725568878145#-0.076725568878145	LMGP10050023#LMGP10050035	C21H37O7P#C21H37O7P	PA(18:3(6Z,9Z,12Z)/0:0); 1-(6Z,9Z,12Z-octadecatrienoyl)-glycero-3-phosphate [Monoacylglycerophosphates [GP1005]] ([M-H]-)#PA(18:3(9Z,12Z,15Z)/0:0); 1-(9Z,12Z,15Z-octadecatrienoyl)-glycero-3-phosphate [Monoacylglycerophosphates [GP1005]] ([M-H]-)	null#null	null#null	null#null	C21H37O7P1	37	21	7	1	0	1	0	1.51025e+06	1299141	0	431.22	14129	0	2848470	1682267	1509249	792266	1595908	0	0	0	4
13834	-0.0867774	-0.0303868	0.0384834	H	RF	0.334382	13834	13834	no_ass_MassTRIX	no_ass_MassTRIX	no_ass_MassTRIX	no_ass_MassTRIX	no_ass_MassTRIX	no_ass_MassTRIX	no_ass_MassTRIX	no_ass_MassTRIX	C17H33O19P1	33	17	19	0	0	1	0	1.87894e+06	0	0	571.128	13834	1864987	1087261	2684561	0	0	0	0	0	0	6
10987	-0.0732364	-0.0245179	0.0378278	H	RF	0.154531	10987	10987	no_ass_MassTRIX	no_ass_MassTRIX	no_ass_MassTRIX	no_ass_MassTRIX	no_ass_MassTRIX	no_ass_MassTRIX	no_ass_MassTRIX	no_ass_MassTRIX	C18H23O17P1	23	18	17	0	0	1	0	941624	0	0	541.06	10987	0	1158664	1666207	0	0	0	0	0	0	7
14288	-0.0941973	-0.0325541	0.044489	H	RF	0.539647	14288	14288	no_ass_MassTRIX	no_ass_MassTRIX	no_ass_MassTRIX	no_ass_MassTRIX	no_ass_MassTRIX	no_ass_MassTRIX	no_ass_MassTRIX	no_ass_MassTRIX	C17H23O15P1	23	17	15	0	0	1	0	1785700	0	0	497.07	14288	1421931	1957859	1977310	0	0	0	0	0	0	6
14295	-0.0944395	-0.0327697	0.0442125	H	RF	0.532689	14295	14295	no_ass_MassTRIX	no_ass_MassTRIX	no_ass_MassTRIX	no_ass_MassTRIX	no_ass_MassTRIX	no_ass_MassTRIX	no_ass_MassTRIX	no_ass_MassTRIX	C21H37O15P1	37	21	15	0	0	1	0	1.66323e+06	0	0	559.18	14295	1521753	1916763	1551163	0	0	0	0	0	0	6
15449	-0.0413855	-0.0462616	-0.0190561	H	RF	0.196072	15449	15449	no_ass_MassTRIX	no_ass_MassTRIX	no_ass_MassTRIX	no_ass_MassTRIX	no_ass_MassTRIX	no_ass_MassTRIX	no_ass_MassTRIX	no_ass_MassTRIX	C14H29O14P1	29	14	14	0	0	1	0	1686095	0	1.52657e+06	451.122	15449	0	3215335	1842950	0	0	0	1218275	1610599	1750822	4
14799	-0.0808393	-0.0275594	0.0414124	H	RF	0.185827	14799	14799	no_ass_MassTRIX	no_ass_MassTRIX	no_ass_MassTRIX	no_ass_MassTRIX	no_ass_MassTRIX	no_ass_MassTRIX	no_ass_MassTRIX	no_ass_MassTRIX	C14H21O12P1	21	14	12	0	0	1	0	6.53049e+06	378945	400338	411.07	14799	3534252	11114648	4942574	0	0	1136834	0	0	1201015	4
16651	-0.0805041	-0.0314794	0.0360588	H	RF	0.179926	16651	16651	289.033	0.150021705052628#0.150021705052628#0.150021705052628#0.150021705052628#0.150021705052628	C05382#C06222#C07836#C07838#HMDB01068	C7H15O10P#C7H15O10P#C7H15O10P#C7H15O10P#C7H15O10P	Sedoheptulose 7-phosphate;D-Sedoheptulose 7-phosphate;D-altro-Heptulose 7-phosphate;altro-Heptulose 7-phosphate ([M-H]-)#Sedoheptulose 1-phosphate;altro-Heptulose 1-phosphate ([M-H]-)#D-glycero-D-manno-Heptose 7-phosphate ([M-H]-)#D-glycero-D-manno-Heptose 1-phosphate ([M-H]-)#D-Sedoheptulose 7-phosphate (see KEGG C00281); (2,3,4,5,7-pentahydroxy-6-oxo-heptoxy)phosphonic acid [hemiacetal] ([M-H]-)	ko00030;ko00540;ko00710;ko01100#null#ko00540;ko01100#ko00540;ko01100#null	;Pentose phosphate pathway;Lipopolysaccharide biosynthesis;Carbon fixation in photosynthetic organisms;Metabolic pathways#null#;Lipopolysaccharide biosynthesis;Metabolic pathways#;Lipopolysaccharide biosynthesis;Metabolic pathways#null	X#null#null#X#null	C7H15O10P1	15	7	10	0	0	1	0	94886124	45737112	5.10096e+07	289.033	16651	61396676	126424872	96836824	46212036	41346504	49652796	49358488	49076408	54593876	0
16336	-0.0587552	0.0164564	0.0784914	H	RF	0.213584	16336	16336	no_ass_MassTRIX	no_ass_MassTRIX	no_ass_MassTRIX	no_ass_MassTRIX	no_ass_MassTRIX	no_ass_MassTRIX	no_ass_MassTRIX	no_ass_MassTRIX	C5H11O9P1	11	5	9	0	0	1	0	7234810	6.26611e+06	3.18633e+06	245.007	16336	6693424	9186945	5824061	5631500	5891214	7275626	4152711	2622882	2783399	0
16553	-0.0546187	0.00544586	0.0621684	H	RF	0.1218	16553	16553	229.012	0.0538340215715495#0.0538340215715495#0.0538340215715495#0.0538340215715495#0.0538340215715495#0.0538340215715495#0.0538340215715495#0.0538340215715495#0.0538340215715495#0.0538340215715495#0.0538340215715495#0.0538340215715495#0.0538340215715495#0.0538340215715495#0.0538340215715495#0.0538340215715495#0.0538340215715495#0.0538340215715495#0.0538340215715495#0.0538340215715495#0.0538340215715495	C00117#C00199#C00231#C00620#C01101#C01112#C03291#C03736#C03737#C03906#C06238#C06239#C06441#C06814#HMDB00618#HMDB00868#HMDB01489#HMDB01548#HMDB06534#HMDB11734#HMDB12195	C5H11O8P#C5H11O8P#C5H11O8P#C5H11O8P#C5H11O8P#C5H11O8P#C5H11O8P#C5H11O8P#C5H11O8P#C5H11O8P#C5H11O8P#C5H11O8P#C5H11O8P#C5H11O8P#C5H11O8P#C5H11O8P#C5H11O8P#C5H11O8P#C5H11O8P#C5H11O8P#C5H11O8P	D-Ribose 5-phosphate;Ribose 5-phosphate ([M-H]-)#D-Ribulose 5-phosphate ([M-H]-)#D-Xylulose 5-phosphate ([M-H]-)#alpha-D-Ribose 1-phosphate;Ribose 1-phosphate;D-Ribose 1-phosphate ([M-H]-)#L-Ribulose 5-phosphate ([M-H]-)#D-Arabinose 5-phosphate ([M-H]-)#L-Xylulose 5-phosphate ([M-H]-)#alpha-D-Ribose 5-phosphate ([M-H]-)#alpha-D-Xylose 1-phosphate ([M-H]-)#beta-L-Arabinose 1-phosphate ([M-H]-)#L-A…	ko00030;ko00230;ko00710;ko01100#ko00030;ko00040;ko00680;ko00710;ko00740;ko00750;ko01100#ko00030;ko00040;ko00053;ko00680;ko00710;ko01100#ko00030;ko00230#ko00040;ko00053;ko01100#ko00540;ko01100#ko00040;ko00053#null#ko00520#ko00520;ko01100#null#null#ko00040#null#null#null#null#null#null#null#null	;Pentose phosphate pathway;Purine metabolism;Carbon fixation in photosynthetic organisms;Metabolic pathways#;Pentose phosphate pathway;Pentose and glucuronate interconversions;Methane metabolism;Carbon fixation in photosynthetic organisms;Riboflavin metabolism;Vitamin B6 metabolism;Metabolic pathways#;Pentose phosphate pathway;Pentose and glucuronate interconversions;Ascorbate and aldarate metabo…	X#X#X#X#X#X#X#null#null#X#null#null#null#null#null#null#null#null#null#null#null	C5H11O8P1	11	5	8	0	0	1	0	4.40888e+07	3.69699e+07	2.58309e+07	229.012	16553	27501920	53782204	50982236	31257796	31024730	48627092	25084000	28376570	24032038	0
15459	-0.0814564	-0.00357123	0.0714828	H	RF	0.354252	15459	15459	253.012	0.0673037	C03175	C7H11O8P	Shikimate 3-phosphate;Shikimate 5-phosphate ([M-H]-)	ko00400;ko01100	;Phenylalanine, tyrosine and tryptophan biosynthesis;Metabolic pathways	X	C7H11O8P1	11	7	8	0	0	1	0	3.1509e+06	1638379	401708	253.012	15459	2875316	3608806	2968571	1268286	1824323	1822528	1205125	0	0	2
16487	-0.0599432	0.0127498	0.0755238	H	RF	0.202156	16487	16487	168.991	0.114183936258209#0.114183936258209#0.114183936258209#0.114183936258209#0.114183936258209#0.114183936258209	C00111#C00118#C00661#C03715#HMDB01112#HMDB01473	C3H7O6P#C3H7O6P#C3H7O6P#C3H6O6PR#C3H7O6P#C3H7O6P	Glycerone phosphate;Dihydroxyacetone phosphate ([M-H]-)#D-Glyceraldehyde 3-phosphate;(2R)-2-Hydroxy-3-(phosphonooxy)-propanal;Glyceraldehyde 3-phosphate ([M-H]-)#DL-Glyceraldehyde 3-phosphate ([M-H]-)#R replaced by H in O-Alkylglycerone phosphate;Alkyl-glycerone 3-phosphate;Dihydroxyacetone phosphate alkyl ether ([M-H]-)#D-Glyceraldehyde 3-phosphate (see KEGG C00118; C00661); (2-hydroxy-3-oxo-pro…	ko00010;ko00040;ko00051;ko00052;ko00561;ko00562;ko00564;ko00620;ko00710;ko00760;ko01100#ko00010;ko00030;ko00040;ko00051;ko00052;ko00562;ko00680;ko00710;ko00730;ko00750;ko00900;ko01061;ko01062;ko01063;ko01064;ko01065;ko01066;ko01070;ko01100;map00331;map01060#null#ko00565;ko01100#null#null	;Glycolysis / Gluconeogenesis;Pentose and glucuronate interconversions;Fructose and mannose metabolism;Galactose metabolism;Glycerolipid metabolism;Inositol phosphate metabolism;Glycerophospholipid metabolism;Pyruvate metabolism;Carbon fixation in photosynthetic organisms;Nicotinate and nicotinamide metabolism;Metabolic pathways#;Glycolysis / Gluconeogenesis;Pentose phosphate pathway;Pentose and …	X#X#null#null#null#null	C3H7O6P1	7	3	6	0	0	1	0	6620014	5.7671e+06	3.67371e+06	168.991	16487	5130497	7768430	6961115	5637414	4726605	6937295	3376085	4141881	3503178	0
16102	-0.0671855	0.00593923	0.0733015	H	RF	0.222818	16102	16102	171.006	0.0592486042093508#0.0592486042093508#0.0592486042093508#0.0592486042093508#0.0592486042093508#0.0592486042093508#0.0592486042093508#0.0592486042093508	C00093#C00623#C02979#C03120#C03189#C03968#HMDB00126#HMDB02520	C3H9O6P#C3H9O6P#C3H9O6P#C3H8O6PR#C3H9O6P#C3H8O6PR#C3H9O6P#C3H9O6P	sn-Glycerol 3-phosphate;Glycerophosphoric acid;D-Glycerol 1-phosphate;Glycerol-3-phosphate ([M-H]-)#Glycerol 1-phosphate;sn-Glycerol 1-phosphate;sn-Gro-1-P;L-Glycerol 1-phosphate ([M-H]-)#Glycerol 2-phosphate ([M-H]-)#R replaced by H in Glycerophosphodiester ([M-H]-)#DL-Glycerol 1-phosphate;Glycerol 1-phosphate;rac-Glycerol 1-phosphate;DL-Glyceryl 1-phosphate;DL-Glycerol 3-phosphate ([M-H]-)#R re…	ko00561;ko00564;ko01100;ko02010#null#null#null#null#ko00565;ko01100#null#null	;Glycerolipid metabolism;Glycerophospholipid metabolism;Metabolic pathways;ABC transporters#null#null#null#null#;Ether lipid metabolism;Metabolic pathways#null#null	X#null#null#X#null#null#null#null	C3H9O6P1	9	3	6	0	0	1	0	3.19274e+06	2688587	1.9454e+06	171.006	16102	2620255	3658374	3299602	2606300	2209610	3249851	1913988	1903912	2018293	0
14626	-0.0734623	-0.0163405	0.0463501	H	RF	0.116624	14626	14626	no_ass_MassTRIX	no_ass_MassTRIX	no_ass_MassTRIX	no_ass_MassTRIX	no_ass_MassTRIX	no_ass_MassTRIX	no_ass_MassTRIX	no_ass_MassTRIX	C6H13O6S1P1	13	6	6	0	0	1	0	2233016	745260	423049	243.01	14626	1613242	3056568	2029238	2235781	0	0	1269148	0	0	4
15327	-0.075865	-0.0489313	0.00414175	H	RF	0.329593	15327	15327	no_ass_MassTRIX	no_ass_MassTRIX	no_ass_MassTRIX	no_ass_MassTRIX	no_ass_MassTRIX	no_ass_MassTRIX	no_ass_MassTRIX	no_ass_MassTRIX	C14H20O12N6S3	20	14	12	6	3	0	0	2.11122e+06	0	1.00765e+06	559.023	15327	2525695	1999290	1808686	0	0	0	1901599	0	1121364	4
13065	-0.0741354	-0.0247965	0.0385152	H	RF	0.174568	13065	13065	no_ass_MassTRIX	no_ass_MassTRIX	no_ass_MassTRIX	no_ass_MassTRIX	no_ass_MassTRIX	no_ass_MassTRIX	no_ass_MassTRIX	no_ass_MassTRIX	C8H9O7N3S2	9	8	7	3	2	0	0	898308	0	0	321.981	13065	0	1185633	1509292	0	0	0	0	0	0	7
14401	-0.0749597	-0.0405757	0.0152323	H	RF	0.31243	14401	14401	no_ass_MassTRIX	no_ass_MassTRIX	no_ass_MassTRIX	no_ass_MassTRIX	no_ass_MassTRIX	no_ass_MassTRIX	no_ass_MassTRIX	no_ass_MassTRIX	C26H43O16N3S1	43	26	16	3	1	0	0	2.58172e+06	0	761341	684.229	14401	2617409	1990028	3137728	0	0	0	0	0	2284023	5
13979	-0.0659893	-0.0240729	0.0246638	H	RF	0.137959	13979	13979	no_ass_MassTRIX	no_ass_MassTRIX	no_ass_MassTRIX	no_ass_MassTRIX	no_ass_MassTRIX	no_ass_MassTRIX	no_ass_MassTRIX	no_ass_MassTRIX	C21H16O7N2S1	16	21	7	2	1	0	0	1.51884e+06	0	0	439.061	13979	2811264	0	1745270	0	0	0	0	0	0	7
16566	-0.0778536	-0.0156419	0.0543972	H	RF	0.213155	16566	16566	no_ass_MassTRIX	no_ass_MassTRIX	no_ass_MassTRIX	no_ass_MassTRIX	no_ass_MassTRIX	no_ass_MassTRIX	no_ass_MassTRIX	no_ass_MassTRIX	C6H12O8S1	12	6	8	0	1	0	0	4.80168e+06	2509822	1.77386e+06	243.018	16566	3405117	6873403	4126521	2355400	2644604	2529462	1638783	1739089	1943712	0
16244	-0.0448358	0.018888	0.0669372	H	RF	0.117234	16244	16244	no_ass_MassTRIX	no_ass_MassTRIX	no_ass_MassTRIX	no_ass_MassTRIX	no_ass_MassTRIX	no_ass_MassTRIX	no_ass_MassTRIX	no_ass_MassTRIX	C9H16O8S1	16	9	8	0	1	0	0	1.84007e+06	1.72565e+06	665149	283.049	16244	1525713	1878081	2116427	1858271	1381797	1936893	1995448	0	0	2
15762	-0.0792276	-0.0126362	0.0582686	H	RF	0.172607	15762	15762	343.125	0.114191865673336#0.114191865673336#0.114191865673336#0.114191865673336	C05399#C08254#HMDB02928#HMDB06791	C12H24O11#C12H24O11#C12H24O11#C12H24O11	Melibiitol;6-O-alpha-D-Galactosyl-D-glucitol ([M-H]-)#Clusianose ([M-H]-)#Maltitol; 4-[3,4,5-trihydroxy-6-(hydroxymethyl)oxan-2-yl]oxyhexane-1,2,3,5,6-pentol [acetal] ([M-H]-)#Melibiitol (see KEGG C05399); (2R,3R,4R,5S)-6-[[(2R,3R,4S,5R,6S)-3,4,5,6-tetrahydroxyoxan-2-yl]methoxy]hexane-1,2,3,4,5-pentol [hemiacetal] ([M-H]-)	ko00052#null#null#null	;Galactose metabolism#null#null#null	null#null#null#null	C12H24O11	24	12	11	0	0	0	0	3.69953e+06	1942538	1218331	343.125	15762	3551256	4198642	3348703	1810235	1108062	2909317	1543890	0	2111103	1
11819	-0.0735497	-0.0246158	0.038059	H	RF	0.160585	11819	11819	no_ass_MassTRIX	no_ass_MassTRIX	no_ass_MassTRIX	no_ass_MassTRIX	no_ass_MassTRIX	no_ass_MassTRIX	no_ass_MassTRIX	no_ass_MassTRIX	C15H23O10N3	23	15	10	3	0	0	0	843543	0	0	404.131	11819	0	1061581	1469047	0	0	0	0	0	0	7
13437	-0.0689469	-0.0248717	0.0268618	H	RF	0.200326	13437	13437	no_ass_MassTRIX	no_ass_MassTRIX	no_ass_MassTRIX	no_ass_MassTRIX	no_ass_MassTRIX	no_ass_MassTRIX	no_ass_MassTRIX	no_ass_MassTRIX	C23H26O17N2	26	23	17	2	0	0	0	1.24315e+06	0	0	601.116	13437	1961361	0	1768100	0	0	0	0	0	0	7
14494	-0.0692489	-0.0249154	0.0272336	H	RF	0.218247	14494	14494	no_ass_MassTRIX	no_ass_MassTRIX	no_ass_MassTRIX	no_ass_MassTRIX	no_ass_MassTRIX	no_ass_MassTRIX	no_ass_MassTRIX	no_ass_MassTRIX	C17H32O16	32	17	16	0	0	0	0	1.15047e+06	0	0	491.162	14494	1741278	0	1710128	0	0	0	0	0	0	7
14145	-0.0693524	-0.0249135	0.027427	H	RF	0.214905	14145	14145	no_ass_MassTRIX	no_ass_MassTRIX	no_ass_MassTRIX	no_ass_MassTRIX	no_ass_MassTRIX	no_ass_MassTRIX	no_ass_MassTRIX	no_ass_MassTRIX	C17H32O15	32	17	15	0	0	0	0	972784	0	0	475.167	14145	1434750	0	1483601	0	0	0	0	0	0	7
16985	-0.0629934	0.00179526	0.0584396	H	RF	0.11118	16985	16985	no_ass_MassTRIX	no_ass_MassTRIX	no_ass_MassTRIX	no_ass_MassTRIX	no_ass_MassTRIX	no_ass_MassTRIX	no_ass_MassTRIX	no_ass_MassTRIX	C20H24O14	24	20	14	0	0	0	0	8051712	6887147	5561618	487.109	16985	8623501	6705720	8825915	7662086	5316794	7682561	6935772	5012463	4736619	0
15808	-0.0487589	0.0145895	0.0668187	H	RF	0.143452	15808	15808	no_ass_MassTRIX	no_ass_MassTRIX	no_ass_MassTRIX	no_ass_MassTRIX	no_ass_MassTRIX	no_ass_MassTRIX	no_ass_MassTRIX	no_ass_MassTRIX	C21H28O12	28	21	12	0	0	0	0	4.81745e+06	4.22762e+06	2.15483e+06	471.151	15808	2979096	4413117	7060126	3577425	3683782	5421639	2298773	1950145	2215583	0
15390	-0.0710369	-0.00639388	0.0559552	H	RF	0.199934	15390	15390	461.203	0.0172621	C17068	C21H34O11	Valerosidatum;Valerosidate ([M-H]-)	null	null	null	C21H34O11	34	21	11	0	0	0	0	2.56911e+06	1.0145e+06	0	461.203	15390	1869992	1852346	3984981	2245830	797669	0	0	0	0	4
16138	-0.0564138	0.00426691	0.0554691	H	RF	0.195543	16138	16138	367.104	0.167118	C02572	C17H20O9	O-Feruloylquinate ([M-H]-)	null	null	null	C17H20O9	20	17	9	0	0	0	0	2.52435e+06	2.03282e+06	1.37911e+06	367.104	16138	2851904	1826148	2894988	1634253	2485921	1978276	1375830	1538178	1223311	0
15996	-0.073192	-0.00403831	0.0623431	H	RF	0.263508	15996	15996	no_ass_MassTRIX	no_ass_MassTRIX	no_ass_MassTRIX	no_ass_MassTRIX	no_ass_MassTRIX	no_ass_MassTRIX	no_ass_MassTRIX	no_ass_MassTRIX	C9H14O9	14	9	9	0	0	0	0	2.50147e+06	2154776	1.88451e+06	265.057	15996	2698508	2520989	2284923	1989655	2039671	2435002	1919433	1868721	1865365	0
15889	-0.0616133	0.0109695	0.0724589	H	RF	0.141848	15889	15889	no_ass_MassTRIX	no_ass_MassTRIX	no_ass_MassTRIX	no_ass_MassTRIX	no_ass_MassTRIX	no_ass_MassTRIX	no_ass_MassTRIX	no_ass_MassTRIX	C14H18O8	18	14	8	0	0	0	0	2132025	1.72335e+06	859724	313.093	15889	1841046	2173098	2381931	1888947	1601848	1679245	1484458	0	1094714	1
12344	-0.0678839	-0.0243757	0.0287259	H	RF	0.1499	12344	12344	321.062	0.0802382460561818#0.0802382460561818#0.0802382460561818	C05909#LMPK12020151#LMPK12020209	C15H14O8#C15H14O8#C15H14O8	Leucodelphinidin ([M-H]-)#Elephantorrhizol [Flavans, Flavanols and Leucoanthocyanidins [PK1202]] ([M-H]-)#Gallocatechin-4beta-ol [Flavans, Flavanols and Leucoanthocyanidins [PK1202]] ([M-H]-)	ko00941#null#null	;Flavonoid biosynthesis#null#null	X#null#null	C15H14O8	14	15	8	0	0	0	0	847614	0	0	321.062	12344	1518522	1024319	0	0	0	0	0	0	0	7
16577	-0.0715357	0.00108319	0.070568	H	RF	0.187234	16577	16577	253.093	0.0732266306140256#0.0732266306140256	C11546#HMDB06790	C9H18O8#C9H18O8	2-(beta-D-Glucosyl)-sn-glycerol ([M-H]-)#Galactosylglycerol (see KEGG C05401); (2R,3R,4S,5R,6R)-2-[(2R)-2,3-dihydroxypropoxy]-6-(hydroxymethyl)oxane-3,4,5-triol [acetal] ([M-H]-)	ko02010#null	;ABC transporters#null	null#null	C9H18O8	18	9	8	0	0	0	0	9.84105e+06	7388894	4760800	253.093	16577	6664387	11715449	11143307	7794671	6262678	8109333	6014804	3627707	4639889	0
16510	-0.0781241	-0.0198533	0.0474931	H	RF	0.161948	16510	16510	189.004	0.153105357174202#0.153105357174202	C05379#HMDB03974	C6H6O7#C6H6O7	Oxalosuccinate;Oxalosuccinic acid ([M-H]-)#Oxalosuccinic acid (see KEGG C05379); 1-oxopropane-1,2,3-tricarboxylic acid [ketone] ([M-H]-)	ko00020;ko01100#null	;Citrate cycle (TCA cycle);Metabolic pathways#null	X#null	C6H6O7	6	6	7	0	0	0	0	6.84123e+06	5.11491e+06	4.86848e+06	189.004	16510	6321771	7000009	7201924	4650495	4077318	6616913	5756226	4572515	4276703	0
14506	-0.0917596	-0.0316377	0.044122	H	RF	0.403674	14506	14506	no_ass_MassTRIX	no_ass_MassTRIX	no_ass_MassTRIX	no_ass_MassTRIX	no_ass_MassTRIX	no_ass_MassTRIX	no_ass_MassTRIX	no_ass_MassTRIX	C8H10O6	10	8	6	0	0	0	0	1.68617e+06	0	0	201.04	14506	1356768	2277718	1424011	0	0	0	0	0	0	6
15155	-0.0817496	-0.0262451	0.0394659	H	RF	0.25334	15155	15155	439.05	-0.43104	C10951	C20H16ClF3N2O2S	N-(4-Chloro-3-methyl-5-isothiazolyl)-N-methyl-2-[p-[(alpha,alpha,alpha-trifluoro-p-tolyl)oxy]phenyl]acetamide;ITOPA ([M-H]-)	null	null	null	no_formula	151	no						1788087	422507	424635	439.05	15155	1731205	1921443	1711613	1267520	0	0	1273905	0	0	4
5950	-0.0738145	-0.024698	0.0382604	H	RF	0.166369	5950	5950	745.141	-0.199999415123806#-0.199999415123806	C10223#LMPK12030008	C37H30O17#C37H30O17	Epigallocatechin-(4beta->8)-epicatechin-3-O-gallate ester ([M-H]-)#Epigallocatechin-(4beta->8)-epicatechin-3-O-gallate ester (see KEGG C10223) [Proanthocyanidins [PK1203]] ([M-H]-)	null#null	null#null	null#null	no_formula	595	no						1.23536e+06	0	0	745.141	5950	0	1586701	2119381	0	0	0	0	0	0	7
13351	0.0493859	0.0643186	0.0404754	P	RF	0.451926	13351	13351	no_ass_MassTRIX	no_ass_MassTRIX	no_ass_MassTRIX	no_ass_MassTRIX	no_ass_MassTRIX	no_ass_MassTRIX	no_ass_MassTRIX	no_ass_MassTRIX	C8H11O8S1P1iCl1	11	8	8	0	1	1	1	0	1764125	0	332.961	13351	0	0	0	1372569	2196993	1722813	0	0	0	6
14541	0.0472302	0.0659865	0.0444874	P	RF	0.617255	14541	14541	no_ass_MassTRIX	no_ass_MassTRIX	no_ass_MassTRIX	no_ass_MassTRIX	no_ass_MassTRIX	no_ass_MassTRIX	no_ass_MassTRIX	no_ass_MassTRIX	C6H9O7S1P1iCl1	9	6	7	0	1	1	1	346869	27409652	0	290.95	14541	0	1040608	0	28530274	26588938	27109744	0	0	0	5
13885	0.0484699	0.0653156	0.0419808	P	RF	0.546776	13885	13885	no_ass_MassTRIX	no_ass_MassTRIX	no_ass_MassTRIX	no_ass_MassTRIX	no_ass_MassTRIX	no_ass_MassTRIX	no_ass_MassTRIX	no_ass_MassTRIX	C6H7O6S1P1iCl1	7	6	6	0	1	1	1	0	2.01411e+06	0	272.939	13885	0	0	0	2227487	2148984	1665867	0	0	0	6
12841	0.0471982	0.0576957	0.0336557	P	RF	0.263575	12841	12841	no_ass_MassTRIX	no_ass_MassTRIX	no_ass_MassTRIX	no_ass_MassTRIX	no_ass_MassTRIX	no_ass_MassTRIX	no_ass_MassTRIX	no_ass_MassTRIX	C12H14O7N2S2iCl1	14	12	7	2	2	0	1	0	3.43958e+06	0	396.994	12841	0	0	0	1913877	5595666	2809199	0	0	0	6
14009	0.0175187	0.0504198	0.0504017	P	RF	0.167403	14009	14009	no_ass_MassTRIX	no_ass_MassTRIX	no_ass_MassTRIX	no_ass_MassTRIX	no_ass_MassTRIX	no_ass_MassTRIX	no_ass_MassTRIX	no_ass_MassTRIX	C27H30O12N2S1iCl1	30	27	12	2	1	0	1	559845	2340940	0	641.122	14009	0	0	1679535	3763194	1042385	2217241	0	0	0	5
15245	0.04388	0.0608618	0.0420411	P	RF	0.346518	15245	15245	no_ass_MassTRIX	no_ass_MassTRIX	no_ass_MassTRIX	no_ass_MassTRIX	no_ass_MassTRIX	no_ass_MassTRIX	no_ass_MassTRIX	no_ass_MassTRIX	C21H20O7N2S1iCl1	20	21	7	2	1	0	1	1.99488e+06	2.60196e+07	1265393	479.069	15245	0	3361879	2622771	14509206	30544758	33004712	2205215	1590964	0	2
15347	0.0419549	0.0641673	0.0476567	P	RF	0.460898	15347	15347	no_ass_MassTRIX	no_ass_MassTRIX	no_ass_MassTRIX	no_ass_MassTRIX	no_ass_MassTRIX	no_ass_MassTRIX	no_ass_MassTRIX	no_ass_MassTRIX	C12H9O2N1S1iCl1	9	12	2	1	1	0	1	686030	7.83589e+06	0	266.005	15347	0	2058090	0	7141591	9282095	7083973	0	0	0	5
15082	0.0379014	0.060926	0.0474938	P	RF	0.297457	15082	15082	no_ass_MassTRIX	no_ass_MassTRIX	no_ass_MassTRIX	no_ass_MassTRIX	no_ass_MassTRIX	no_ass_MassTRIX	no_ass_MassTRIX	no_ass_MassTRIX	C16H17O10S1P1	17	16	10	0	1	0	1	1.19365e+06	1.0206e+07	597256	431.021	15082	0	2011307	1569629	9781880	6898802	13937373	0	1791768	0	3
16081	0.0432788	0.0515947	0.0293144	P	RF	0.131831	16081	16081	no_ass_MassTRIX	no_ass_MassTRIX	no_ass_MassTRIX	no_ass_MassTRIX	no_ass_MassTRIX	no_ass_MassTRIX	no_ass_MassTRIX	no_ass_MassTRIX	C10H10O9S1P2	10	10	9	0	1	2	0	5.80103e+06	3.22357e+07	5787079	366.945	16081	6234363	8436249	2732465	14977027	55170944	26559118	8298762	6921340	2141135	0
13855	0.0437193	0.0552959	0.036079	P	RF	0.241655	13855	13855	no_ass_MassTRIX	no_ass_MassTRIX	no_ass_MassTRIX	no_ass_MassTRIX	no_ass_MassTRIX	no_ass_MassTRIX	no_ass_MassTRIX	no_ass_MassTRIX	C10H10O5S1	10	10	5	0	1	0	0	410986	2.10709e+06	446629	241.018	13855	0	1232957	0	1813978	2467809	2039484	0	0	1339887	4
15740	0.0743137	0.0519169	0.00151671	P	RF	0.225198	15740	15740	no_ass_MassTRIX	no_ass_MassTRIX	no_ass_MassTRIX	no_ass_MassTRIX	no_ass_MassTRIX	no_ass_MassTRIX	no_ass_MassTRIX	no_ass_MassTRIX	C10H12O5S1	12	10	5	0	1	0	0	1.43225e+07	54094232	3.24973e+07	243.033	15740	7351874	15479488	20135998	50156428	68415168	43711100	26361508	25226582	45903716	0
10990	0.0450412	0.0641357	0.0443466	P	RF	0.451701	10990	10990	no_ass_MassTRIX	no_ass_MassTRIX	no_ass_MassTRIX	no_ass_MassTRIX	no_ass_MassTRIX	no_ass_MassTRIX	no_ass_MassTRIX	no_ass_MassTRIX	C11H23O17S1P3	23	11	17	0	1	3	0	0	1.31415e+06	0	550.98	10990	0	0	0	1342252	977782	1622418	0	0	0	6
15628	0.0442664	0.0541285	0.0332193	P	RF	0.162354	15628	15628	no_ass_MassTRIX	no_ass_MassTRIX	no_ass_MassTRIX	no_ass_MassTRIX	no_ass_MassTRIX	no_ass_MassTRIX	no_ass_MassTRIX	no_ass_MassTRIX	C8H9O11S1P3	9	8	11	0	1	3	0	1.95741e+06	8562612	2.13064e+06	404.901	15628	1429652	4442585	0	4400120	12176768	9110948	2703448	2011209	1677258	1
13953	0.0477182	0.0593963	0.0356799	P	RF	0.298797	13953	13953	no_ass_MassTRIX	no_ass_MassTRIX	no_ass_MassTRIX	no_ass_MassTRIX	no_ass_MassTRIX	no_ass_MassTRIX	no_ass_MassTRIX	no_ass_MassTRIX	C11H13O7N1S1P2	13	11	7	1	1	2	0	0	2430815	0	363.982	13953	0	0	0	1306275	3667481	2318689	0	0	0	6
15963	0.0446497	0.0541576	0.0321387	P	RF	0.17896	15963	15963	no_ass_MassTRIX	no_ass_MassTRIX	no_ass_MassTRIX	no_ass_MassTRIX	no_ass_MassTRIX	no_ass_MassTRIX	no_ass_MassTRIX	no_ass_MassTRIX	C12H16O9S1P2	16	12	9	0	1	2	0	6.36795e+06	47437618	6475634	396.992	15963	3356514	13860318	1887017	22380054	77453840	42478960	7882361	6353397	5191144	0
15840	0.0406572	0.0609583	0.0454661	P	RF	0.329088	15840	15840	no_ass_MassTRIX	no_ass_MassTRIX	no_ass_MassTRIX	no_ass_MassTRIX	no_ass_MassTRIX	no_ass_MassTRIX	no_ass_MassTRIX	no_ass_MassTRIX	C12H14O8S1P2	14	12	8	0	1	2	0	6192538	3.49074e+07	4072639	378.981	15840	3730463	10920304	3926847	22286826	37576736	44858552	4128354	4984829	3104734	0
14471	0.0299178	0.0603174	0.0551199	P	RF	0.37644	14471	14471	no_ass_MassTRIX	no_ass_MassTRIX	no_ass_MassTRIX	no_ass_MassTRIX	no_ass_MassTRIX	no_ass_MassTRIX	no_ass_MassTRIX	no_ass_MassTRIX	C13H14O8S1P2	14	13	8	0	1	2	0	511480	2.81253e+06	0	390.981	14471	0	1534439	0	2359989	2639131	3438456	0	0	0	5
14883	0.0376889	0.0641509	0.0519369	P	RF	0.455163	14883	14883	no_ass_MassTRIX	no_ass_MassTRIX	no_ass_MassTRIX	no_ass_MassTRIX	no_ass_MassTRIX	no_ass_MassTRIX	no_ass_MassTRIX	no_ass_MassTRIX	C12H12O7S1P2	12	12	7	0	1	2	0	1.33552e+06	11866613	0	360.971	14883	0	2254091	1752464	10496575	10720393	14382871	0	0	0	4
11879	0.0477364	0.0657313	0.0438791	P	RF	0.562109	11879	11879	no_ass_MassTRIX	no_ass_MassTRIX	no_ass_MassTRIX	no_ass_MassTRIX	no_ass_MassTRIX	no_ass_MassTRIX	no_ass_MassTRIX	no_ass_MassTRIX	C11H18O15S1P2	18	11	15	0	1	2	0	0	1.30449e+06	0	482.977	11879	0	0	0	1249091	1212149	1452226	0	0	0	6
14122	0.0471913	0.0575348	0.0331641	P	RF	0.269054	14122	14122	no_ass_MassTRIX	no_ass_MassTRIX	no_ass_MassTRIX	no_ass_MassTRIX	no_ass_MassTRIX	no_ass_MassTRIX	no_ass_MassTRIX	no_ass_MassTRIX	C12H12O10S1P2	12	12	10	0	1	2	0	0	2685369	0	408.955	14122	0	0	0	1749020	4435219	1871868	0	0	0	6
14470	0.0475008	0.0591654	0.0356591	P	RF	0.296742	14470	14470	no_ass_MassTRIX	no_ass_MassTRIX	no_ass_MassTRIX	no_ass_MassTRIX	no_ass_MassTRIX	no_ass_MassTRIX	no_ass_MassTRIX	no_ass_MassTRIX	C12H10O9S1P2	10	12	9	0	1	2	0	0	3.7175e+06	0	390.945	14470	0	0	0	1888371	5584150	3679987	0	0	0	6
16142	0.00281859	0.0514404	0.0680787	P	RF	0.253241	16142	16142	426.022	0.101422725906661#0.101422725906661#0.101422725906661#0.101422725906661#0.101422725906661#0.101422725906661#0.101422725906661#0.101422725906661	C00008#C00054#C00361#C01469#C03850#HMDB00061#HMDB00960#HMDB01341	C10H15N5O10P2#C10H15N5O10P2#C10H15N5O10P2#C10H14N5O10P2R#C10H15N5O10P2#C10H15N5O10P2#C10H15N5O10P2#C10H15N5O10P2	ADP;Adenosine 5'-diphosphate ([M-H]-)#Adenosine 3',5'-bisphosphate;PAP;3'-Phosphoadenylate;Phosphoadenosine phosphate ([M-H]-)#dGDP;2'-Deoxyguanosine 5'-diphosphate ([M-H]-)#R replaced by H in ADP-sugar ([M-H]-)#Adenosine 2',5'-bisphosphate ([M-H]-)#Adenosine 3',5'-diphosphate (see KEGG C00054); [5-(6-aminopurin-9-yl)-4-hydroxy-3-phosphonooxy-oxolan-2-yl]methoxyphosphonic acid [secondary alcohol]…	ko00190;ko00195;ko00230;ko00908;ko01100;ko04080;ko04142;ko04144;ko05012#ko00230;ko00534;ko00770;ko00920#ko00230;ko01100#null#null#null#null#null	;Oxidative phosphorylation;Photosynthesis;Purine metabolism;Zeatin biosynthesis;Metabolic pathways;Neuroactive ligand-receptor interaction;Lysosome;Endocytosis;Parkinson's disease#;Purine metabolism;Heparan sulfate biosynthesis;Pantothenate and CoA biosynthesis;Sulfur metabolism#;Purine metabolism;Metabolic pathways#null#null#null#null#null	X#X#X#null#null#null#null#null	C10H15O10N5P2	15	10	10	5	0	2	0	2.79091e+06	3908268	1.85589e+06	426.022	16142	1919610	3091405	3361720	4275955	3435486	4013363	1501722	1703515	2362419	0
13410	0.0229014	0.0543396	0.0487029	P	RF	0.385185	13410	13410	no_ass_MassTRIX	no_ass_MassTRIX	no_ass_MassTRIX	no_ass_MassTRIX	no_ass_MassTRIX	no_ass_MassTRIX	no_ass_MassTRIX	no_ass_MassTRIX	C11H24O16P2	24	11	16	0	0	2	0	443603	1.4782e+06	0	473.047	13410	1330808	0	0	1358654	1632601	1443340	0	0	0	5
16941	0.0485164	0.0651584	0.0421907	P	RF	0.496775	16941	16941	no_ass_MassTRIX	no_ass_MassTRIX	no_ass_MassTRIX	no_ass_MassTRIX	no_ass_MassTRIX	no_ass_MassTRIX	no_ass_MassTRIX	no_ass_MassTRIX	C8H18O16P2	18	8	16	0	0	2	0	8780197	4.83241e+07	9.87351e+06	431	16941	7985040	10882356	7473195	52824196	42329712	49818328	9321020	12691871	7607643	0
15383	0.0505213	0.0607736	0.035674	P	RF	0.319832	15383	15383	no_ass_MassTRIX	no_ass_MassTRIX	no_ass_MassTRIX	no_ass_MassTRIX	no_ass_MassTRIX	no_ass_MassTRIX	no_ass_MassTRIX	no_ass_MassTRIX	C8H18O15P2	18	8	15	0	0	2	0	651269	8.6048e+06	1.16868e+06	415.005	15383	0	1953806	0	5370502	10770752	9673144	1716115	1789926	0	3
13630	0.0333273	0.0594032	0.0507409	P	RF	0.355064	13630	13630	no_ass_MassTRIX	no_ass_MassTRIX	no_ass_MassTRIX	no_ass_MassTRIX	no_ass_MassTRIX	no_ass_MassTRIX	no_ass_MassTRIX	no_ass_MassTRIX	C18H29O6N2S4P1	29	18	6	2	4	1	0	337099	2.12469e+06	0	527.058	13630	0	1011296	0	1330828	2466590	2576656	0	0	0	5
14793	0.0569489	0.0601524	0.0289269	P	RF	0.362784	14793	14793	no_ass_MassTRIX	no_ass_MassTRIX	no_ass_MassTRIX	no_ass_MassTRIX	no_ass_MassTRIX	no_ass_MassTRIX	no_ass_MassTRIX	no_ass_MassTRIX	C8H7O12S2P1	7	8	12	0	2	1	0	0	2.3667e+06	355407	388.905	14793	0	0	0	1532621	2693249	2874232	0	0	1066221	5
15435	0.0465086	0.0570349	0.0352434	P	RF	0.220599	15435	15435	no_ass_MassTRIX	no_ass_MassTRIX	no_ass_MassTRIX	no_ass_MassTRIX	no_ass_MassTRIX	no_ass_MassTRIX	no_ass_MassTRIX	no_ass_MassTRIX	C12H13O8S2P1	13	12	8	0	2	1	0	1.26147e+06	1.06751e+07	2016593	378.972	15435	0	1998445	1785979	5747687	10309152	15968441	1958686	1945082	2146011	1
14978	0.0185798	0.0533305	0.0562304	P	RF	0.257756	14978	14978	399.1	0.0297447	C03725	C13H25N2O8PS	S-Acetylphosphopantetheine ([M-H]-)	null	null	null	C13H25O8N2S1P1	25	13	8	2	1	1	0	515144	2184455	0	399.1	14978	0	1545432	0	2617418	1053640	2882307	0	0	0	5
13122	0.0462451	0.062447	0.0415999	P	RF	0.384484	13122	13122	no_ass_MassTRIX	no_ass_MassTRIX	no_ass_MassTRIX	no_ass_MassTRIX	no_ass_MassTRIX	no_ass_MassTRIX	no_ass_MassTRIX	no_ass_MassTRIX	C11H12O10N1S1P1	12	11	10	1	1	1	0	0	2133055	0	379.985	13122	0	0	0	1378625	2171718	2848822	0	0	0	6
14933	0.04623	0.0555462	0.0314024	P	RF	0.236549	14933	14933	no_ass_MassTRIX	no_ass_MassTRIX	no_ass_MassTRIX	no_ass_MassTRIX	no_ass_MassTRIX	no_ass_MassTRIX	no_ass_MassTRIX	no_ass_MassTRIX	C11H7O2N1S1iCl1	7	11	2	1	1	1	0	0	2.92916e+06	0	251.989	14933	0	0	0	1754635	5106447	1926390	0	0	0	6
13421	0.0386122	0.0576964	0.0404207	P	RF	0.263532	13421	13421	no_ass_MassTRIX	no_ass_MassTRIX	no_ass_MassTRIX	no_ass_MassTRIX	no_ass_MassTRIX	no_ass_MassTRIX	no_ass_MassTRIX	no_ass_MassTRIX	C18H19O13S1P1	19	18	13	0	1	1	0	0	1.84331e+06	0	505.021	13421	0	0	0	2975810	974880	1579239	0	0	0	6
14360	0.0438521	0.0632666	0.0442772	P	RF	0.423636	14360	14360	no_ass_MassTRIX	no_ass_MassTRIX	no_ass_MassTRIX	no_ass_MassTRIX	no_ass_MassTRIX	no_ass_MassTRIX	no_ass_MassTRIX	no_ass_MassTRIX	C12H9O9S1P1	9	12	9	0	1	1	0	0	2.83977e+06	0	358.963	14360	0	0	0	3013360	1915585	3590360	0	0	0	6
11837	0.0459825	0.0649563	0.0443699	P	RF	0.515228	11837	11837	no_ass_MassTRIX	no_ass_MassTRIX	no_ass_MassTRIX	no_ass_MassTRIX	no_ass_MassTRIX	no_ass_MassTRIX	no_ass_MassTRIX	no_ass_MassTRIX	C16H19O9S1P1	19	16	9	0	1	1	0	0	1549824	0	417.041	11837	0	0	0	1650757	1227698	1771017	0	0	0	6
13950	0.0464821	0.0651223	0.043693	P	RF	0.500923	13950	13950	no_ass_MassTRIX	no_ass_MassTRIX	no_ass_MassTRIX	no_ass_MassTRIX	no_ass_MassTRIX	no_ass_MassTRIX	no_ass_MassTRIX	no_ass_MassTRIX	C13H11O8S1P1	11	13	8	0	1	1	0	0	2.67881e+06	0	356.984	13950	0	0	0	3167750	2271922	2596753	0	0	0	6
15827	0.0470548	0.0616097	0.0395246	P	RF	0.311957	15827	15827	no_ass_MassTRIX	no_ass_MassTRIX	no_ass_MassTRIX	no_ass_MassTRIX	no_ass_MassTRIX	no_ass_MassTRIX	no_ass_MassTRIX	no_ass_MassTRIX	C12H9O6S1P1	9	12	6	0	1	1	0	2003096	1.62461e+07	1.84104e+06	310.979	15827	2158271	3851017	0	10922552	21210572	16605240	2431619	1892718	1198793	1
12306	0.0474643	0.0657866	0.0440236	P	RF	0.590023	12306	12306	no_ass_MassTRIX	no_ass_MassTRIX	no_ass_MassTRIX	no_ass_MassTRIX	no_ass_MassTRIX	no_ass_MassTRIX	no_ass_MassTRIX	no_ass_MassTRIX	C13H11O4S1P1	11	13	4	0	1	1	0	0	1715566	0	293.004	12306	0	0	0	1777077	1540163	1829458	0	0	0	6
16437	0.049463	0.0641045	0.0403427	P	RF	0.421749	16437	16437	no_ass_MassTRIX	no_ass_MassTRIX	no_ass_MassTRIX	no_ass_MassTRIX	no_ass_MassTRIX	no_ass_MassTRIX	no_ass_MassTRIX	no_ass_MassTRIX	C8H17O16S1P1	17	8	16	0	1	1	0	2769322	1.70849e+07	3.64828e+06	430.99	16437	2214676	2439352	3653938	17465482	13742703	20046552	3351104	2948258	4645471	0
14593	0.0526818	0.0586815	0.0311569	P	RF	0.292997	14593	14593	no_ass_MassTRIX	no_ass_MassTRIX	no_ass_MassTRIX	no_ass_MassTRIX	no_ass_MassTRIX	no_ass_MassTRIX	no_ass_MassTRIX	no_ass_MassTRIX	C8H17O15S1P1	17	8	15	0	1	1	0	0	3.46313e+06	399639	414.995	14593	0	0	0	1798026	3851839	4739511	0	0	1198918	5
12835	0.046194	0.0649119	0.0436427	P	RF	0.485532	12835	12835	no_ass_MassTRIX	no_ass_MassTRIX	no_ass_MassTRIX	no_ass_MassTRIX	no_ass_MassTRIX	no_ass_MassTRIX	no_ass_MassTRIX	no_ass_MassTRIX	C11H15O11S1P1	15	11	11	0	1	1	0	0	1288476	0	385	12835	0	0	0	1550631	1073169	1241628	0	0	0	6
12883	0.0487199	0.0652006	0.0424339	P	RF	0.545678	12883	12883	no_ass_MassTRIX	no_ass_MassTRIX	no_ass_MassTRIX	no_ass_MassTRIX	no_ass_MassTRIX	no_ass_MassTRIX	no_ass_MassTRIX	no_ass_MassTRIX	C18H25O11S1P1	25	18	11	0	1	1	0	0	3.46536e+06	0	479.078	12883	0	0	0	2814998	3757943	3823147	0	0	0	6
13943	0.041488	0.061062	0.042645	P	RF	0.341118	13943	13943	no_ass_MassTRIX	no_ass_MassTRIX	no_ass_MassTRIX	no_ass_MassTRIX	no_ass_MassTRIX	no_ass_MassTRIX	no_ass_MassTRIX	no_ass_MassTRIX	C9H13O10S1P1	13	9	10	0	1	1	0	0	1.88949e+07	0	342.99	13943	0	0	0	26790046	11228791	18665958	0	0	0	6
15208	0.048552	0.0541778	0.0301381	P	RF	0.183036	15208	15208	no_ass_MassTRIX	no_ass_MassTRIX	no_ass_MassTRIX	no_ass_MassTRIX	no_ass_MassTRIX	no_ass_MassTRIX	no_ass_MassTRIX	no_ass_MassTRIX	C12H13O6S1P1	13	12	6	0	1	1	0	545282	2904255	900009	315.01	15208	0	1635847	0	1968911	3651318	3092536	1487053	0	1212975	3
15823	0.0491665	0.0643587	0.0415844	P	RF	0.435924	15823	15823	no_ass_MassTRIX	no_ass_MassTRIX	no_ass_MassTRIX	no_ass_MassTRIX	no_ass_MassTRIX	no_ass_MassTRIX	no_ass_MassTRIX	no_ass_MassTRIX	C12H13O5S1P1	13	12	5	0	1	1	0	3.08988e+06	3.45539e+07	3820408	299.015	15823	1253571	6198316	1817763	27609072	35411328	40641380	2891158	4151279	4418787	0
14426	0.0318857	0.0611471	0.0537184	P	RF	0.372087	14426	14426	no_ass_MassTRIX	no_ass_MassTRIX	no_ass_MassTRIX	no_ass_MassTRIX	no_ass_MassTRIX	no_ass_MassTRIX	no_ass_MassTRIX	no_ass_MassTRIX	C12H11O4S1P1	11	12	4	0	1	1	0	421495	3.03459e+06	0	281.004	14426	0	1264486	0	3220939	2148307	3734529	0	0	0	5
14038	0.0376833	0.0641242	0.0520152	P	RF	0.536581	14038	14038	no_ass_MassTRIX	no_ass_MassTRIX	no_ass_MassTRIX	no_ass_MassTRIX	no_ass_MassTRIX	no_ass_MassTRIX	no_ass_MassTRIX	no_ass_MassTRIX	C11H8O2S1iCl1	8	11	2	0	1	1	0	331940	2850514	0	238.994	14038	0	995820	0	2764884	2764338	3022320	0	0	0	5
14353	0.0283939	0.0594962	0.0543165	P	RF	0.327181	14353	14353	346.056	0.152079727539802#0.152079727539802#0.152079727539802#0.152079727539802#0.152079727539802#0.152079727539802#0.152079727539802#0.152079727539802#0.152079727539802	C00020#C00362#C00946#C01367#C04378#HMDB00045#HMDB01044#HMDB03540#HMDB11617	C10H14N5O7P#C10H14N5O7P#C10H14N5O7P#C10H14N5O7P#C10H14N5O7P#C10H14N5O7P#C10H14N5O7P#C10H14N5O7P#C10H14N5O7P	AMP;Adenosine 5'-monophosphate;Adenylic acid;Adenylate;5'-AMP;5'-Adenylic acid;5'-Adenosine monophosphate;Adenosine 5'-phosphate ([M-H]-)#dGMP;2'-Deoxyguanosine 5'-monophosphate;2'-Deoxyguanosine 5'-phosphate;Deoxyguanylic acid;Deoxyguanosine monophosphate ([M-H]-)#Adenosine 2'-phosphate;2'-Adenylic acid;Adenosine-2'-monophosphate;AMP 2'-phosphate ([M-H]-)#3'-AMP;3'-Adenylic acid;3'-Adenosine mon…	ko00230;ko00908;ko01065;ko01070;ko01100;ko04150;ko05012;map01060#ko00230;ko01100#null#ko00230#null#null#null#null#null	;Purine metabolism;Zeatin biosynthesis;Biosynthesis of alkaloids derived from histidine and purine;Biosynthesis of plant hormones;Metabolic pathways;mTOR signaling pathway;Parkinson's disease;Biosynthesis of plant secondary metabolites#;Purine metabolism;Metabolic pathways#null#;Purine metabolism#null#null#null#null#null	X#X#null#null#null#null#null#null#null	C10H14O7N5P1	14	10	7	5	0	1	0	408106	2422582	0	346.056	14353	0	1224317	0	3132602	1701349	2433795	0	0	0	5
16209	0.0424442	0.0622361	0.0434632	P	RF	0.376924	16209	16209	no_ass_MassTRIX	no_ass_MassTRIX	no_ass_MassTRIX	no_ass_MassTRIX	no_ass_MassTRIX	no_ass_MassTRIX	no_ass_MassTRIX	no_ass_MassTRIX	C12H21O17P1	21	12	17	0	0	1	0	2.24785e+06	1.38934e+07	2.23677e+06	467.044	16209	2431392	1750162	2561998	17327990	9335948	15016308	2353326	2233837	2123146	0
11923	0.0467839	0.0646394	0.0424803	P	RF	0.466956	11923	11923	no_ass_MassTRIX	no_ass_MassTRIX	no_ass_MassTRIX	no_ass_MassTRIX	no_ass_MassTRIX	no_ass_MassTRIX	no_ass_MassTRIX	no_ass_MassTRIX	C21H27O20P1	27	21	20	0	0	1	0	0	1.26684e+06	0	629.076	11923	0	0	0	1565513	1180428	1054593	0	0	0	6
13629	0.0469847	0.0655674	0.0440476	P	RF	0.560233	13629	13629	no_ass_MassTRIX	no_ass_MassTRIX	no_ass_MassTRIX	no_ass_MassTRIX	no_ass_MassTRIX	no_ass_MassTRIX	no_ass_MassTRIX	no_ass_MassTRIX	C14H23O19P1	23	14	19	0	0	1	0	0	1752072	0	525.05	13629	0	0	0	1922587	1513303	1820326	0	0	0	6
14577	0.0397644	0.0592404	0.0416394	P	RF	0.295695	14577	14577	no_ass_MassTRIX	no_ass_MassTRIX	no_ass_MassTRIX	no_ass_MassTRIX	no_ass_MassTRIX	no_ass_MassTRIX	no_ass_MassTRIX	no_ass_MassTRIX	C8H17O13P1	17	8	13	0	0	1	0	0	2.44661e+06	0	351.033	14577	0	0	0	3713124	1314088	2312616	0	0	0	6
14363	0.0556624	0.0566009	0.0249358	P	RF	0.32459	14363	14363	no_ass_MassTRIX	no_ass_MassTRIX	no_ass_MassTRIX	no_ass_MassTRIX	no_ass_MassTRIX	no_ass_MassTRIX	no_ass_MassTRIX	no_ass_MassTRIX	C11H21O12P1	21	11	12	0	0	1	0	0	1650399	376198	375.07	14363	0	0	0	1883274	1071301	1996622	0	0	1128595	5
16404	0.0314657	0.0529825	0.0405611	P	RF	0.174898	16404	16404	no_ass_MassTRIX	no_ass_MassTRIX	no_ass_MassTRIX	no_ass_MassTRIX	no_ass_MassTRIX	no_ass_MassTRIX	no_ass_MassTRIX	no_ass_MassTRIX	C8H15O12P1	15	8	12	0	0	1	0	3.35689e+06	2.4554e+07	2.28721e+06	333.023	16404	2458739	2119289	5492643	42084676	10653844	20923532	1950304	2265630	2645706	0
15610	0.053905	0.0572455	0.0275649	P	RF	0.211344	15610	15610	317.028	0.157846	C04478	C8H15O11P	3-Deoxy-D-manno-octulosonate 8-phosphate;2-Dehydro-3-deoxy-D-octonate 8-phosphate ([M-H]-)	ko00540;ko01100	;Lipopolysaccharide biosynthesis;Metabolic pathways	X	C8H15O11P1	15	8	11	0	0	1	0	1128862	3.76757e+06	1.64862e+06	317.028	15610	1517164	1869422	0	3436041	3179229	4687427	1679423	1790806	1475620	1
14306	0.0435951	0.0627627	0.0429497	P	RF	0.386139	14306	14306	201.017	0.0853072	C03494	C4H11O7P	D-Erythritol 4-phosphate;L-Erythritol 1-phosphate ([M-H]-)	null	null	null	C4H11O7P1	11	4	7	0	0	1	0	0	1.60812e+06	0	201.017	14306	0	0	0	2179119	1141237	1504015	0	0	0	6
13963	0.0484229	0.0612106	0.0374218	P	RF	0.343321	13963	13963	no_ass_MassTRIX	no_ass_MassTRIX	no_ass_MassTRIX	no_ass_MassTRIX	no_ass_MassTRIX	no_ass_MassTRIX	no_ass_MassTRIX	no_ass_MassTRIX	C6H6O10N4S3	6	6	10	4	3	0	0	0	1.03977e+07	0	388.917	13963	0	0	0	6285454	14726659	10180986	0	0	0	6
14290	0.0613075	0.0517232	0.0131256	P	RF	0.343473	14290	14290	no_ass_MassTRIX	no_ass_MassTRIX	no_ass_MassTRIX	no_ass_MassTRIX	no_ass_MassTRIX	no_ass_MassTRIX	no_ass_MassTRIX	no_ass_MassTRIX	C16H31O10N5S2	31	16	10	5	2	0	0	0	1.15255e+06	387981	516.144	14290	0	0	0	1321629	1006709	1129325	0	0	1163944	5
15116	0.0391873	0.0637526	0.0501548	P	RF	0.435934	15116	15116	no_ass_MassTRIX	no_ass_MassTRIX	no_ass_MassTRIX	no_ass_MassTRIX	no_ass_MassTRIX	no_ass_MassTRIX	no_ass_MassTRIX	no_ass_MassTRIX	C11H9O3N1S2	9	11	3	1	2	0	0	814107	4.73568e+06	379783	265.995	15116	0	999561	1442761	4473174	4539182	5194692	0	0	1139349	3
14868	0.0615267	0.0516711	0.0139265	P	RF	0.223837	14868	14868	no_ass_MassTRIX	no_ass_MassTRIX	no_ass_MassTRIX	no_ass_MassTRIX	no_ass_MassTRIX	no_ass_MassTRIX	no_ass_MassTRIX	no_ass_MassTRIX	C12H10O6S2	10	12	6	0	2	0	0	0	3.09807e+06	1.08038e+06	312.985	14868	0	0	0	1434670	3401752	4457778	1287091	0	1954060	4
14661	0.0489343	0.0642003	0.0409551	P	RF	0.470156	14661	14661	no_ass_MassTRIX	no_ass_MassTRIX	no_ass_MassTRIX	no_ass_MassTRIX	no_ass_MassTRIX	no_ass_MassTRIX	no_ass_MassTRIX	no_ass_MassTRIX	C12H8O6S2	8	12	6	0	2	0	0	0	6611217	0	310.969	14661	0	0	0	4818995	7912394	7102262	0	0	0	6
13016	0.0275178	0.0581299	0.0533822	P	RF	0.361684	13016	13016	no_ass_MassTRIX	no_ass_MassTRIX	no_ass_MassTRIX	no_ass_MassTRIX	no_ass_MassTRIX	no_ass_MassTRIX	no_ass_MassTRIX	no_ass_MassTRIX	C12H10O4S2	10	12	4	0	2	0	0	344097	1.61953e+06	0	280.995	13016	0	1032292	0	1896265	1806034	1156287	0	0	0	5
14928	0.0470624	0.0633258	0.0424643	P	RF	0.411631	14928	14928	no_ass_MassTRIX	no_ass_MassTRIX	no_ass_MassTRIX	no_ass_MassTRIX	no_ass_MassTRIX	no_ass_MassTRIX	no_ass_MassTRIX	no_ass_MassTRIX	C10H8O3S2	8	10	3	0	2	0	0	519181	7.94043e+06	453697	238.984	14928	0	1557544	0	5786128	8837421	9197740	0	0	1361092	4
15260	0.0484119	0.0622648	0.039834	P	RF	0.380862	15260	15260	no_ass_MassTRIX	no_ass_MassTRIX	no_ass_MassTRIX	no_ass_MassTRIX	no_ass_MassTRIX	no_ass_MassTRIX	no_ass_MassTRIX	no_ass_MassTRIX	C9H6O2S2	6	9	2	0	2	0	0	779564	1.31261e+07	1.10346e+06	208.974	15260	0	2338691	0	8523641	15157328	15697474	1451464	0	1858903	3
14658	0.035855	0.0615391	0.0502994	P	RF	0.385896	14658	14658	no_ass_MassTRIX	no_ass_MassTRIX	no_ass_MassTRIX	no_ass_MassTRIX	no_ass_MassTRIX	no_ass_MassTRIX	no_ass_MassTRIX	no_ass_MassTRIX	C14H11O5N1S1	11	14	5	5	1	0	0	345298	2.31359e+06	0	304.029	14658	0	1035893	0	2060718	2886353	1993712	0	0	0	5
14278	0.0166948	0.0530467	0.0571297	P	RF	0.2472	14278	14278	no_ass_MassTRIX	no_ass_MassTRIX	no_ass_MassTRIX	no_ass_MassTRIX	no_ass_MassTRIX	no_ass_MassTRIX	no_ass_MassTRIX	no_ass_MassTRIX	C19H21O9N3S1	21	19	9	3	1	0	0	340973	1233527	0	466.093	14278	0	1022918	0	1702565	866798	1131218	0	0	0	5
13050	0.0491071	0.0658278	0.0423851	P	RF	0.578453	13050	13050	no_ass_MassTRIX	no_ass_MassTRIX	no_ass_MassTRIX	no_ass_MassTRIX	no_ass_MassTRIX	no_ass_MassTRIX	no_ass_MassTRIX	no_ass_MassTRIX	C11H7O8N1S1	7	11	8	1	1	0	0	0	1.62999e+06	0	311.982	13050	0	0	0	1611791	1774512	1503668	0	0	0	6
14559	0.0429813	0.0616809	0.0418115	P	RF	0.354577	14559	14559	no_ass_MassTRIX	no_ass_MassTRIX	no_ass_MassTRIX	no_ass_MassTRIX	no_ass_MassTRIX	no_ass_MassTRIX	no_ass_MassTRIX	no_ass_MassTRIX	C15H13O5N1S1	13	15	5	1	1	0	0	0	4.59346e+06	0	318.044	14559	0	0	0	6608180	3371798	3800395	0	0	0	6
14648	0.0766598	0.0515789	-0.00187737	P	RF	0.283135	14648	14648	no_ass_MassTRIX	no_ass_MassTRIX	no_ass_MassTRIX	no_ass_MassTRIX	no_ass_MassTRIX	no_ass_MassTRIX	no_ass_MassTRIX	no_ass_MassTRIX	C11H12O7S1	12	11	7	0	1	0	0	499585	3.75424e+06	2118087	287.023	14648	0	0	1498756	3906765	4273175	3082770	1464792	1771212	3118257	2
15052	0.0733345	0.0535218	0.00498805	P	RF	0.233265	15052	15052	no_ass_MassTRIX	no_ass_MassTRIX	no_ass_MassTRIX	no_ass_MassTRIX	no_ass_MassTRIX	no_ass_MassTRIX	no_ass_MassTRIX	no_ass_MassTRIX	C13H16O7S1	16	13	7	0	1	0	0	1.41293e+06	6513596	3637566	315.054	15052	0	2018653	2220135	6370925	7936899	5232964	2914340	3037396	4960962	1
14656	0.0773737	0.0506082	-0.00365747	P	RF	0.257478	14656	14656	no_ass_MassTRIX	no_ass_MassTRIX	no_ass_MassTRIX	no_ass_MassTRIX	no_ass_MassTRIX	no_ass_MassTRIX	no_ass_MassTRIX	no_ass_MassTRIX	C13H18O6S1	18	13	6	0	1	0	0	479266	3.7068e+06	2122586	301.075	14656	0	0	1437799	3599359	4416233	3104795	1312750	1851033	3203975	2
14759	0.0709402	0.050389	0.00298216	P	RF	0.173662	14759	14759	283.065	0.815146	C06948	C16H13ClN2O	Diazepam ([M-H]-)	null	null	null	C13H16O5S1	16	13	5	0	1	0	0	1019334	4.58728e+06	2.60704e+06	283.065	14759	0	1292804	1765198	4321571	5951111	3489151	1955707	1948391	3917026	1
15676	0.0734917	0.0513447	0.00140465	P	RF	0.213721	15676	15676	no_ass_MassTRIX	no_ass_MassTRIX	no_ass_MassTRIX	no_ass_MassTRIX	no_ass_MassTRIX	no_ass_MassTRIX	no_ass_MassTRIX	no_ass_MassTRIX	C13H18O5S1	18	13	5	0	1	0	0	18060816	6.75912e+07	40763064	285.08	15676	8416158	18596250	27170040	65556260	84415368	52802052	32234330	31502990	58551872	0
14542	0.0451882	0.0642274	0.0436233	P	RF	0.448332	14542	14542	no_ass_MassTRIX	no_ass_MassTRIX	no_ass_MassTRIX	no_ass_MassTRIX	no_ass_MassTRIX	no_ass_MassTRIX	no_ass_MassTRIX	no_ass_MassTRIX	C14H12O5S1	12	14	5	0	1	0	0	0	8599048	0	291.033	14542	0	0	0	10750593	6642713	8403838	0	0	0	6
15937	0.0422093	0.0630734	0.0449198	P	RF	0.380092	15937	15937	no_ass_MassTRIX	no_ass_MassTRIX	no_ass_MassTRIX	no_ass_MassTRIX	no_ass_MassTRIX	no_ass_MassTRIX	no_ass_MassTRIX	no_ass_MassTRIX	C13H10O4S1	10	13	4	0	1	0	0	2413704	2.3384e+07	1920056	261.023	15937	1752377	3413084	2075651	30468904	17667198	22015914	2024174	1516475	2219519	0
16457	0.0381398	0.0561036	0.038615	P	RF	0.220533	16457	16457	no_ass_MassTRIX	no_ass_MassTRIX	no_ass_MassTRIX	no_ass_MassTRIX	no_ass_MassTRIX	no_ass_MassTRIX	no_ass_MassTRIX	no_ass_MassTRIX	C23H16O10S1	16	23	10	0	1	0	0	3.2829e+06	2.76248e+07	3697087	483.039	16457	3439933	2538015	3870766	43562440	14080512	25231440	3190552	5159096	2741613	0
16792	0.0450292	0.0643334	0.0438323	P	RF	0.433244	16792	16792	no_ass_MassTRIX	no_ass_MassTRIX	no_ass_MassTRIX	no_ass_MassTRIX	no_ass_MassTRIX	no_ass_MassTRIX	no_ass_MassTRIX	no_ass_MassTRIX	C14H10O7S1	10	14	7	0	1	0	0	3.34596e+07	355085504	3.15034e+07	321.008	16792	30556600	37214692	32607548	438468640	296338880	330448992	37741520	35065516	21703216	0
14093	0.0495039	0.0652416	0.0413285	P	RF	0.510985	14093	14093	no_ass_MassTRIX	no_ass_MassTRIX	no_ass_MassTRIX	no_ass_MassTRIX	no_ass_MassTRIX	no_ass_MassTRIX	no_ass_MassTRIX	no_ass_MassTRIX	C15H14O7S1	14	15	7	0	1	0	0	0	1370013	0	337.039	14093	0	0	0	1239978	1621497	1248564	0	0	0	6
16709	0.0448108	0.0658056	0.0463794	P	RF	0.571675	16709	16709	no_ass_MassTRIX	no_ass_MassTRIX	no_ass_MassTRIX	no_ass_MassTRIX	no_ass_MassTRIX	no_ass_MassTRIX	no_ass_MassTRIX	no_ass_MassTRIX	C14H10O6S1	10	14	6	0	1	0	0	14901473	115235176	1.10973e+07	305.013	16709	15621867	16143434	12939118	122079320	106742608	116883600	13705245	9413794	10172916	0
14226	0.0617837	0.058119	0.0208376	P	RF	0.370139	14226	14226	no_ass_MassTRIX	no_ass_MassTRIX	no_ass_MassTRIX	no_ass_MassTRIX	no_ass_MassTRIX	no_ass_MassTRIX	no_ass_MassTRIX	no_ass_MassTRIX	C14H20O6S1	20	14	6	0	1	0	0	0	2.81759e+06	650971	315.091	14226	0	0	0	2877701	3294094	2280973	0	0	1952914	5
14082	0.0457892	0.0644898	0.0442139	P	RF	0.459957	14082	14082	no_ass_MassTRIX	no_ass_MassTRIX	no_ass_MassTRIX	no_ass_MassTRIX	no_ass_MassTRIX	no_ass_MassTRIX	no_ass_MassTRIX	no_ass_MassTRIX	C15H10O6S1	10	15	6	0	1	0	0	0	1.40163e+06	0	317.013	14082	0	0	0	1347199	1122328	1735358	0	0	0	6
13921	0.0490342	0.065936	0.0427527	P	RF	0.600177	13921	13921	no_ass_MassTRIX	no_ass_MassTRIX	no_ass_MassTRIX	no_ass_MassTRIX	no_ass_MassTRIX	no_ass_MassTRIX	no_ass_MassTRIX	no_ass_MassTRIX	C15H12O6S1	12	15	6	0	1	0	0	0	1.83954e+06	0	319.028	13921	0	0	0	1744911	1962695	1811021	0	0	0	6
13064	0.0480929	0.0659361	0.0437242	P	RF	0.600835	13064	13064	no_ass_MassTRIX	no_ass_MassTRIX	no_ass_MassTRIX	no_ass_MassTRIX	no_ass_MassTRIX	no_ass_MassTRIX	no_ass_MassTRIX	no_ass_MassTRIX	C15H14O6S1	14	15	6	0	1	0	0	0	1403728	0	321.044	13064	0	0	0	1370357	1341597	1499230	0	0	0	6
15666	0.0752576	0.0505907	-0.00127378	P	RF	0.220867	15666	15666	no_ass_MassTRIX	no_ass_MassTRIX	no_ass_MassTRIX	no_ass_MassTRIX	no_ass_MassTRIX	no_ass_MassTRIX	no_ass_MassTRIX	no_ass_MassTRIX	C11H14O5S1	14	11	5	0	1	0	0	1.14868e+07	4.25275e+07	2.66938e+07	257.049	15666	5759719	11650250	17050436	41290944	52827604	33463978	21786818	20598358	37696076	0
15744	0.042596	0.0655709	0.0483843	P	RF	0.559071	15744	15744	no_ass_MassTRIX	no_ass_MassTRIX	no_ass_MassTRIX	no_ass_MassTRIX	no_ass_MassTRIX	no_ass_MassTRIX	no_ass_MassTRIX	no_ass_MassTRIX	C14H10O5S1	10	14	5	0	1	0	0	2.82165e+06	1.54723e+07	1.77318e+06	289.018	15744	3266624	3488548	1709779	14550977	15690694	16175162	2203733	1433109	1682705	0
15468	0.0755464	0.0522433	0.000751033	P	RF	0.246116	15468	15468	no_ass_MassTRIX	no_ass_MassTRIX	no_ass_MassTRIX	no_ass_MassTRIX	no_ass_MassTRIX	no_ass_MassTRIX	no_ass_MassTRIX	no_ass_MassTRIX	C14H20O5S1	20	14	5	0	1	0	0	9.87692e+06	3.87182e+07	2.34462e+07	299.096	15468	4740904	10080073	14809797	37162008	47084944	31907700	18737844	18393348	33207292	0
14075	0.0487968	0.0660228	0.0430857	P	RF	0.632185	14075	14075	no_ass_MassTRIX	no_ass_MassTRIX	no_ass_MassTRIX	no_ass_MassTRIX	no_ass_MassTRIX	no_ass_MassTRIX	no_ass_MassTRIX	no_ass_MassTRIX	C15H10O5S1	10	15	5	0	1	0	0	0	3.60148e+06	0	301.018	14075	0	0	0	3488609	3717467	3598350	0	0	0	6
16334	0.0354804	0.0533468	0.0377173	P	RF	0.181441	16334	16334	no_ass_MassTRIX	no_ass_MassTRIX	no_ass_MassTRIX	no_ass_MassTRIX	no_ass_MassTRIX	no_ass_MassTRIX	no_ass_MassTRIX	no_ass_MassTRIX	C9H18O5S1	18	9	5	0	1	0	0	4.62391e+06	5157548	4.60451e+06	237.08	16334	4815407	4486609	4569718	5035724	5193128	5243792	4878502	4213915	4721127	0
12280	0.045037	0.0642658	0.0439466	P	RF	0.461438	12280	12280	no_ass_MassTRIX	no_ass_MassTRIX	no_ass_MassTRIX	no_ass_MassTRIX	no_ass_MassTRIX	no_ass_MassTRIX	no_ass_MassTRIX	no_ass_MassTRIX	C14H10O4S1	10	14	4	0	1	0	0	0	1.57107e+06	0	273.023	12280	0	0	0	1913964	1175041	1624213	0	0	0	6
15864	0.0736054	0.05005	0.000300857	P	RF	0.181786	15864	15864	207.012	0.135028976627373#0.135028976627373	C16201#C16202	C10H8O3S#C10H8O3S	1-Naphthalenesulfonic acid;Naphthalene-1-sulfonate ([M-H]-)#2-Naphthalenesulfonic acid;Naphthalene-2-sulfonate ([M-H]-)	ko00626#ko00626	;Naphthalene and anthracene degradation#;Naphthalene and anthracene degradation	null#null	C10H8O3S1	8	10	3	0	1	0	0	1.77693e+06	7.20717e+06	4428039	207.012	15864	0	2068552	3262236	6370711	9174610	6076196	3894172	3482513	5907432	1
14181	0.0375336	0.062468	0.0488522	P	RF	0.373139	14181	14181	no_ass_MassTRIX	no_ass_MassTRIX	no_ass_MassTRIX	no_ass_MassTRIX	no_ass_MassTRIX	no_ass_MassTRIX	no_ass_MassTRIX	no_ass_MassTRIX	C12H8O3S1	8	12	3	0	1	0	0	341112	3.95159e+06	0	231.012	14181	0	1023335	0	5227568	3173864	3453351	0	0	0	5
13478	0.0489337	0.0659895	0.0428646	P	RF	0.617042	13478	13478	no_ass_MassTRIX	no_ass_MassTRIX	no_ass_MassTRIX	no_ass_MassTRIX	no_ass_MassTRIX	no_ass_MassTRIX	no_ass_MassTRIX	no_ass_MassTRIX	C13H8O3S1	8	13	3	0	1	0	0	0	1.48023e+06	0	243.012	13478	0	0	0	1442310	1557370	1441012	0	0	0	6
14613	0.0116646	0.0502514	0.0586476	P	RF	0.295556	14613	14613	no_ass_MassTRIX	no_ass_MassTRIX	no_ass_MassTRIX	no_ass_MassTRIX	no_ass_MassTRIX	no_ass_MassTRIX	no_ass_MassTRIX	no_ass_MassTRIX	C8H8O2S1	8	8	2	0	1	0	0	421803	1222297	0	167.017	14613	0	1265408	0	1532654	1096824	1037413	0	0	0	5
14673	0.0461448	0.0648263	0.0442604	P	RF	0.481572	14673	14673	334.126	0.182035085322451#0.182035085322451	C04540#HMDB00489	C12H21N3O8#C12H21N3O8	N4-(Acetyl-beta-D-glucosaminyl)asparagine;N4-(beta-N-Acetyl-D-glucosaminyl)-L-asparagine;1-beta-Aspartyl-N-acetyl-D-glucosaminylamine ([M-H]-)#Aspartylglycosamine (see KEGG C04540); 4-[3-acetamido-4,5-dihydroxy-6-(hydroxymethyl)oxan-2-yl]amino-2-amino-4-oxo-butanoic acid [hemiaminal] ([M-H]-)	null#null	null#null	X#null	C12H21O8N3	21	12	8	3	0	0	0	0	1699363	0	334.126	14673	0	0	0	1662935	1387375	2047779	0	0	0	6
14669	0.0227569	0.057526	0.0578415	P	RF	0.431994	14669	14669	no_ass_MassTRIX	no_ass_MassTRIX	no_ass_MassTRIX	no_ass_MassTRIX	no_ass_MassTRIX	no_ass_MassTRIX	no_ass_MassTRIX	no_ass_MassTRIX	C11H22O9N2	22	11	9	2	0	0	0	430180	1.71342e+06	0	325.125	14669	0	1290541	0	1860566	1651976	1627728	0	0	0	5
14959	0.0718092	0.0502439	0.00142482	P	RF	0.305047	14959	14959	no_ass_MassTRIX	no_ass_MassTRIX	no_ass_MassTRIX	no_ass_MassTRIX	no_ass_MassTRIX	no_ass_MassTRIX	no_ass_MassTRIX	no_ass_MassTRIX	C12H12O6S2	12	12	6	2	0	0	0	0	1.93054e+06	945510	315	14959	0	0	0	1488169	2455795	1847670	1383624	0	1452907	4
16365	0.049157	0.060897	0.0373792	P	RF	0.324116	16365	16365	no_ass_MassTRIX	no_ass_MassTRIX	no_ass_MassTRIX	no_ass_MassTRIX	no_ass_MassTRIX	no_ass_MassTRIX	no_ass_MassTRIX	no_ass_MassTRIX	C12H12O5S2	12	12	5	2	0	0	0	8582253	103142468	1.32507e+07	299.005	16365	3903871	13897513	7945375	61555692	113003904	134867808	9193618	8998124	21560288	0
13336	0.0473731	0.0657574	0.0440274	P	RF	0.596845	13336	13336	no_ass_MassTRIX	no_ass_MassTRIX	no_ass_MassTRIX	no_ass_MassTRIX	no_ass_MassTRIX	no_ass_MassTRIX	no_ass_MassTRIX	no_ass_MassTRIX	C11H14O3N2S2iCl1	14	11	3	2	0	0	0	0	2.06124e+06	0	321.014	13336	0	0	0	2171936	1835956	2175830	0	0	0	6
13765	0.0427208	0.0620981	0.0428861	P	RF	0.367064	13765	13765	no_ass_MassTRIX	no_ass_MassTRIX	no_ass_MassTRIX	no_ass_MassTRIX	no_ass_MassTRIX	no_ass_MassTRIX	no_ass_MassTRIX	no_ass_MassTRIX	C8H11O12N1S1	11	8	12	1	0	0	0	0	2.00164e+06	0	343.993	13765	0	0	0	2761803	1318810	1924294	0	0	0	6
16122	0.0209125	0.0560213	0.0573906	P	RF	0.252778	16122	16122	no_ass_MassTRIX	no_ass_MassTRIX	no_ass_MassTRIX	no_ass_MassTRIX	no_ass_MassTRIX	no_ass_MassTRIX	no_ass_MassTRIX	no_ass_MassTRIX	C12H25O8N1	25	12	8	1	0	0	0	2.72804e+06	5.29395e+06	1.74064e+06	310.151	16122	1392068	4182669	2609393	5117239	6189022	4575594	2292077	1675209	1254648	0
15489	0.0328338	0.0565026	0.0452981	P	RF	0.238292	15489	15489	no_ass_MassTRIX	no_ass_MassTRIX	no_ass_MassTRIX	no_ass_MassTRIX	no_ass_MassTRIX	no_ass_MassTRIX	no_ass_MassTRIX	no_ass_MassTRIX	C15H23O8N1	23	15	8	1	0	0	0	888568	3.14213e+06	575079	344.135	15489	1293044	1372660	0	2394028	3780291	3252069	1725236	0	0	3
15836	0.0436557	0.0650456	0.0466498	P	RF	0.492914	15836	15836	no_ass_MassTRIX	no_ass_MassTRIX	no_ass_MassTRIX	no_ass_MassTRIX	no_ass_MassTRIX	no_ass_MassTRIX	no_ass_MassTRIX	no_ass_MassTRIX	C16H12O8S1	12	16	8	1	0	0	0	2.17413e+06	19288497	1.63327e+06	363.018	15836	1443442	3148575	1930384	21721208	16126027	20018256	2028537	1540305	1330981	0
15146	0.029939	0.0590686	0.0515916	P	RF	0.291941	15146	15146	no_ass_MassTRIX	no_ass_MassTRIX	no_ass_MassTRIX	no_ass_MassTRIX	no_ass_MassTRIX	no_ass_MassTRIX	no_ass_MassTRIX	no_ass_MassTRIX	C16H14O8S1	14	16	8	1	0	0	0	1.29072e+06	4.67344e+06	561743	365.034	15146	1980323	1891844	0	3633519	4826615	5560187	1685228	0	0	3
15375	0.0468824	0.0567312	0.0350378	P	RF	0.319412	15375	15375	no_ass_MassTRIX	no_ass_MassTRIX	no_ass_MassTRIX	no_ass_MassTRIX	no_ass_MassTRIX	no_ass_MassTRIX	no_ass_MassTRIX	no_ass_MassTRIX	C16H16O8S1	16	16	8	1	0	0	0	625134	3.09721e+06	935548	367.049	15375	0	1875402	0	3013940	3011478	3266204	1275388	0	1531257	3
13384	0.0442805	0.0630882	0.0439325	P	RF	0.396927	13384	13384	no_ass_MassTRIX	no_ass_MassTRIX	no_ass_MassTRIX	no_ass_MassTRIX	no_ass_MassTRIX	no_ass_MassTRIX	no_ass_MassTRIX	no_ass_MassTRIX	C18H18O8S1	18	18	8	1	0	0	0	0	1.92799e+06	0	393.065	13384	0	0	0	1786691	1413868	2583419	0	0	0	6
15043	0.0732981	0.0502178	0.00053759	P	RF	0.206766	15043	15043	no_ass_MassTRIX	no_ass_MassTRIX	no_ass_MassTRIX	no_ass_MassTRIX	no_ass_MassTRIX	no_ass_MassTRIX	no_ass_MassTRIX	no_ass_MassTRIX	C12H14O7S1	14	12	7	1	0	0	0	2.69899e+06	8.99818e+06	5.66802e+06	301.039	15043	1413900	3044251	3638806	8206060	11256160	7532307	4467872	4225295	8310906	0
15371	0.0587403	0.0540004	0.0198468	P	RF	0.301651	15371	15371	no_ass_MassTRIX	no_ass_MassTRIX	no_ass_MassTRIX	no_ass_MassTRIX	no_ass_MassTRIX	no_ass_MassTRIX	no_ass_MassTRIX	no_ass_MassTRIX	C15H20O7S1	20	15	7	1	0	0	0	478943	2.59699e+06	1.01117e+06	343.086	15371	0	1436828	0	2682720	2653587	2454652	0	1526579	1506923	3
14098	0.0447845	0.0636896	0.0431207	P	RF	0.420203	14098	14098	no_ass_MassTRIX	no_ass_MassTRIX	no_ass_MassTRIX	no_ass_MassTRIX	no_ass_MassTRIX	no_ass_MassTRIX	no_ass_MassTRIX	no_ass_MassTRIX	C16H10O7S1	10	16	7	1	0	0	0	0	3410974	0	345.008	14098	0	0	0	4452602	2639165	3141155	0	0	0	6
14099	0.047273	0.0654484	0.0433644	P	RF	0.529618	14099	14099	no_ass_MassTRIX	no_ass_MassTRIX	no_ass_MassTRIX	no_ass_MassTRIX	no_ass_MassTRIX	no_ass_MassTRIX	no_ass_MassTRIX	no_ass_MassTRIX	C16H12O7S1	12	16	7	1	0	0	0	0	3.52823e+06	0	347.023	14099	0	0	0	4081469	3224051	3279181	0	0	0	6
16025	0.042743	0.0630395	0.044567	P	RF	0.389748	16025	16025	no_ass_MassTRIX	no_ass_MassTRIX	no_ass_MassTRIX	no_ass_MassTRIX	no_ass_MassTRIX	no_ass_MassTRIX	no_ass_MassTRIX	no_ass_MassTRIX	C16H16O7S1	16	16	7	1	0	0	0	2.60678e+06	2.86743e+07	2334064	351.055	16025	1576186	3701518	2542632	36436336	20266286	29320300	2156546	2345985	2499661	0
13894	0.0618762	0.0531045	0.0140112	P	RF	0.24986	13894	13894	no_ass_MassTRIX	no_ass_MassTRIX	no_ass_MassTRIX	no_ass_MassTRIX	no_ass_MassTRIX	no_ass_MassTRIX	no_ass_MassTRIX	no_ass_MassTRIX	C12H16O6S1	16	12	6	1	0	0	0	0	2053038	572755	287.06	13894	0	0	0	1997783	2790300	1371031	0	0	1718265	5
14736	0.0581532	0.0596897	0.0264703	P	RF	0.406368	14736	14736	250.072	0.202931	C02564	C12H13NO5	N-Feruloylglycine ([M-H]-)	null	null	null	C12H13O5N1	13	12	5	1	0	0	0	0	1635125	335404	250.072	14736	0	0	0	1850783	1336065	1718527	0	0	1006212	5
15594	0.0747023	0.0510254	-0.000189914	P	RF	0.216091	15594	15594	no_ass_MassTRIX	no_ass_MassTRIX	no_ass_MassTRIX	no_ass_MassTRIX	no_ass_MassTRIX	no_ass_MassTRIX	no_ass_MassTRIX	no_ass_MassTRIX	C12H16O5S1	16	12	5	1	0	0	0	9904816	3.6221e+07	2.24482e+07	271.065	15594	4882774	9925249	14906425	34868364	45323636	28471142	18439786	17607628	31297124	0
14956	0.0758109	0.0507667	-0.000838893	P	RF	0.213648	14956	14956	no_ass_MassTRIX	no_ass_MassTRIX	no_ass_MassTRIX	no_ass_MassTRIX	no_ass_MassTRIX	no_ass_MassTRIX	no_ass_MassTRIX	no_ass_MassTRIX	C15H22O5S1	22	15	5	1	0	0	0	2154403	9917018	6009487	313.112	14956	0	2709875	3753334	9033599	12305469	8411986	4628660	4947319	8452482	1
14096	0.0631499	0.0514329	0.0113868	P	RF	0.261763	14096	14096	no_ass_MassTRIX	no_ass_MassTRIX	no_ass_MassTRIX	no_ass_MassTRIX	no_ass_MassTRIX	no_ass_MassTRIX	no_ass_MassTRIX	no_ass_MassTRIX	C17H26O5S1	26	17	5	1	0	0	0	0	1.89568e+06	605408	341.143	14096	0	0	0	1423525	2498902	1764611	0	0	1816224	5
14508	0.0202514	0.0548271	0.0559308	P	RF	0.249993	14508	14508	no_ass_MassTRIX	no_ass_MassTRIX	no_ass_MassTRIX	no_ass_MassTRIX	no_ass_MassTRIX	no_ass_MassTRIX	no_ass_MassTRIX	no_ass_MassTRIX	C9H15O5N1	15	9	5	1	0	0	0	305654	1.2899e+06	0	216.088	14508	0	916962	0	1799186	847219	1223305	0	0	0	5
15863	0.0281611	0.0543077	0.0464232	P	RF	0.149283	15863	15863	206.082	0.14550745719834#0.14550745719834#0.14550745719834#0.14550745719834#0.14550745719834#0.14550745719834#0.14550745719834	C03519#C05620#C09933#C09986#HMDB00512#HMDB00860#HMDB02042	C11H13NO3#C11H13NO3#C11H13NO3#C11H13NO3#C11H13NO3#C11H13NO3#C11H13NO3	N-Acetyl-L-phenylalanine ([M-H]-)#N-Acetyl-D-phenylalanine ([M-H]-)#Cantleyine ([M-H]-)#Rhexifoline ([M-H]-)#N-Acetyl-L-phenylalanine (see KEGG C03519); (2S)-acetylamino-3-phenyl-propanoic acid [carboxylic acid] ([M-H]-)#Phenylpropionylglycine; 2-[(3-oxo-3-phenyl-propyl)amino]acetic acid [carboxylic acid] ([M-H]-)#3-Phenylpropionylglycine; 2-[(3-oxo-3-phenylpropyl)amino]acetic acid hydrochloride …	ko00360#ko00360#null#null#null#null#null	;Phenylalanine metabolism#;Phenylalanine metabolism#null#null#null#null#null	null#null#null#null#null#null#null	C11H13O3N1	13	11	3	1	0	0	0	1499188	6012318	959001	206.082	15863	1619683	2877881	0	9013173	3392066	5631715	1565165	0	1311839	2
15545	0.0460833	0.0647765	0.0442596	P	RF	0.478281	15545	15545	no_ass_MassTRIX	no_ass_MassTRIX	no_ass_MassTRIX	no_ass_MassTRIX	no_ass_MassTRIX	no_ass_MassTRIX	no_ass_MassTRIX	no_ass_MassTRIX	C18H28O3S1	28	18	3	1	0	0	0	0	1.47097e+06	0	323.169	15545	0	0	0	1437497	1196059	1779341	0	0	0	6
15106	0.0209501	0.0513344	0.049836	P	RF	0.165762	15106	15106	172.098	0.188394871366762#0.188394871366762#0.188394871366762#0.188394871366762#0.188394871366762#0.188394871366762	C02710#C10173#HMDB00701#HMDB00747#HMDB02087#HMDB11756	C8H15NO3#C8H15NO3#C8H15NO3#C8H15NO3#C8H15NO3#C8H15NO3	N-Acetyl-L-leucine ([M-H]-)#Swainsonine ([M-H]-)#Hexanoylglycine; N-(1-oxohexyl)-glycine [carboxylic acid] ([M-H]-)#Isovalerylalanine; 2-(3-methyl-butyrylamino)-propionic acid [carboxylic acid] ([M-H]-)#Isovalerylsarcosine; 2-(methyl-(3-methylbutanoyl)amino)acetic acid [carboxylic acid] ([M-H]-)#N-Acetylleucine (see KEGG C02710); (2S)-2-acetamido-4-methylpentanoic acid [carboxylic acid] ([M-H]-)	null#ko01064#null#null#null#null	null#;Biosynthesis of alkaloids derived from ornithine, lysine and nicotinic acid#null#null#null#null	null#null#null#null#null#null	C8H15O3N1	15	8	3	1	0	0	0	514117	2.85156e+06	0	172.098	15106	0	1542352	0	4694999	1006030	2853662	0	0	0	5
14228	0.0480825	0.0656695	0.0429153	P	RF	0.55568	14228	14228	no_ass_MassTRIX	no_ass_MassTRIX	no_ass_MassTRIX	no_ass_MassTRIX	no_ass_MassTRIX	no_ass_MassTRIX	no_ass_MassTRIX	no_ass_MassTRIX	C13H22O9	22	13	9	0	0	0	0	0	1.36806e+06	0	321.119	14228	0	0	0	1523241	1352917	1228018	0	0	0	6
13639	0.0293903	0.0519571	0.0439512	P	RF	0.16698	13639	13639	599.104	0.334171784356406#0.334171784356406#0.334171784356406#0.334171784356406#0.334171784356406#0.334171784356406#0.334171784356406	LMPK12110524#LMPK12110530#LMPK12111690#LMPK12111786#LMPK12111787#LMPK12111895#LMPK12112215	C28H24O15#C28H24O15#C28H24O15#C28H24O15#C28H24O15#C28H24O15#C28H24O15	Isoorientin 2''-O-gallate [Flavones and Flavonols [PK1211]] ([M-H]-)#Orientin 2''-O-gallate [Flavones and Flavonols [PK1211]] ([M-H]-)#Kaempferol 3-(6''-galloylgalactoside) [Flavones and Flavonols [PK1211]] ([M-H]-)#Kaempferol 3-(2''-galloylglucoside) [Flavones and Flavonols [PK1211]] ([M-H]-)#Kaempferol 3-(6''-galloylglucoside) [Flavones and Flavonols [PK1211]] ([M-H]-)#Kaempferol 7-(6''-galloyl…	null#null#null#null#null#null#null	null#null#null#null#null#null#null	null#null#null#null#null#null#null	C28H24O15	24	28	15	0	0	0	0	478071	2.32805e+06	455852	599.104	13639	0	1434212	0	2800582	1279148	2904424	1367555	0	0	4
14463	0.03683	0.0546373	0.0375443	P	RF	0.224031	14463	14463	351.057	-0.299897	C06118	C12H16O12	4-(4-Deoxy-alpha-D-gluc-4-enuronosyl)-D-galacturonate;4-(4-Deoxy-alpha-D-galact-4-enuronosyl)-D-galacturonate;Unsaturated digalacturonate ([M-H]-)	ko00040	;Pentose and glucuronate interconversions	X	C12H16O12	16	12	12	0	0	0	0	0	1.84013e+06	0	351.057	14463	0	0	0	3281266	1068846	1170285	0	0	0	6
16079	0.020813	0.0510205	0.0491688	P	RF	0.184614	16079	16079	no_ass_MassTRIX	no_ass_MassTRIX	no_ass_MassTRIX	no_ass_MassTRIX	no_ass_MassTRIX	no_ass_MassTRIX	no_ass_MassTRIX	no_ass_MassTRIX	C14H16O11	16	14	11	0	0	0	0	2174563	2831906	1.9751e+06	359.062	16079	1849661	1978662	2695366	2932647	2550744	3012327	1854812	2304204	1766285	0
13612	0.0161393	0.0528766	0.0575067	P	RF	0.25496	13612	13612	no_ass_MassTRIX	no_ass_MassTRIX	no_ass_MassTRIX	no_ass_MassTRIX	no_ass_MassTRIX	no_ass_MassTRIX	no_ass_MassTRIX	no_ass_MassTRIX	C22H42O11	42	22	11	0	0	0	0	328060	1.14975e+06	0	481.265	13612	0	984180	0	1562528	843161	1043568	0	0	0	5
16911	0.0582519	0.0629143	0.0298717	P	RF	0.386535	16911	16911	no_ass_MassTRIX	no_ass_MassTRIX	no_ass_MassTRIX	no_ass_MassTRIX	no_ass_MassTRIX	no_ass_MassTRIX	no_ass_MassTRIX	no_ass_MassTRIX	C17H30O10	30	17	10	0	0	0	0	4.61181e+06	1.00603e+07	5619976	393.177	16911	4103418	4472475	5259545	11059332	9251386	9870217	5633864	6311697	4914367	0
16918	0.0335119	0.0607611	0.0509587	P	RF	0.350556	16918	16918	no_ass_MassTRIX	no_ass_MassTRIX	no_ass_MassTRIX	no_ass_MassTRIX	no_ass_MassTRIX	no_ass_MassTRIX	no_ass_MassTRIX	no_ass_MassTRIX	C18H32O10	32	18	10	0	0	0	0	8301151	13329045	7.71052e+06	407.192	16918	6510646	8211352	10181455	13746789	12480103	13760243	8822804	7358006	6950739	0
15229	0.0213042	0.0565666	0.0584038	P	RF	0.434745	15229	15229	no_ass_MassTRIX	no_ass_MassTRIX	no_ass_MassTRIX	no_ass_MassTRIX	no_ass_MassTRIX	no_ass_MassTRIX	no_ass_MassTRIX	no_ass_MassTRIX	C18H34O10	34	18	10	0	0	0	0	455139	1703430	0	409.208	15229	0	1365418	0	1608644	1690795	1810851	0	0	0	5
15232	0.0364448	0.0509471	0.037501	P	RF	0.200392	15232	15232	no_ass_MassTRIX	no_ass_MassTRIX	no_ass_MassTRIX	no_ass_MassTRIX	no_ass_MassTRIX	no_ass_MassTRIX	no_ass_MassTRIX	no_ass_MassTRIX	C19H36O10	36	19	10	0	0	0	0	484915	1.83798e+06	426077	423.224	15232	0	1454746	0	1678178	2120697	1715064	0	0	1278231	4
12417	0.0437986	0.0632543	0.0436497	P	RF	0.415228	12417	12417	387.072	0.106124183921781#0.106124183921781#0.106124183921781	LMPK12112533#LMPK12113257#LMPK12113348	C19H16O9#C19H16O9#C19H16O9	5,7,2',5'-Tetrahydroxy-3,4'-dimethoxyflavone 5'-acetate [Flavones and Flavonols [PK1211]] ([M-H]-)#Gossypetin 7,4'-dimethyl ether 8-acetate [Flavones and Flavonols [PK1211]] ([M-H]-)#3,5-Dihydroxy-6,7,8-trimethoxy-3',4'-methylenedioxyflavone [Flavones and Flavonols [PK1211]] ([M-H]-)	null#null#null	null#null#null	null#null#null	C19H16O9	16	19	9	0	0	0	0	0	1175117	0	387.072	12417	0	0	0	1510320	807039	1207992	0	0	0	6
16268	0.0289624	0.0508041	0.0420026	P	RF	0.14133	16268	16268	319.14	0.188446260394499#0.188446260394499	HMDB00901#HMDB10347	C14H24O8#C14H24O8	Valproic acid glucuronide (see KEGG C03033); 3,4,5-trihydroxy-6-(2-propylpentanoyloxy)oxane-2-carboxylic acid [secondary alcohol] ([M-H]-)#Octanoylglucuronide (see KEGG C03033) [secondary alcohol] ([M-H]-)	null#null	null#null	null#null	C14H24O8	24	14	8	0	0	0	0	1.69675e+06	2.76373e+06	1.63561e+06	319.14	16268	1599445	1556573	1934242	2799515	1860713	3630954	1617344	1616296	1673177	0
16810	0.0287125	0.0506803	0.0412761	P	RF	0.124326	16810	16810	325.093	0.128372956797879#0.128372956797879#0.128372956797879#0.128372956797879#0.128372956797879#0.128372956797879	C04415#C05158#C05839#C06739#C07605#C16827	C15H18O8#C15H18O8#C15H18O8#C15H18O8#C15H18O8#C15H18O8	4-O-beta-D-Glucosyl-4-hydroxycinnamate ([M-H]-)#trans-beta-D-Glucosyl-2-hydroxycinnamate;beta-D-Glucosyl-2-coumarate ([M-H]-)#cis-beta-D-Glucosyl-2-hydroxycinnamate;beta-D-Glucosyl-2-coumarinate ([M-H]-)#4'-O-beta-D-Glucosyl-cis-p-coumarate ([M-H]-)#Bilobalide ([M-H]-)#p-Coumaroyl-D-glucose;1-O-(4-Coumaroyl)-beta-D-glucose ([M-H]-)	null#ko00940#ko00940#null#null#null	null#;Phenylpropanoid biosynthesis#;Phenylpropanoid biosynthesis#null#null#null	null#null#null#null#null#null	C15H18O8	18	15	8	0	0	0	0	1.28464e+07	2.49954e+07	1.24684e+07	325.093	16810	9737226	13988956	14813083	34532160	14768830	25685128	13139701	11523973	12741552	0
15431	0.02299	0.0575205	0.0575943	P	RF	0.432106	15431	15431	347.171	0.0901931	C17638	C16H28O8	Schizonepetoside E ([M-H]-)	null	null	null	C16H28O8	28	16	8	0	0	0	0	443752	1.76692e+06	0	347.171	15431	0	1331257	0	1905503	1754076	1641195	0	0	0	5
13890	0.0458442	0.0646229	0.0435257	P	RF	0.46679	13890	13890	no_ass_MassTRIX	no_ass_MassTRIX	no_ass_MassTRIX	no_ass_MassTRIX	no_ass_MassTRIX	no_ass_MassTRIX	no_ass_MassTRIX	no_ass_MassTRIX	C12H20O7	20	12	7	0	0	0	0	0	1.04288e+06	0	275.114	13890	0	0	0	1283989	852442	992204	0	0	0	6
14935	0.0170269	0.0535081	0.0585179	P	RF	0.264925	14935	14935	261.134	0.719693367467265#0.719693367467265	HMDB11170#HMDB11171	C11H20N2O5#C11H20N2O5	O18 isotope of L-gamma-glutamyl-L-isoleucine [primary amine] ([M-H]-)#O18 isotope of L-gamma-glutamyl-L-leucine [primary amine] ([M-H]-)	null#null	null#null	null#null	C12H22O6	22	12	6	0	0	0	0	356549	1.30295e+06	0	261.134	14935	0	1069647	0	1317752	869006	1722078	0	0	0	5
15191	0.0549931	0.0553538	0.0230028	P	RF	0.251522	15191	15191	265.108	0.743788914243629#0.743788914243629#0.743788914243629#0.743788914243629#0.743788914243629	C04148#C05597#C05642#HMDB04259#HMDB06344	C13H16N2O4#C13H16N2O4#C13H16N2O4#C13H16N2O4#C13H16N2O4	O18 isotope of alpha-N-Phenylacetyl-L-glutamine ([M-H]-)#O18 isotope of Phenylacetylglutamine ([M-H]-)#O18 isotope of Formyl-N-acetyl-5-methoxykynurenamine ([M-H]-)#O18 isotope of Acetyl-N-formyl-5-methoxykynurenamine (see KEGG C05642); N-[3-(2-formamido-5-methoxy-phenyl)-3-oxo-propyl]acetamide [ketone] ([M-H]-)#O18 isotope of Alpha-N-Phenylacetyl-L-glutamine (see KEGG C04148); (2S)-4-carbamoyl-2…	ko00360#null#ko00380#null#null	;Phenylalanine metabolism#null#;Tryptophan metabolism#null#null	null#null#null#null#null	C14H18O5	18	14	5	0	0	0	0	0	1545701	356735	265.108	15191	0	0	0	2189919	1101678	1345506	0	0	1070204	5
14331	0.0381104	0.0563312	0.0387642	P	RF	0.246576	14331	14331	295.228	-0.0925320556797854#-0.0925320556797854#-0.0925320556797854#-0.0925320556797854#-0.0925320556797854#-0.0925320556797854#-0.0925320556797854#-0.0925320556797854#-0.0925320556797854#-0.0925320556797854#-0.0925320556797854#-0.0925320556797854#-0.092532055679	C08318#C08368#C14762#C14767#C14825#C14826#HMDB04667#HMDB04670#HMDB04701#HMDB04702#HMDB10223#LMFA01050110#LMFA01050111#LMFA01050112#LMFA01050113#LMFA01050114#LMFA01050124#LMFA01050125#LMFA01050204#LMFA01050277#LMFA01050278#LMFA01050279#LMFA01050280#LMFA01050281#LMFA01050310#LMFA01050311#LMFA01050312#LMFA01050348#LMFA01050349#LMFA01050419#LMFA01060122#LMFA01060123#LMFA01060124#LMFA01060125#LMFA0107…	C18H32O3#C18H32O3#C18H32O3#C18H32O3#C18H32O3#C18H32O3#C18H32O3#C18H32O3#C18H32O3#C18H32O3#C18H32O3#C18H32O3#C18H32O3#C18H32O3#C18H32O3#C18H32O3#C18H32O3#C18H32O3#C18H32O3#C18H32O3#C18H32O3#C18H32O3#C18H32O3#C18H32O3#C18H32O3#C18H32O3#C18H32O3#C18H32O3#C18H32O3#C18H32O3#C18H32O3#C18H32O3#C18H32O3#C18H32O3#C18H32O3#C18H32O3#C18H32O3#C18H32O3#C18H32O3#C18H32O3#C18H32O3#C18H32O3#C18H32O3#C18H32O3#C18…	(9Z,12Z)-(8S)-Hydroxyoctadeca-9,12-dienoic acid;Laetisaric acid;8-Hydroxylinoleic acid ([M-H]-)#(9Z)-(12S,13R)-12,13-Epoxyoctadecenoic acid;Vernolic acid;cis-12,13-Epoxy-cis-9-octadecenoic acid ([M-H]-)#13(S)-HODE;(13S)-Hydroxyoctadecadienoic acid;(9Z,11E)-(13S)-13-Hydroxyoctadeca-9,11-dienoic acid ([M-H]-)#9(S)-HODE;(9S)-Hydroxyoctadecadienoic acid;(10E,12Z)-(9S)-9-Hydroxyoctadeca-10,12-dienoic …	null#null#ko00591;ko03320#ko00591;ko03320#ko00591;ko01100#ko00591;ko01100#null#null#null#null#null#null#null#null#null#null#null#null#null#null#null#null#null#null#null#null#null#null#null#null#null#null#null#null#null#null#null#null#null#null#null#null#null#null#null#null#null#null	null#null#;Linoleic acid metabolism;PPAR signaling pathway#;Linoleic acid metabolism;PPAR signaling pathway#;Linoleic acid metabolism;Metabolic pathways#;Linoleic acid metabolism;Metabolic pathways#null#null#null#null#null#null#null#null#null#null#null#null#null#null#null#null#null#null#null#null#null#null#null#null#null#null#null#null#null#null#null#null#null#null#null#null#null#null#null#null#n…	null#null#null#null#null#null#null#null#null#null#null#null#null#null#null#null#null#null#null#null#null#null#null#null#null#null#null#null#null#null#null#null#null#null#null#null#null#null#null#null#null#null#null#null#null#null#null#null	C18H32O3	32	18	3	0	0	0	0	0	1898752	0	295.228	14331	0	0	0	3234838	1127934	1333484	0	0	0	6
14333	0.0465025	0.0635728	0.0410848	P	RF	0.421745	14333	14333	297.244	0.141694645715326#0.141694645715326#0.141694645715326#0.141694645715326#0.141694645715326#0.141694645715326#0.141694645715326#0.141694645715326#0.141694645715326#0.141694645715326#0.141694645715326#0.141694645715326#0.141694645715326#0.141694645715326#0.141694645715326#0.141694645715326#0.141694645715326#0.141694645715326#0.141694645715326#0.141694645715326#0.141694645715326#0.141694645715326#0.1…	C00869#C08365#C13791#HMDB10736#LMFA01050107#LMFA01050109#LMFA01050199#LMFA01050200#LMFA01050201#LMFA01050202#LMFA01050203#LMFA01050233#LMFA01050293#LMFA01050294#LMFA01050295#LMFA01050296#LMFA01050297#LMFA01050298#LMFA01050299#LMFA01050301#LMFA01050302#LMFA01050303#LMFA01050304#LMFA01050305#LMFA01050306#LMFA01050375#LMFA01060060#LMFA01060061#LMFA01060062#LMFA01060063#LMFA01060064#LMFA01060065#LMFA…	C18H34O3#C18H34O3#C18H34O3#C18H34O3#C18H34O3#C18H34O3#C18H34O3#C18H34O3#C18H34O3#C18H34O3#C18H34O3#C18H34O3#C18H34O3#C18H34O3#C18H34O3#C18H34O3#C18H34O3#C18H34O3#C18H34O3#C18H34O3#C18H34O3#C18H34O3#C18H34O3#C18H34O3#C18H34O3#C18H34O3#C18H34O3#C18H34O3#C18H34O3#C18H34O3#C18H34O3#C18H34O3#C18H34O3#C18H34O3#C18H34O3#C18H34O3#C18H34O3#C18H34O3#C18H34O3#C18H34O3#C18H34O3#C18H34O3#C18H34O3#C18H34O3#C18…	2-Oxooctadecanoic acid;2-Oxostearate ([M-H]-)#(9Z)-(12S)-Hydroxyoctadecenoic acid;Ricinoleic acid;12-Hydroxy-9-octadecenoic acid;12-Hydroxy-cis-9-octadecenoic acid ([M-H]-)#(6R,7S)-6,7-Epoxyoctadecanoic acid;6R,7S-Epoxy-octadecanoic acid;6R,7S-Epoxy-octadecanoate ([M-H]-)#3-Oxooctadecanoic acid; 3-oxooctadecanoic acid [ketone] ([M-H]-)#Isoricinoleic Acid; 9-hydroxy-12Z-octadecenoic acid [Hydroxy …	null#null#null#null#null#null#null#null#null#null#null#null#null#null#null#null#null#null#null#null#null#null#null#null#null#null#null#null#null#null#null#null#null#null#null#null#null#null#null#null#null#null#null#null#null#null#null#null	null#null#null#null#null#null#null#null#null#null#null#null#null#null#null#null#null#null#null#null#null#null#null#null#null#null#null#null#null#null#null#null#null#null#null#null#null#null#null#null#null#null#null#null#null#null#null#null	null#null#null#null#null#null#null#null#null#null#null#null#null#null#null#null#null#null#null#null#null#null#null#null#null#null#null#null#null#null#null#null#null#null#null#null#null#null#null#null#null#null#null#null#null#null#null#null	C18H34O3	34	18	3	0	0	0	0	0	1.44711e+06	0	297.244	14333	0	0	0	1857442	1442606	1041271	0	0	0	6
16551	0.0194743	0.0599579	0.0627128	P	RF	0.385757	16551	16551	227.202	0.00761350526378379#0.00761350526378379#0.00761350526378379#0.00761350526378379#0.00761350526378379#0.00761350526378379#0.00761350526378379#0.00761350526378379#0.00761350526378379#0.00761350526378379#0.00761350526378379#0.00761350526378379#0.00761350526378379#0.00761350526378379#0.00761350526378379#0.00761350526378379#0.00761350526378379#0.00761350526378379#0.00761350526378379	C06424#HMDB00806#HMDB02221#LMFA01010014#LMFA01020007#LMFA01020035#LMFA01020036#LMFA01020069#LMFA01020070#LMFA01020158#LMFA01020159#LMFA01020160#LMFA01020161#LMFA01020189#LMFA01020190#LMFA01020191#LMFA01020272#LMFA01020285#LMFA05000310	C14H28O2#C14H28O2#C14H28O2#C14H28O2#C14H28O2#C14H28O2#C14H28O2#C14H28O2#C14H28O2#C14H28O2#C14H28O2#C14H28O2#C14H28O2#C14H28O2#C14H28O2#C14H28O2#C14H28O2#C14H28O2#C14H28O2	Tetradecanoic acid;Tetradecanoate;Myristic acid ([M-H]-)#Myristic acid (see KEGG C06424); tetradecanoic acid [carboxylic acid] ([M-H]-)#2,6,10-Trimethylundecanoic acid; 2,6,10-trimethylundecanoic acid [carboxylic acid] ([M-H]-)#Myristic acid (see KEGG C06424); tetradecanoic acid [Straight chain fatty acids [FA0101]] ([M-H]-)#(+)-Isomyristic acid; 12-methyl-tridecanoic acid [Branched fatty acids […	ko00061#null#null#null#null#null#null#null#null#null#null#null#null#null#null#null#null#null#null	;Fatty acid biosynthesis#null#null#null#null#null#null#null#null#null#null#null#null#null#null#null#null#null#null	null#null#null#null#null#null#null#null#null#null#null#null#null#null#null#null#null#null#null	C14H28O2	28	14	2	0	0	0	0	2.87631e+06	3.62515e+06	2.52953e+06	227.202	16551	2746349	2768625	3113945	3467269	3542467	3865727	2478446	2591082	2519054	0
16232	0.033828	0.0600469	0.050123	P	RF	0.281161	16232	16232	241.217	0.0251460436927954#0.0251460436927954#0.0251460436927954#0.0251460436927954#0.0251460436927954#0.0251460436927954#0.0251460436927954#0.0251460436927954#0.0251460436927954#0.0251460436927954#0.0251460436927954#0.0251460436927954#0.0251460436927954#0.0251460436927954	C16537#C16665#HMDB00826#LMFA01010015#LMFA01020008#LMFA01020009#LMFA01020037#LMFA01020091#LMFA01020162#LMFA01020163#LMFA01020248#LMFA01020348#LMFA05000269#LMFA05000330	C15H30O2#C15H30O2#C15H30O2#C15H30O2#C15H30O2#C15H30O2#C15H30O2#C15H30O2#C15H30O2#C15H30O2#C15H30O2#C15H30O2#C15H30O2#C15H30O2	Pentadecanoic acid;Pentadecylic acid;n-Pentadecanoic acid ([M-H]-)#12-Methyltetradecanoic acid ([M-H]-)#Pentadecanoic acid; Pentadecanoic acid [carboxylic acid] ([M-H]-)#Pentadecylic acid (see KEGG C16537); pentadecanoic acid [Straight chain fatty acids [FA0101]] ([M-H]-)#(+)-12-methyl myristic acid; 12-methyl-tetradecanoic acid [Branched fatty acids [FA0102]] ([M-H]-)#Isopentadecylic acid; 13-me…	null#null#null#null#null#null#null#null#null#null#null#null#null#null	null#null#null#null#null#null#null#null#null#null#null#null#null#null	null#null#null#null#null#null#null#null#null#null#null#null#null#null	C15H30O2	30	15	2	0	0	0	0	2.92968e+06	4.46942e+06	2.69963e+06	241.217	16232	2397064	3376894	3015093	4337285	4845940	4225042	3120754	2697215	2280929	0
16578	0.0167391	0.0579694	0.0631996	P	RF	0.359275	16578	16578	253.217	0.0136865091641586#0.0136865091641586#0.0136865091641586#0.0136865091641586#0.0136865091641586#0.0136865091641586#0.0136865091641586#0.0136865091641586#0.0136865091641586#0.0136865091641586#0.0136865091641586#0.0136865091641586#0.0136865091641586#0.0136865091641586#0.0136865091641586#0.0136865091641586#0.0136865091641586#0.0136865091641586#0.0136865091641586#0.0136865091641586#0.0136865091641586#…	C08362#HMDB02186#HMDB03229#HMDB10735#HMDB12328#LMFA01020133#LMFA01020140#LMFA01020141#LMFA01020142#LMFA01030054#LMFA01030055#LMFA01030056#LMFA01030057#LMFA01030058#LMFA01030260#LMFA01030261#LMFA01030262#LMFA01030263#LMFA01030264#LMFA01030265#LMFA01030266#LMFA01030267#LMFA01030766#LMFA01030808#LMFA01030854#LMFA01030893#LMFA01030894#LMFA05000331#LMFA05000333#LMFA05000334#LMFA05000335#LMFA05000336#L…	C16H30O2#C16H30O2#C16H30O2#C16H30O2#C16H30O2#C16H30O2#C16H30O2#C16H30O2#C16H30O2#C16H30O2#C16H30O2#C16H30O2#C16H30O2#C16H30O2#C16H30O2#C16H30O2#C16H30O2#C16H30O2#C16H30O2#C16H30O2#C16H30O2#C16H30O2#C16H30O2#C16H30O2#C16H30O2#C16H30O2#C16H30O2#C16H30O2#C16H30O2#C16H30O2#C16H30O2#C16H30O2#C16H30O2#C16H30O2#C16H30O2#C16H30O2#C16H30O2#C16H30O2#C16H30O2#C16H30O2#C16H30O2#C16H30O2#C16H30O2#C16H30O2#C16…	(9Z)-Hexadecenoic acid;Palmitoleic acid;cis-9-Hexadecenoic acid ([M-H]-)#Hypogeic acid; (7Z)-hexadec-7-enoic acid [carboxylic acid] ([M-H]-)#Palmitoleic acid (see KEGG C08362); (9Z)-hexadec-9-enoic acid [carboxylic acid] ([M-H]-)#Trans-Hexa-dec-2-enoic acid; (2E)-hexadec-2-enoic acid [carboxylic acid] ([M-H]-)#Palmitelaidic acid; (E)-hexadec-9-enoic acid [carboxylic acid] ([M-H]-)#2,4-dimethyl-2E…	ko00061#null#null#null#null#null#null#null#null#null#null#null#null#null#null#null#null#null#null#null#null#null#null#null#null#null#null#null#null#null#null#null#null#null#null#null#null#null#null#null#null#null#null#null#null	;Fatty acid biosynthesis#null#null#null#null#null#null#null#null#null#null#null#null#null#null#null#null#null#null#null#null#null#null#null#null#null#null#null#null#null#null#null#null#null#null#null#null#null#null#null#null#null#null#null#null	null#null#null#null#null#null#null#null#null#null#null#null#null#null#null#null#null#null#null#null#null#null#null#null#null#null#null#null#null#null#null#null#null#null#null#null#null#null#null#null#null#null#null#null#null	C16H30O2	30	16	2	0	0	0	0	6.54674e+06	9.03867e+06	5148921	253.217	16578	5892059	7701143	6047011	8888839	9601203	8625972	4726378	5730003	4990382	0
16579	0.0279043	0.0573579	0.0512382	P	RF	0.228445	16579	16579	255.233	0.00823373689265629#0.00823373689265629#0.00823373689265629#0.00823373689265629#0.00823373689265629#0.00823373689265629#0.00823373689265629#0.00823373689265629#0.00823373689265629#0.00823373689265629#0.00823373689265629#0.00823373689265629#0.00823373689265629#0.00823373689265629#0.00823373689265629#0.00823373689265629#0.00823373689265629#0.00823373689265629#0.00823373689265629#0.00823373689265629…	C00249#HMDB00220#HMDB02396#LMFA01010001#LMFA01020010#LMFA01020038#LMFA01020039#LMFA01020164#LMFA01020165#LMFA01020166#LMFA01020167#LMFA01020168#LMFA01020169#LMFA01020170#LMFA01020171#LMFA01020172#LMFA01020173#LMFA01020192#LMFA01020249#LMFA01020289#LMFA01020355#LMFA05000379#LMFA06000252	C16H32O2#C16H32O2#C16H32O2#C16H32O2#C16H32O2#C16H32O2#C16H32O2#C16H32O2#C16H32O2#C16H32O2#C16H32O2#C16H32O2#C16H32O2#C16H32O2#C16H32O2#C16H32O2#C16H32O2#C16H32O2#C16H32O2#C16H32O2#C16H32O2#C16H32O2#C16H32O2	Hexadecanoic acid;Hexadecanoate;Hexadecylic acid;Palmitic acid;Palmitate;Cetylic acid ([M-H]-)#Palmitic acid (see KEGG C00249); Hexadecanoic acid [carboxylic acid] ([M-H]-)#Trimethyltridecanoic acid; 4,8,12-trimethyltridecanoic acid [carboxylic acid] ([M-H]-)#Palmitic acid (see KEGG C00249); hexadecanoic acid [Straight chain fatty acids [FA0101]] ([M-H]-)#Isopalmitic acid; 14-methyl-pentadecanoic…	ko00061;ko00062;ko00071;ko01040;ko01100;map01060#null#null#null#null#null#null#null#null#null#null#null#null#null#null#null#null#null#null#null#null#null#null	;Fatty acid biosynthesis;Fatty acid elongation in mitochondria;Fatty acid metabolism;Biosynthesis of unsaturated fatty acids;Metabolic pathways;Biosynthesis of plant secondary metabolites#null#null#null#null#null#null#null#null#null#null#null#null#null#null#null#null#null#null#null#null#null#null	X#null#null#null#null#null#null#null#null#null#null#null#null#null#null#null#null#null#null#null#null#null#null	C16H32O2	32	16	2	0	0	0	0	2.14896e+07	3.26766e+07	1.98808e+07	255.233	16579	17884482	21259862	25324566	36507524	26953836	34568472	22408632	19410746	17822948	0
16111	0.00552154	0.0523735	0.0625819	P	RF	0.288855	16111	16111	269.249	0.0484213480660925#0.0484213480660925#0.0484213480660925#0.0484213480660925#0.0484213480660925#0.0484213480660925#0.0484213480660925#0.0484213480660925#0.0484213480660925#0.0484213480660925#0.0484213480660925#0.0484213480660925#0.0484213480660925#0.0484213480660925#0.0484213480660925#0.0484213480660925#0.0484213480660925#0.0484213480660925#0.0484213480660925#0.0484213480660925#0.0484213480660925#…	C16995#HMDB02259#LMFA01010017#LMFA01020011#LMFA01020012#LMFA01020040#LMFA01020041#LMFA01020092#LMFA01020174#LMFA01020193#LMFA01020194#LMFA01020195#LMFA01020196#LMFA01020197#LMFA01020198#LMFA01020199#LMFA01020200#LMFA01020201#LMFA01020202#LMFA01020265#LMFA01020281#LMFA05000374#LMFA05000390#LMPR0103010014	C17H34O2#C17H34O2#C17H34O2#C17H34O2#C17H34O2#C17H34O2#C17H34O2#C17H34O2#C17H34O2#C17H34O2#C17H34O2#C17H34O2#C17H34O2#C17H34O2#C17H34O2#C17H34O2#C17H34O2#C17H34O2#C17H34O2#C17H34O2#C17H34O2#C17H34O2#C17H34O2#C17H34O2	Methyl palmitate ([M-H]-)#Heptadecanoic acid; heptadecanoic acid [carboxylic acid] ([M-H]-)#Margaric acid; heptadecanoic acid [Straight chain fatty acids [FA0101]] ([M-H]-)#(+)-14-methyl palmitic acid; 14-methyl-hexadecanoic acid [Branched fatty acids [FA0102]] ([M-H]-)#15-methyl palmitic acid; 15-methyl-hexadecanoic acid [Branched fatty acids [FA0102]] ([M-H]-)#2,6-dimethyl-pentadecanoic acid [B…	null#null#null#null#null#null#null#null#null#null#null#null#null#null#null#null#null#null#null#null#null#null#null#null	null#null#null#null#null#null#null#null#null#null#null#null#null#null#null#null#null#null#null#null#null#null#null#null	null#null#null#null#null#null#null#null#null#null#null#null#null#null#null#null#null#null#null#null#null#null#null#null	C17H34O2	34	17	2	0	0	0	0	2143732	2.91938e+06	1.42656e+06	269.249	16111	2386426	1931583	2113187	3214094	3205100	2338945	1439239	1672517	1167934	0
16350	0.0326151	0.0583963	0.050578	P	RF	0.260622	16350	16350	279.233	-0.094897400843095#-0.094897400843095#-0.094897400843095#-0.094897400843095#-0.094897400843095#-0.094897400843095#-0.094897400843095#-0.094897400843095#-0.094897400843095#-0.094897400843095#-0.094897400843095#-0.094897400843095#-0.094897400843095#-0.09489	C01595#C04056#C08282#C08321#C08459#HMDB00673#HMDB03797#HMDB05047#HMDB05048#HMDB06270#LMFA01020207#LMFA01020208#LMFA01020369#LMFA01020377#LMFA01030110#LMFA01030111#LMFA01030112#LMFA01030113#LMFA01030114#LMFA01030115#LMFA01030116#LMFA01030117#LMFA01030118#LMFA01030119#LMFA01030120#LMFA01030121#LMFA01030122#LMFA01030123#LMFA01030124#LMFA01030125#LMFA01030126#LMFA01030127#LMFA01030128#LMFA01030297#LM…	C18H32O2#C18H32O2#C18H32O2#C18H32O2#C18H32O2#C18H32O2#C18H32O2#C18H32O2#C18H32O2#C18H32O2#C18H32O2#C18H32O2#C18H32O2#C18H32O2#C18H32O2#C18H32O2#C18H32O2#C18H32O2#C18H32O2#C18H32O2#C18H32O2#C18H32O2#C18H32O2#C18H32O2#C18H32O2#C18H32O2#C18H32O2#C18H32O2#C18H32O2#C18H32O2#C18H32O2#C18H32O2#C18H32O2#C18H32O2#C18H32O2#C18H32O2#C18H32O2#C18H32O2#C18H32O2#C18H32O2#C18H32O2#C18H32O2#C18H32O2#C18H32O2#C18…	Linoleate;Linoleic acid;(9Z,12Z)-Octadecadienoic acid;9-cis,12-cis-Octadecadienoate;9-cis,12-cis-Octadecadienoic acid ([M-H]-)#9-cis,11-trans-Octadecadienoate;(9Z,11E)-Octadecadienoic acid ([M-H]-)#Chaulmoogric acid ([M-H]-)#Malvalic acid ([M-H]-)#Stearolic acid;9-Stearolic acid ([M-H]-)#Linoleic acid (see KEGG C01595); (9Z,12Z)-octadeca-9,12-dienoic acid [carboxylic acid] ([M-H]-)#Bovinic acid (…	ko00591;ko01040;ko01100;map01060#ko00591#null#null#null#null#null#null#null#null#null#null#null#null#null#null#null#null#null#null#null#null#null#null#null#null#null#null#null#null#null#null#null#null#null#null#null#null#null#null#null#null#null#null#null#null#null#null#null#null#null#null#null#null#null#null#null#null#null#null#null#null#null#null#null#null#null#null#null#null#null#null#null#nul…	;Linoleic acid metabolism;Biosynthesis of unsaturated fatty acids;Metabolic pathways;Biosynthesis of plant secondary metabolites#;Linoleic acid metabolism#null#null#null#null#null#null#null#null#null#null#null#null#null#null#null#null#null#null#null#null#null#null#null#null#null#null#null#null#null#null#null#null#null#null#null#null#null#null#null#null#null#null#null#null#null#null#null#null#null…	X#null#null#null#null#null#null#null#null#null#null#null#null#null#null#null#null#null#null#null#null#null#null#null#null#null#null#null#null#null#null#null#null#null#null#null#null#null#null#null#null#null#null#null#null#null#null#null#null#null#null#null#null#null#null#null#null#null#null#null#null#null#null#null#null#null#null#null#null#null#null#null#null#null#null#null#null#null#null#null#nu…	C18H32O2	32	18	2	0	0	0	0	2682592	4273991	2.48976e+06	279.233	16350	2024689	3425237	2597850	4367451	3785933	4668589	2291150	2389623	2788500	0
16642	0.0157678	0.0605141	0.0667133	P	RF	0.461781	16642	16642	281.249	0.0125774170116445#0.0125774170116445#0.0125774170116445#0.0125774170116445#0.0125774170116445#0.0125774170116445#0.0125774170116445#0.0125774170116445#0.0125774170116445#0.0125774170116445#0.0125774170116445#0.0125774170116445#0.0125774170116445#0.0125774170116445#0.0125774170116445#0.0125774170116445#0.0125774170116445#0.0125774170116445#0.0125774170116445#0.0125774170116445#0.0125774170116445#…	C00712#C01712#C08363#C08367#C12103#HMDB00207#HMDB00573#HMDB03231#LMFA01020206#LMFA01020372#LMFA01020373#LMFA01020374#LMFA01030002#LMFA01030061#LMFA01030062#LMFA01030063#LMFA01030064#LMFA01030065#LMFA01030066#LMFA01030067#LMFA01030068#LMFA01030069#LMFA01030070#LMFA01030071#LMFA01030073#LMFA01030074#LMFA01030075#LMFA01030076#LMFA01030077#LMFA01030078#LMFA01030079#LMFA01030080#LMFA01030081#LMFA01030…	C18H34O2#C18H34O2#C18H34O2#C18H34O2#C18H34O2#C18H34O2#C18H34O2#C18H34O2#C18H34O2#C18H34O2#C18H34O2#C18H34O2#C18H34O2#C18H34O2#C18H34O2#C18H34O2#C18H34O2#C18H34O2#C18H34O2#C18H34O2#C18H34O2#C18H34O2#C18H34O2#C18H34O2#C18H34O2#C18H34O2#C18H34O2#C18H34O2#C18H34O2#C18H34O2#C18H34O2#C18H34O2#C18H34O2#C18H34O2#C18H34O2#C18H34O2#C18H34O2#C18H34O2#C18H34O2#C18H34O2#C18H34O2#C18H34O2#C18H34O2#C18H34O2#C18…	(9Z)-Octadecenoic acid;(Z)-Octadec-9-enoic acid;Oleate;Oleic acid ([M-H]-)#(9E)-Octadecenoic acid;9-Octadecenoic acid, (E)-;(E)-Oleic acid;D9-trans-Octadecenoic acid;9-trans-Octadecenoic acid;trans-D9-Octadecenoic acid;trans-9-Octadecenoic acid;trans-Elaidic acid;trans-Oleic acid;Elaidic acid;Acide elaidique;Elaidinsaure ([M-H]-)#(6Z)-Octadecenoic acid;Petroselinic acid;cis-6-Octadecenoic acid ([…	ko00061;ko01040;map01060#null#null#null#null#null#null#null#null#null#null#null#null#null#null#null#null#null#null#null#null#null#null#null#null#null#null#null#null#null#null#null#null#null#null#null#null#null#null#null#null#null#null#null#null#null#null#null#null#null#null#null#null#null#null#null#null#null	;Fatty acid biosynthesis;Biosynthesis of unsaturated fatty acids;Biosynthesis of plant secondary metabolites#null#null#null#null#null#null#null#null#null#null#null#null#null#null#null#null#null#null#null#null#null#null#null#null#null#null#null#null#null#null#null#null#null#null#null#null#null#null#null#null#null#null#null#null#null#null#null#null#null#null#null#null#null#null#null#null#null	X#null#null#null#null#null#null#null#null#null#null#null#null#null#null#null#null#null#null#null#null#null#null#null#null#null#null#null#null#null#null#null#null#null#null#null#null#null#null#null#null#null#null#null#null#null#null#null#null#null#null#null#null#null#null#null#null#null	C18H34O2	34	18	2	0	0	0	0	7.22142e+06	1.00552e+07	5698950	281.249	16642	6814051	7911090	6939124	10156416	10130351	9878814	6170851	5863663	5062336	0
14563	0.0454972	0.0644723	0.0436937	P	RF	0.461403	14563	14563	321.005	-0.49186	C00918	C11H12Cl2N2O5	Chloramphenicol ([M-H]-)	null	null	null	no_formula	145	no						0	6.84784e+06	0	321.005	14563	0	0	0	8431642	5394865	6717012	0	0	0	6
13842	0.0150381	0.0526975	0.058891	P	RF	0.357229	13842	13842	179.059	-0.508868	HMDB12883	C9H10NO3	Adrenochrome o-semiquinone; (3S)-1-methyl-2,3-dihydroindole-3,5,6-triol [secondary alcohol] ([M-H]-)	null	null	null	no_formula	138	no						335260	1.04545e+06	0	179.059	13842	0	1005779	0	1185510	1012722	938126	0	0	0	5
12757	0.0486203	0.066021	0.043116	P	RF	0.63978	12757	12757	305.018	0.775425934973036#0.775425934973036#0.110638329527285	C02355#HMDB11640#C13623	C9H11N2O8P#C9H11N2O8P#C15H15BrO2	2',3'-Cyclic UMP ([M-H]-)#Uridine 2',3'-cyclic phosphate; 1-[(1R,2S,4R,5R)-7-hydroxy-4-(hydroxymethyl)-7-oxo-3,6,8-trioxa-7$l^{5}-phosphabicyclo[3.3.0]octan-2-yl]pyrimidine-2,4-dione [primary alcohol] ([M-H]-)#Monobromobisphenol A;3-Monobromobisphenol A ([M-H]-)	ko00240#null#ko00363	;Pyrimidine metabolism#null#;Bisphenol A degradation	null#null#null	no_formula	127	no						0	1232854	0	305.018	12757	0	0	0	1259544	1251797	1187221	0	0	0	6
14248	0.0311591	-0.0245942	-0.0610174	T	RF	0.199812	14248	14248	no_ass_MassTRIX	no_ass_MassTRIX	no_ass_MassTRIX	no_ass_MassTRIX	no_ass_MassTRIX	no_ass_MassTRIX	no_ass_MassTRIX	no_ass_MassTRIX	C9H11O5N2S2P1iCl1	11	9	5	2	2	1	1	0	0	940257	356.954	14248	0	0	0	0	0	0	1485277	0	1335493	7
16957	-0.00988606	-0.0540942	-0.0614132	T	RF	0.271098	16957	16957	no_ass_MassTRIX	no_ass_MassTRIX	no_ass_MassTRIX	no_ass_MassTRIX	no_ass_MassTRIX	no_ass_MassTRIX	no_ass_MassTRIX	no_ass_MassTRIX	C12H13O14P1iCl1	13	12	14	0	0	1	1	8514519	4756966	1.1241e+07	446.974	16957	7223361	10599139	7721057	4151639	4303046	5816213	10708778	13286224	9727850	0
16903	0.0216651	-0.0363944	-0.0697176	T	RF	0.107945	16903	16903	no_ass_MassTRIX	no_ass_MassTRIX	no_ass_MassTRIX	no_ass_MassTRIX	no_ass_MassTRIX	no_ass_MassTRIX	no_ass_MassTRIX	no_ass_MassTRIX	C13H14O4N4S2iCl1	14	13	4	4	2	0	1	3654595	2.94461e+06	5.59098e+06	389.015	16903	4319589	3116300	3527896	2764952	2466320	3602566	4142032	7528707	5102208	0
15556	0.0561721	-0.00705805	-0.0610493	T	RF	0.101101	15556	15556	no_ass_MassTRIX	no_ass_MassTRIX	no_ass_MassTRIX	no_ass_MassTRIX	no_ass_MassTRIX	no_ass_MassTRIX	no_ass_MassTRIX	no_ass_MassTRIX	C13H16O4N4S2iCl1	16	13	4	4	2	0	1	0	472587	1.33191e+06	391.031	15556	0	0	0	0	1417762	0	0	2096669	1899062	6
16705	0.0287512	-0.0374884	-0.0785216	T	RF	0.236033	16705	16705	300.999	0.101721197844952#0.101721197844952	C10788#HMDB02899	C14H6O8#C14H6O8	Ellagic acid ([M-H]-)#Ellagic acid (see KEGG C10788) [phenol or hydroxyhetarene] ([M-H]-)	null#null	null#null	null#null	C10H10O1N4S2iCl1	10	10	1	4	2	0	1	9.74354e+06	8.09653e+06	1.60909e+07	300.999	16705	13700889	8775179	6754565	7633112	8119126	8537354	14373776	18923268	14975597	0
16700	0.0388594	-0.0255797	-0.0700289	T	RF	0.124416	16700	16700	no_ass_MassTRIX	no_ass_MassTRIX	no_ass_MassTRIX	no_ass_MassTRIX	no_ass_MassTRIX	no_ass_MassTRIX	no_ass_MassTRIX	no_ass_MassTRIX	C10H8O1N4S2iCl1	8	10	1	4	2	0	1	3721700	3705916	6929390	298.983	16700	3913205	2956833	4295062	4010849	2743927	4362972	4124938	7985895	8677337	0
16446	0.0038057	-0.0466135	-0.0656951	T	RF	0.189606	16446	16446	no_ass_MassTRIX	no_ass_MassTRIX	no_ass_MassTRIX	no_ass_MassTRIX	no_ass_MassTRIX	no_ass_MassTRIX	no_ass_MassTRIX	no_ass_MassTRIX	C12H12O14S1iCl1	12	12	14	0	1	0	1	4.0137e+06	2.26199e+06	6.14596e+06	446.964	16446	4207685	2754023	5079399	1854684	1961029	2970259	5837613	4679763	7920493	0
12860	0.0466545	-0.0328775	-0.0870488	T	RF	0.555484	12860	12860	no_ass_MassTRIX	no_ass_MassTRIX	no_ass_MassTRIX	no_ass_MassTRIX	no_ass_MassTRIX	no_ass_MassTRIX	no_ass_MassTRIX	no_ass_MassTRIX	C12H12O13S1iCl1	12	12	13	0	1	0	1	0	0	1.3705e+06	430.969	12860	0	0	0	0	0	0	1257417	1534120	1319973	6
14491	0.0456656	-0.0325325	-0.0858809	T	RF	0.487701	14491	14491	no_ass_MassTRIX	no_ass_MassTRIX	no_ass_MassTRIX	no_ass_MassTRIX	no_ass_MassTRIX	no_ass_MassTRIX	no_ass_MassTRIX	no_ass_MassTRIX	C11H18O12N2S1P2	18	11	12	2	1	2	0	0	0	1.59131e+06	462.998	14491	0	0	0	0	0	0	1562316	1903741	1307868	6
16934	-0.00671192	-0.0504127	-0.0595994	T	RF	0.272022	16934	16934	no_ass_MassTRIX	no_ass_MassTRIX	no_ass_MassTRIX	no_ass_MassTRIX	no_ass_MassTRIX	no_ass_MassTRIX	no_ass_MassTRIX	no_ass_MassTRIX	C9H14O11N2S1P2	14	9	11	2	1	2	0	2.02567e+07	1.20124e+07	27497698	418.972	16934	17742556	27125666	15901973	11496193	10903703	13637200	29408824	31229586	21854684	0
14801	0.0349657	-0.028891	-0.068424	T	RF	0.25288	14801	14801	no_ass_MassTRIX	no_ass_MassTRIX	no_ass_MassTRIX	no_ass_MassTRIX	no_ass_MassTRIX	no_ass_MassTRIX	no_ass_MassTRIX	no_ass_MassTRIX	C10H16O12S1P2	16	10	12	0	1	2	0	352086	278954	1.31924e+06	420.976	14801	0	1056257	0	0	836863	0	1225923	1408619	1323182	4
13315	0.0322944	-0.0244931	-0.0617073	T	RF	0.184769	13315	13315	no_ass_MassTRIX	no_ass_MassTRIX	no_ass_MassTRIX	no_ass_MassTRIX	no_ass_MassTRIX	no_ass_MassTRIX	no_ass_MassTRIX	no_ass_MassTRIX	C5H10O11P2	10	5	11	0	0	2	0	0	0	943891	306.963	13315	0	0	0	0	0	0	1285544	0	1546129	7
14687	-0.000345478	-0.0399113	-0.049811	T	RF	0.243914	14687	14687	no_ass_MassTRIX	no_ass_MassTRIX	no_ass_MassTRIX	no_ass_MassTRIX	no_ass_MassTRIX	no_ass_MassTRIX	no_ass_MassTRIX	no_ass_MassTRIX	C7H14O14N1S1P1	14	7		1	1	1	0	953175	0	2189841	397.98	14687	0	2859524	0	0	0	0	2943002	1860747	1765774	5
13754	0.0106794	-0.031212	-0.0487827	T	RF	0.105104	13754	13754	no_ass_MassTRIX	no_ass_MassTRIX	no_ass_MassTRIX	no_ass_MassTRIX	no_ass_MassTRIX	no_ass_MassTRIX	no_ass_MassTRIX	no_ass_MassTRIX	C4H11O13S1P1	11	4	13	0	1	1	0	359775	0	1266353	328.959	13754	0	1079324	0	0	0	0	1708377	0	2090682	6
16215	0.0395886	-0.0296981	-0.0771426	T	RF	0.240262	16215	16215	no_ass_MassTRIX	no_ass_MassTRIX	no_ass_MassTRIX	no_ass_MassTRIX	no_ass_MassTRIX	no_ass_MassTRIX	no_ass_MassTRIX	no_ass_MassTRIX	C16H19O16P1	19	16	16	0	0	1	0	2.17622e+06	2.14223e+06	5.15494e+06	497.034	16215	1740003	1426010	3362642	2394450	1993443	2038808	5109842	6398744	3956226	0
16921	-0.00507341	-0.0420195	-0.0544551	T	RF	0.120958	16921	16921	no_ass_MassTRIX	no_ass_MassTRIX	no_ass_MassTRIX	no_ass_MassTRIX	no_ass_MassTRIX	no_ass_MassTRIX	no_ass_MassTRIX	no_ass_MassTRIX	C13H15O13P1	15	13	13	0	0	1	0	2.81268e+08	183310944	3.5438e+08	409.018	16921	382023328	228977232	232804080	161399808	198315808	190217216	398928064	448333184	215879248	0
15231	0.0457337	-0.0137557	-0.0595812	T	RF	0.114141	15231	15231	no_ass_MassTRIX	no_ass_MassTRIX	no_ass_MassTRIX	no_ass_MassTRIX	no_ass_MassTRIX	no_ass_MassTRIX	no_ass_MassTRIX	no_ass_MassTRIX	C14H17O13P1	17	14	13	0	0	1	0	507894	851708	1926398	423.033	15231	0	1523683	0	1428044	1127081	0	1950229	2309909	1519056	3
16575	0.029916	-0.0285014	-0.0635439	T	RF	0.120923	16575	16575	no_ass_MassTRIX	no_ass_MassTRIX	no_ass_MassTRIX	no_ass_MassTRIX	no_ass_MassTRIX	no_ass_MassTRIX	no_ass_MassTRIX	no_ass_MassTRIX	C6H7O9P1	7	6	9	0	0	1	0	10834474	1.02041e+07	16714824	252.976	16575	10474412	14474334	7554676	5848919	12621691	12141559	18153022	17472420	14519030	0
16508	0.0744852	0.00463194	-0.0637957	T	RF	0.27632	16508	16508	184.986	0.0944747234917126#0.0944747234917126#0.0944747234917126#0.0944747234917126#0.0944747234917126#0.0944747234917126	C00197#C00597#C00631#HMDB00362#HMDB00807#HMDB03391	C3H7O7P#C3H7O7P#C3H7O7P#C3H7O7P#C3H7O7P#C3H7O7P	3-Phospho-D-glycerate;D-Glycerate 3-phosphate;3-Phospho-(R)-glycerate;3-Phosphoglycerate ([M-H]-)#3-Phospho-DL-glycerate;DL-Glycerate 3-phosphate;3-Phosphoglycerate ([M-H]-)#2-Phospho-D-glycerate;D-Glycerate 2-phosphate ([M-H]-)#2-Phosphoglyceric acid; 3-hydroxy-2-phosphonooxypropanoic acid [primary alcohol] ([M-H]-)#3-Phosphoglyceric acid (see KEGG C00597); 2-hydroxy-3-phosphonooxy-propanoic aci…	ko00010;ko00260;ko00561;ko00630;ko00710;ko01061;ko01062;ko01063;ko01064;ko01065;ko01066;ko01070;ko01100;map01060#null#ko00010;ko00030;ko01061;ko01062;ko01063;ko01100;map01060#null#null#null	;Glycolysis / Gluconeogenesis;Glycine, serine and threonine metabolism;Glycerolipid metabolism;Glyoxylate and dicarboxylate metabolism;Carbon fixation in photosynthetic organisms;Biosynthesis of phenylpropanoids;Biosynthesis of terpenoids and steroids;Biosynthesis of alkaloids derived from shikimate pathway;Biosynthesis of alkaloids derived from ornithine, lysine and nicotinic acid;Biosynthesis o…	X#null#X#null#null#null	C3H7O7P1	7	3	7	0	0	1	0	4.1385e+07	6.24642e+07	78374752	184.986	16508	40540120	38537472	45077412	62748516	69837120	54806980	90068872	83403200	61652184	0
15774	0.0181805	-0.0320118	-0.0610519	T	RF	0.100789	15774	15774	no_ass_MassTRIX	no_ass_MassTRIX	no_ass_MassTRIX	no_ass_MassTRIX	no_ass_MassTRIX	no_ass_MassTRIX	no_ass_MassTRIX	no_ass_MassTRIX	C20H27O13N5S2	27	20	13	5	2	0	0	1.79767e+06	1.5888e+06	2.42845e+06	608.097	15774	1834302	1114056	2444665	1282885	1597063	1886463	2513073	2631145	2141146	0
14998	0.0303295	-0.0258828	-0.0644939	T	RF	0.107653	14998	14998	no_ass_MassTRIX	no_ass_MassTRIX	no_ass_MassTRIX	no_ass_MassTRIX	no_ass_MassTRIX	no_ass_MassTRIX	no_ass_MassTRIX	no_ass_MassTRIX	C13H23O12N5S2	23	13	12	5	2	0	0	531444	430139	1.71607e+06	504.071	14998	1594332	0	0	0	0	1290416	1411564	2251497	1485151	4
15631	0.0747921	0.0213018	-0.0407124	T	RF	0.273053	15631	15631	no_ass_MassTRIX	no_ass_MassTRIX	no_ass_MassTRIX	no_ass_MassTRIX	no_ass_MassTRIX	no_ass_MassTRIX	no_ass_MassTRIX	no_ass_MassTRIX	C17H13O4N5S2	13	17	4	5	2	0	0	0	1.46818e+06	1.58402e+06	414.033	15631	0	0	0	1802554	1338858	1263130	0	2548892	2203167	4
8638	0.0401286	-0.0246305	-0.0698286	T	RF	0.1527	8638	8638	no_ass_MassTRIX	no_ass_MassTRIX	no_ass_MassTRIX	no_ass_MassTRIX	no_ass_MassTRIX	no_ass_MassTRIX	no_ass_MassTRIX	no_ass_MassTRIX	C11H11O6N3S1	11	11	6	3	1	0	0	0	0	856034	312.03	8638	0	0	0	0	0	0	0	1522153	1045948	7
16920	0.0237767	-0.0395714	-0.0760446	T	RF	0.258713	16920	16920	no_ass_MassTRIX	no_ass_MassTRIX	no_ass_MassTRIX	no_ass_MassTRIX	no_ass_MassTRIX	no_ass_MassTRIX	no_ass_MassTRIX	no_ass_MassTRIX	C13H14O13S1	14	13	13	0	1	0	0	18534738	1.48437e+07	2.95882e+07	409.008	16920	21791404	11155026	22657784	12705802	13396248	18428932	26581198	29716868	32466514	0
14694	0.0485024	-0.0127244	-0.0605774	T	RF	0.127937	14694	14694	no_ass_MassTRIX	no_ass_MassTRIX	no_ass_MassTRIX	no_ass_MassTRIX	no_ass_MassTRIX	no_ass_MassTRIX	no_ass_MassTRIX	no_ass_MassTRIX	C13H18O14S1	18	13	14	0	1	0	0	0	359820	1.45338e+06	429.034	14694	0	0	0	0	0	1079460	0	2310380	2049765	6
14948	0.00473477	-0.0425183	-0.0608435	T	RF	0.197765	14948	14948	no_ass_MassTRIX	no_ass_MassTRIX	no_ass_MassTRIX	no_ass_MassTRIX	no_ass_MassTRIX	no_ass_MassTRIX	no_ass_MassTRIX	no_ass_MassTRIX	C6H12O11S1	12	6	11	0	1	0	0	1.91393e+06	415751	3855523	291.003	14948	2855731	2886063	0	0	1247252	0	4872585	2079686	4614298	3
14046	0.0544026	-0.0107086	-0.0641165	T	RF	0.126604	14046	14046	249.007	0.0112859	HMDB01474	C8H10O7S	3,4-Dihydroxyphenylglycol O-sulfate; 1-hydroxy-4-(2-hydroxy-1-sulfooxy-ethyl)-2-methoxy-benzene [primary alcohol] ([M-H]-)	null	null	null	C8H10O7S1	10	8	7	0	1	0	0	0	272051	956298	249.007	14046	0	0	0	0	816153	0	0	1387870	1481025	6
15975	-0.00181927	-0.0456011	-0.062263	T	RF	0.268375	15975	15975	no_ass_MassTRIX	no_ass_MassTRIX	no_ass_MassTRIX	no_ass_MassTRIX	no_ass_MassTRIX	no_ass_MassTRIX	no_ass_MassTRIX	no_ass_MassTRIX	C19H22O16	22	19	16	0	0	0	0	3.03802e+06	1.39658e+06	4.56518e+06	505.083	15975	5325829	2073744	1714486	1314906	1327405	1547443	5424452	4339012	3932072	0
15647	0.0603881	-0.0213034	-0.0841812	T	RF	0.44157	15647	15647	no_ass_MassTRIX	no_ass_MassTRIX	no_ass_MassTRIX	no_ass_MassTRIX	no_ass_MassTRIX	no_ass_MassTRIX	no_ass_MassTRIX	no_ass_MassTRIX	C19H26O15	26	19	15	0	0	0	0	0	400809	2205293	493.12	15647	0	0	0	0	1202427	0	1813420	2419387	2383072	5
14909	0.0615289	-0.0196143	-0.0829896	T	RF	0.454664	14909	14909	no_ass_MassTRIX	no_ass_MassTRIX	no_ass_MassTRIX	no_ass_MassTRIX	no_ass_MassTRIX	no_ass_MassTRIX	no_ass_MassTRIX	no_ass_MassTRIX	C20H16O14	16	20	14	0	0	0	0	0	305723	1.47946e+06	479.047	14909	0	0	0	0	917170	0	1310748	1541297	1586334	5
14262	0.0397377	-0.0243973	-0.0692291	T	RF	0.140075	14262	14262	no_ass_MassTRIX	no_ass_MassTRIX	no_ass_MassTRIX	no_ass_MassTRIX	no_ass_MassTRIX	no_ass_MassTRIX	no_ass_MassTRIX	no_ass_MassTRIX	C17H12O12	12	17	12	0	0	0	0	0	0	903566	407.026	14262	0	0	0	0	0	0	0	1662660	1048039	7
15310	0.0516664	-0.0137327	-0.0659576	T	RF	0.102293	15310	15310	no_ass_MassTRIX	no_ass_MassTRIX	no_ass_MassTRIX	no_ass_MassTRIX	no_ass_MassTRIX	no_ass_MassTRIX	no_ass_MassTRIX	no_ass_MassTRIX	C18H14O12	14	18	12	0	0	0	0	0	268482	1.19012e+06	421.041	15310	0	0	0	0	805445	0	0	2077211	1493147	6
16519	-0.0195999	-0.0434275	-0.0413359	T	RF	0.119678	16519	16519	193.035	0.117642987413894#0.117642987413894#0.117642987413894#0.117642987413894#0.117642987413894#0.117642987413894#0.117642987413894#0.117642987413894#0.117642987413894#0.117642987413894#0.117642987413894#0.117642987413894#0.117642987413894#0.117642987413894#0.117642987413894#0.117642987413894#0.117642987413894#0.117642987413894#0.117642987413894#0.117642987413894#0.117642987413894#0.117642987413894#0.1…	C00191#C00333#C00558#C00618#C00905#C01062#C02024#C03033#C03342#C06370#C06472#C06473#C06477#C08348#C08350#C13086#C15673#C16245#HMDB00127#HMDB02545#HMDB02704#HMDB03363#HMDB03402#HMDB06334#HMDB11731#HMDB11732	C6H10O7#C6H10O7#C6H10O7#C6H10O7#C6H10O7#C6H10O7#C6H10O7#C6H9O7R#C6H10O7#C6H9O7R#C6H10O7#C6H10O7#C6H10O7#C6H10O7#C6H10O7#C6H10Ge2O7#C6H10O7#C6H10O7#C6H10O7#C6H10O7#C6H10O7#C6H10O7#C6H10O7#C6H10O7#C6H10O7#C6H10O7	D-Glucuronate;Glucuronic acid;Glucuronate ([M-H]-)#D-Galacturonate;D-Galacturonic acid ([M-H]-)#D-Tagaturonate;D-Tagaturonic acid ([M-H]-)#3-Dehydro-L-gulonate ([M-H]-)#D-Fructuronate;D-Fructuronic acid ([M-H]-)#5-Dehydro-D-gluconate;5-Dehydrogluconate ([M-H]-)#D-Mannuronate;D-Mannuronic acid ([M-H]-)#R replaced by H in beta-D-Glucuronoside;Acceptor beta-D-glucuronoside;Glucuronide;beta-D-Glucuro…	ko00040;ko00053;ko00500;ko00520;ko00562;ko01100#ko00040;ko00053;ko00500;ko00520;ko01100;ko02010#ko00040;ko01100#ko00040;ko00053;ko01100#ko00040;ko01100#null#null#ko00040;ko00500;ko01100#null#null#null#ko00030;ko01100#null#null#null#null#null#null#null#null#null#null#null#null#null#null	;Pentose and glucuronate interconversions;Ascorbate and aldarate metabolism;Starch and sucrose metabolism;Amino sugar and nucleotide sugar metabolism;Inositol phosphate metabolism;Metabolic pathways#;Pentose and glucuronate interconversions;Ascorbate and aldarate metabolism;Starch and sucrose metabolism;Amino sugar and nucleotide sugar metabolism;Metabolic pathways;ABC transporters#;Pentose and g…	X#X#null#null#null#null#null#null#null#null#null#null#null#null#null#null#null#null#null#null#null#null#null#null#null#null	C6H10O7	10	6	7	0	0	0	0	2.43993e+08	9.43404e+07	294031712	193.035	16519	392800992	267528064	71649232	58559880	109741752	114719680	413149088	227707376	241238672	0
16528	-0.0358531	-0.0550489	-0.0400174	T	RF	0.256232	16528	16528	195.051	0.10635739381664#0.10635739381664#0.10635739381664#0.10635739381664#0.10635739381664#0.10635739381664#0.10635739381664#0.10635739381664#0.10635739381664#0.10635739381664#0.10635739381664	C00257#C00514#C00770#C00800#C00817#C00880#C03215#C15930#HMDB00565#HMDB00625#HMDB03290	C6H12O7#C6H12O7#C6H12O7#C6H12O7#C6H12O7#C6H12O7#C6H12O7#C6H12O7#C6H12O7#C6H12O7#C6H12O7	D-Gluconic acid;D-Gluconate;D-gluco-Hexonic acid ([M-H]-)#D-Mannonate ([M-H]-)#L-Idonate ([M-H]-)#L-Gulonate;L-Gulonic acid;Gulonate;Gulonic acid ([M-H]-)#D-Altronate ([M-H]-)#D-Galactonate;D-Galactonic acid ([M-H]-)#2-Carboxy-D-arabinitol ([M-H]-)#L-Galactonate;L-Galactonic acid ([M-H]-)#Galactonic acid; (2R,3S,4S,5R)-2,3,4,5,6-pentahydroxyhexanoic acid [primary alcohol] ([M-H]-)#Gluconic acid (…	ko00030;ko01100#ko00040;ko01100#null#ko00040;ko00053;ko01100#ko00040;ko01100#ko00052#null#ko00053#null#null#null	;Pentose phosphate pathway;Metabolic pathways#;Pentose and glucuronate interconversions;Metabolic pathways#null#;Pentose and glucuronate interconversions;Ascorbate and aldarate metabolism;Metabolic pathways#;Pentose and glucuronate interconversions;Metabolic pathways#;Galactose metabolism#null#;Ascorbate and aldarate metabolism#null#null#null	X#null#null#null#null#null#null#null#null#null#null	C6H12O7	12	6	7	0	0	0	0	296302896	99240192	3.14479e+08	195.051	16528	357011648	359931168	171965872	69049696	125344864	103326016	376999296	230285264	336152640	0
5603	0.0330232	-0.0250078	-0.0650151	T	RF	0.177523	5603	5603	701.549	-0.158267742305098#-0.158267742305098#-0.158267742305098#-0.158267742305098#-0.158267742305098	LMGP10020034#LMGP10020050#LMGP10030023#LMGP10030044#LMGP10030064	C40H79O7P#C40H79O7P#C40H79O7P#C40H79O7P#C40H79O7P	PA(O-18:0/19:1(9Z)); 1-octadecyl-2-(9Z-nonadecenoyl)-glycero-3-phosphate [1-alkyl,2-acylglycerophosphates [GP1002]] ([M-H]-)#PA(O-20:0/17:1(9Z)); 1-eicosyl-2-(9Z-heptadecenoyl)-glycero-3-phosphate [1-alkyl,2-acylglycerophosphates [GP1002]] ([M-H]-)#PA(P-16:0/21:0); 1-(1Z-hexadecenyl)-2-heneicosanoyl-glycero-3-phosphate [1Z-alkenyl,2-acylglycerophosphates [GP1003]] ([M-H]-)#PA(P-18:0/19:0); 1-(1Z-…	null#null#null#null#null	null#null#null#null#null	null#null#null#null#null	no_formula	560	no						0	0	1.12875e+06	701.549	5603	0	0	0	0	0	0	1503793	1882443	0	7
12035	0.0389177	-0.0239051	-0.0679355	T	RF	0.120339	12035	12035	791.466	-0.220264	LMGP10010041	C47H69O8P	PA(22:6(4Z,7Z,10Z,13Z,16Z,19Z)/22:6(4Z,7Z,10Z,13Z,16Z,19Z)); 1,2-di-(4Z,7Z,10Z,13Z,16Z,19Z-docosahexaenoyl)-sn-glycero-3-phosphate [Diacylglycerophosphates [GP1001]] ([M-H]-)	null	null	null	no_formula	120	no						0	0	1375957	791.466	12035	0	0	0	0	0	0	0	2677785	1450086	7

## Sheet: 72i Biomarkers
	H	C	O	N	S	P	Cl		Var ID (Primary)	72 H(P, T)	72 P(H, T)	72 T(H,P)	Total_Class	H	P	T	Imp_RF	Ranked attributes:		Original_ID	raw_mass	ppm	KEGG_cid	KEGG_formula	KEGG_name	KEGG Pathways	KEGG Pathways descriptions	Compound in Organism(X)	Formula_NetCalc	mz	ID	nH72i.1.asc	nH72i.2.asc	nH72i.3.asc	nP72i.1.asc	nP72i.2.asc	nP72i.3.asc	nT72i.1.asc	nT72i.2.asc	nT72i.3.asc
										H	P	T																				H	H	H	P	P	P	T	T	T
308	11	5	1	1	2	0	0	617216	308	0.034525	-0.0246113	-0.0660808	T			T	RF	0.165935	308	308	164.021	0.210289	C17243	C5H11NOS2	4-Methylthiobutylthiohydroximate ([M-H]-)	ko00966	;Glucosinolate biosynthesis	null	C5H11O1N1S2	164.021	308	0	0	0	0	0	0	0	791569	1060078	7
4572	31	18	5	1	0	0	0	1.25564e+06	4572	0.0213567	-0.0306419	-0.0616372	T			T	RF	0.108388	4572	4572	no_ass_MassTRIX	no_ass_MassTRIX	no_ass_MassTRIX	no_ass_MassTRIX	no_ass_MassTRIX	no_ass_MassTRIX	no_ass_MassTRIX	no_ass_MassTRIX	C18H31O5N1	340.213	4572	993380	0	0	0	0	0	0	2086823	1680089	6
4760	34	20	6	0	0	0	0	1.22627e+06	4760	0.037102	-0.0331772	-0.0687288	T			T	RF	0.428089	4760	4760	369.228	-0.114673951395288#-0.114673951395288#-0.114673951395288#-0.114673951395288#-0.114673951395288#-0.114673951395288#-0.114673951395288#-0.114673951395288#-0.114673951395288#-0.114673951395288	C05961#C05963#HMDB02886#HMDB03252#HMDB04049#LMFA03010001#LMFA03010029#LMFA03010042#LMFA03010147#LMFA03030002	C20H34O6#C20H34O6#C20H34O6#C20H34O6#C20H34O6#C20H34O6#C20H34O6#C20H34O6#C20H34O6#C20H34O6	6-Keto-prostaglandin F1alpha;6-Keto-prostaglandin F1a;6-Keto-PGF1alpha;6-Keto-PGF1a ([M-H]-)#Thromboxane B2 ([M-H]-)#6-Keto-prostaglandin F1a (see KEGG C05961); 7-[(1R,2R,3R,5S)-3,5-dihydroxy-2-[(E,3S)-3-hydroxyoct-1-enyl]cyclopentyl]-6-oxoheptanoic acid [ketone] ([M-H]-)#Thromboxane B2 (see KEGG C05963); (E)-7-[(2S,3S,4S)-4,6-dihydroxy-2-[(E,3S)-3-hydroxyoct-1-enyl]oxan-3-yl]hept-5-enoic acid [h…	ko00590;ko01100#ko00590;ko01100#null#null#null#null#null#null#null#null	;Arachidonic acid metabolism;Metabolic pathways#;Arachidonic acid metabolism;Metabolic pathways#null#null#null#null#null#null#null#null	null#null#null#null#null#null#null#null#null#null	C20H34O6	369.228	4760	0	0	0	0	0	0	1534607	812055	1332155	6
4895	19	12	12	0	0	1	0	743884	4895	0.0346173	-0.0248202	-0.0662922	T			T	RF	0.196112	4895	4895	no_ass_MassTRIX	no_ass_MassTRIX	no_ass_MassTRIX	no_ass_MassTRIX	no_ass_MassTRIX	no_ass_MassTRIX	no_ass_MassTRIX	no_ass_MassTRIX	C12H19O12P1	385.054	4895	0	0	0	0	0	0	0	1046182	1185471	7
4954	26	16	11	0	0	0	0	921704	4954	0.0325085	-0.0238156	-0.0623766	T			T	RF	0.136845	4954	4954	no_ass_MassTRIX	no_ass_MassTRIX	no_ass_MassTRIX	no_ass_MassTRIX	no_ass_MassTRIX	no_ass_MassTRIX	no_ass_MassTRIX	no_ass_MassTRIX	C16H26O11	393.14	4954	0	0	0	0	0	0	0	1711295	1053818	7
4976	18	13	14	0	0	0	0	922018	4976	0.0345861	-0.024842	-0.0662431	T			T	RF	0.20632	4976	4976	no_ass_MassTRIX	no_ass_MassTRIX	no_ass_MassTRIX	no_ass_MassTRIX	no_ass_MassTRIX	no_ass_MassTRIX	no_ass_MassTRIX	no_ass_MassTRIX	C13H18O14	397.062	4976	0	0	0	0	0	0	0	1331706	1434349	7
5147	24	18	11	0	1	0	0	856357	5147	0.0343831	-0.024444	-0.0657931	T			T	RF	0.153183	5147	5147	no_ass_MassTRIX	no_ass_MassTRIX	no_ass_MassTRIX	no_ass_MassTRIX	no_ass_MassTRIX	no_ass_MassTRIX	no_ass_MassTRIX	no_ass_MassTRIX	C18H24O11S1	447.097	5147	0	0	0	0	0	0	0	1048303	1520768	7
5227	32	19	7	6	1	0	0	692546	5227	0.0346216	-0.0247855	-0.0662912	T			T	RF	0.187747	5227	5227	no_ass_MassTRIX	no_ass_MassTRIX	no_ass_MassTRIX	no_ass_MassTRIX	no_ass_MassTRIX	no_ass_MassTRIX	no_ass_MassTRIX	no_ass_MassTRIX	C19H32O7N6S1	487.198	5227	0	0	0	0	0	0	0	951462	1126175	7
5236	32	24	3	2	3	0	0	1.19352e+06	5236	0.0341093	-0.0241641	-0.0652486	T			T	RF	0.137683	5236	5236	no_ass_MassTRIX	no_ass_MassTRIX	no_ass_MassTRIX	no_ass_MassTRIX	no_ass_MassTRIX	no_ass_MassTRIX	no_ass_MassTRIX	no_ass_MassTRIX	C24H32O3N2S3	491.151	5236	0	0	0	0	0	0	0	1369756	2210808	7
5246	25	24	3	5	2	0	0	619570	5246	0.0346108	-0.0247485	-0.0662634	T			T	RF	0.181488	5246	5246	no_ass_MassTRIX	no_ass_MassTRIX	no_ass_MassTRIX	no_ass_MassTRIX	no_ass_MassTRIX	no_ass_MassTRIX	no_ass_MassTRIX	no_ass_MassTRIX	C24H25O3N5S2	494.133	5246	0	0	0	0	0	0	0	835583	1023126	7
5431	27	22	15	5	2	0	0	944406	5431	0.0279596	-0.0265741	-0.0509671	T			T	RF	0.169604	5431	5431	no_ass_MassTRIX	no_ass_MassTRIX	no_ass_MassTRIX	no_ass_MassTRIX	no_ass_MassTRIX	no_ass_MassTRIX	no_ass_MassTRIX	no_ass_MassTRIX	C22H27O15N5S2	664.087	5431	0	0	0	0	0	0	1606844	0	1226375	7
8867	18	18	4	6	0	0	0	705912	8867	0.0346011	-0.0248362	-0.0662678	T			T	RF	0.202442	8867	8867	no_ass_MassTRIX	no_ass_MassTRIX	no_ass_MassTRIX	no_ass_MassTRIX	no_ass_MassTRIX	no_ass_MassTRIX	no_ass_MassTRIX	no_ass_MassTRIX	C18H18O4N6	381.132	8867	0	0	0	0	0	0	0	1009546	1108189	7
8960	22	10	7	2	1	2	1	794536	8960	0.0344743	-0.024548	-0.0659773	T			T	RF	0.160625	8960	8960	no_ass_MassTRIX	no_ass_MassTRIX	no_ass_MassTRIX	no_ass_MassTRIX	no_ass_MassTRIX	no_ass_MassTRIX	no_ass_MassTRIX	no_ass_MassTRIX	C10H22O7N2S1P2iCl1	411.032	8960	0	0	0	0	0	0	0	1000052	1383557	7
8983	30	18	11	0	0	0	0	694560	8983	0.0345958	-0.0248388	-0.0662593	T			T	RF	0.20392	8983	8983	no_ass_MassTRIX	no_ass_MassTRIX	no_ass_MassTRIX	no_ass_MassTRIX	no_ass_MassTRIX	no_ass_MassTRIX	no_ass_MassTRIX	no_ass_MassTRIX	C18H30O11	421.172	8983	0	0	0	0	0	0	0	997094	1086587	7
9100	13	17	13	0	2	1	0	1227686	9100	0.0345634	-0.0246645	-0.0661606	T			T	RF	0.171097	9100	9100	no_ass_MassTRIX	no_ass_MassTRIX	no_ass_MassTRIX	no_ass_MassTRIX	no_ass_MassTRIX	no_ass_MassTRIX	no_ass_MassTRIX	no_ass_MassTRIX	C17H13O13S2P1	518.946	9100	0	0	0	0	0	0	0	1602160	2080898	7
9286	61	32	11	4	0	1	0	968400	9286	0.0334761	-0.0243711	-0.0641961	T			T	RF	0.16374	9286	9286	no_ass_MassTRIX	no_ass_MassTRIX	no_ass_MassTRIX	no_ass_MassTRIX	no_ass_MassTRIX	no_ass_MassTRIX	no_ass_MassTRIX	no_ass_MassTRIX	C32H61O11N4P1	707.4	9286	0	0	0	0	0	0	0	1672704	1232497	7
10494	6	9	7	0	0	0	0	888220	10494	0.0338783	-0.0245833	-0.0649478	T			T	RF	0.179564	10494	10494	no_ass_MassTRIX	no_ass_MassTRIX	no_ass_MassTRIX	no_ass_MassTRIX	no_ass_MassTRIX	no_ass_MassTRIX	no_ass_MassTRIX	no_ass_MassTRIX	C9H6O7	225.004	10494	0	0	0	0	0	0	0	1473785	1190875	7
10623	13	14	5	1	0	0	0	623035	10623	0.0343927	-0.0244546	-0.0658125	T			T	RF	0.153887	10623	10623	no_ass_MassTRIX	no_ass_MassTRIX	no_ass_MassTRIX	no_ass_MassTRIX	no_ass_MassTRIX	no_ass_MassTRIX	no_ass_MassTRIX	no_ass_MassTRIX	C14H13O5N1	274.072	10623	0	0	0	0	0	0	0	764753	1104353	7
10641	16	12	6	2	0	0	0	654925	10641	0.0345828	-0.0246946	-0.0662016	T			T	RF	0.174422	10641	10641	no_ass_MassTRIX	no_ass_MassTRIX	no_ass_MassTRIX	no_ass_MassTRIX	no_ass_MassTRIX	no_ass_MassTRIX	no_ass_MassTRIX	no_ass_MassTRIX	C12H16O6N2	283.094	10641	0	0	0	0	0	0	0	863999	1100775	7
10731	22	15	8	0	0	0	0	1196254	10731	0.0394455	-0.0339279	-0.0737948	T			T	RF	0.564307	10731	10731	329.124	0.476942	C11012	C19H21ClN2O	Cl37 isotope of Pencycuron ([M-H]-)	null	null	null	C15H22O8	329.124	10731	0	0	0	0	0	0	1143690	1329219	1115853	6
10740	30	16	7	0	0	0	0	807466	10740	0.034536	-0.0248446	-0.0661564	T			T	RF	0.215578	10740	10740	no_ass_MassTRIX	no_ass_MassTRIX	no_ass_MassTRIX	no_ass_MassTRIX	no_ass_MassTRIX	no_ass_MassTRIX	no_ass_MassTRIX	no_ass_MassTRIX	C16H30O7	333.192	10740	0	0	0	0	0	0	0	1192819	1229580	7
10796	17	11	8	2	1	1	0	823155	10796	0.0335617	-0.0236572	-0.0641722	T			T	RF	0.117543	10796	10796	no_ass_MassTRIX	no_ass_MassTRIX	no_ass_MassTRIX	no_ass_MassTRIX	no_ass_MassTRIX	no_ass_MassTRIX	no_ass_MassTRIX	no_ass_MassTRIX	C11H17O8N2S1P1	367.037	10796	0	0	0	0	0	0	0	854319	1615146	7
10812	32	19	7	0	0	0	0	689196	10812	0.034612	-0.0248277	-0.0662848	T			T	RF	0.198685	10812	10812	no_ass_MassTRIX	no_ass_MassTRIX	no_ass_MassTRIX	no_ass_MassTRIX	no_ass_MassTRIX	no_ass_MassTRIX	no_ass_MassTRIX	no_ass_MassTRIX	C19H32O7	371.208	10812	0	0	0	0	0	0	0	975984	1091605	7
10848	20	15	10	0	1	0	0	898183	10848	0.0337335	-0.0245089	-0.0646777	T			T	RF	0.173346	10848	10848	no_ass_MassTRIX	no_ass_MassTRIX	no_ass_MassTRIX	no_ass_MassTRIX	no_ass_MassTRIX	no_ass_MassTRIX	no_ass_MassTRIX	no_ass_MassTRIX	C15H20O10S1	391.07	10848	0	0	0	0	0	0	0	1513743	1180806	7
10865	22	9	13	0	0	2	0	894054	10865	0.0346212	-0.0248096	-0.0662964	T			T	RF	0.193122	10865	10865	399.046	0.353465	C03853	C9H22O13P2	Bis(glycerophospho)-glycerol ([M-H]-)	null	null	null	C9H22O13P2	399.046	10865	0	0	0	0	0	0	0	1247121	1435042	7
10900	24	14	12	1	0	1	0	974551	10900	0.0177426	-0.0316015	-0.059679	T			T	RF	0.10062	10900	10900	no_ass_MassTRIX	no_ass_MassTRIX	no_ass_MassTRIX	no_ass_MassTRIX	no_ass_MassTRIX	no_ass_MassTRIX	no_ass_MassTRIX	no_ass_MassTRIX	C14H24O12N1P1	428.096	10900	978902	0	0	0	0	0	0	1563234	1360419	6
10931	26	15	14	2	0	0	0	799732	10931	0.0338326	-0.0239027	-0.0647034	T			T	RF	0.126451	10931	10931	no_ass_MassTRIX	no_ass_MassTRIX	no_ass_MassTRIX	no_ass_MassTRIX	no_ass_MassTRIX	no_ass_MassTRIX	no_ass_MassTRIX	no_ass_MassTRIX	C15H26O14N2	457.131	10931	0	0	0	0	0	0	0	870099	1529096	7
11098	52	28	16	3	0	1	0	1174568	11098	0.0337619	-0.0245238	-0.0647308	T			T	RF	0.174513	11098	11098	no_ass_MassTRIX	no_ass_MassTRIX	no_ass_MassTRIX	no_ass_MassTRIX	no_ass_MassTRIX	no_ass_MassTRIX	no_ass_MassTRIX	no_ass_MassTRIX	C28H52O16N3P1	716.301	11098	0	0	0	0	0	0	0	1973722	1549982	7
11764	27	18	6	1	0	0	0	3.31496e+06	11764	0.0343845	-0.0244455	-0.065796	T			T	RF	0.153288	11764	11764	352.177	-0.166454	C10380	C18H27NO6	Rosmarinine;Senecionan-11,16-dione, 1,2-dihydro-2,12-dihydroxy-,(1alpha,2alpha)- ([M-H]-)	null	null	null	C18H27O6N1	352.177	11764	0	0	0	0	0	0	0	4059623	5885267	7
11812	24	11	13	0	1	0	0	887191	11812	0.0345628	-0.0248453	-0.0662033	T			T	RF	0.211068	11812	11812	no_ass_MassTRIX	no_ass_MassTRIX	no_ass_MassTRIX	no_ass_MassTRIX	no_ass_MassTRIX	no_ass_MassTRIX	no_ass_MassTRIX	no_ass_MassTRIX	C11H24O13S1	395.087	11812	0	0	0	0	0	0	0	1296530	1365044	7
12227	7	2	10	0	1	1	0	960881	12227	0.0341578	-0.0242116	-0.0653446	T			T	RF	0.139997	12227	12227	no_ass_MassTRIX	no_ass_MassTRIX	no_ass_MassTRIX	no_ass_MassTRIX	no_ass_MassTRIX	no_ass_MassTRIX	no_ass_MassTRIX	no_ass_MassTRIX	C2H7O10S1P1	252.943	12227	0	0	0	0	0	0	0	1114137	1768506	7
12273	24	15	4	0	0	0	0	613603	12273	0.0345129	-0.0245957	-0.066056	T			T	RF	0.164553	12273	12273	no_ass_MassTRIX	no_ass_MassTRIX	no_ass_MassTRIX	no_ass_MassTRIX	no_ass_MassTRIX	no_ass_MassTRIX	no_ass_MassTRIX	no_ass_MassTRIX	C15H24O4	267.16	12273	0	0	0	0	0	0	0	783171	1057638	7
12326	20	12	7	0	1	0	0	755383	12326	0.033983	-0.024043	-0.0649993	T			T	RF	0.132202	12326	12326	no_ass_MassTRIX	no_ass_MassTRIX	no_ass_MassTRIX	no_ass_MassTRIX	no_ass_MassTRIX	no_ass_MassTRIX	no_ass_MassTRIX	no_ass_MassTRIX	C12H20O7S1	307.086	12326	0	0	0	0	0	0	0	845283	1420866	7
12379	26	15	7	0	1	0	0	717868	12379	0.0344264	-0.0248212	-0.06596	T			T	RF	0.21506	12379	12379	no_ass_MassTRIX	no_ass_MassTRIX	no_ass_MassTRIX	no_ass_MassTRIX	no_ass_MassTRIX	no_ass_MassTRIX	no_ass_MassTRIX	no_ass_MassTRIX	C15H26O7S1	349.132	12379	0	0	0	0	0	0	0	1094439	1059165	7
12466	22	12	15	1	0	1	0	1000140	12466	0.0338016	-0.0245443	-0.0648048	T			T	RF	0.176182	12466	12466	no_ass_MassTRIX	no_ass_MassTRIX	no_ass_MassTRIX	no_ass_MassTRIX	no_ass_MassTRIX	no_ass_MassTRIX	no_ass_MassTRIX	no_ass_MassTRIX	C12H22O15N1P1	450.066	12466	0	0	0	0	0	0	0	1673578	1326842	7
12501	30	18	16	2	0	2	0	810435	12501	0.0335954	-0.0244357	-0.0644194	T			T	RF	0.167996	12501	12501	no_ass_MassTRIX	no_ass_MassTRIX	no_ass_MassTRIX	no_ass_MassTRIX	no_ass_MassTRIX	no_ass_MassTRIX	no_ass_MassTRIX	no_ass_MassTRIX	C18H30O16N2P2	591.1	12501	0	0	0	0	0	0	0	1384584	1046721	7
12678	9	8	4	2	1	1	0	807079	12678	0.0299996	-0.0265091	-0.0552769	T			T	RF	0.188087	12678	12678	no_ass_MassTRIX	no_ass_MassTRIX	no_ass_MassTRIX	no_ass_MassTRIX	no_ass_MassTRIX	no_ass_MassTRIX	no_ass_MassTRIX	no_ass_MassTRIX	C8H9O4N2S1P1	258.995	12678	0	0	0	0	0	0	1109903	0	1311333	7
12778	21	12	8	0	0	1	0	1.26608e+06	12778	0.0344195	-0.0248192	-0.0659475	T			T	RF	0.214357	12778	12778	no_ass_MassTRIX	no_ass_MassTRIX	no_ass_MassTRIX	no_ass_MassTRIX	no_ass_MassTRIX	no_ass_MassTRIX	no_ass_MassTRIX	no_ass_MassTRIX	C12H21O8P1	323.09	12778	0	0	0	0	0	0	0	1933328	1864901	7
12797	22	10	8	3	0	1	0	762233	12797	0.0290638	-0.0267431	-0.0532395	T			T	RF	0.205511	12797	12797	no_ass_MassTRIX	no_ass_MassTRIX	no_ass_MassTRIX	no_ass_MassTRIX	no_ass_MassTRIX	no_ass_MassTRIX	no_ass_MassTRIX	no_ass_MassTRIX	C10H22O8N3P1	342.107	12797	0	0	0	0	0	0	1188021	0	1098679	7
12824	11	13	9	2	0	1	0	812138	12824	0.0345752	-0.0248442	-0.0662247	T			T	RF	0.208669	12824	12824	no_ass_MassTRIX	no_ass_MassTRIX	no_ass_MassTRIX	no_ass_MassTRIX	no_ass_MassTRIX	no_ass_MassTRIX	no_ass_MassTRIX	no_ass_MassTRIX	C13H11O9N2P1	369.013	12824	0	0	0	0	0	0	0	1179889	1256526	7
12828	26	17	9	0	0	0	0	1.57348e+06	12828	0.0209662	-0.0409238	-0.0689204	T			T	RF	0.333585	12828	12828	373.151	0.445013443616908#0.445013443616908#0.445013443616908#0.445013443616908	C06071#C11648#LMPR0102070005#LMPR0102070020	C17H26O9#C17H26O9#C17H26O9#C17H26O9	Deoxyloganin;7-Deoxyloganin ([M-H]-)#8-Epideoxyloganin ([M-H]-)#Deoxyloganin (see KEGG C06071) [C10 isoprenoids (monoterpenes) [PR0102]] ([M-H]-)#8-Epideoxyloganin (see KEGG C11648) [C10 isoprenoids (monoterpenes) [PR0102]] ([M-H]-)	ko00902;ko01062;ko01100#null#null#null	;Monoterpenoid biosynthesis;Biosynthesis of terpenoids and steroids;Metabolic pathways#null#null#null	null#null#null#null	C17H26O9	373.151	12828	1431071	0	0	0	0	0	1145794	1811280	1763359	5
12838	13	13	10	2	0	1	0	974876	12838	0.0321628	-0.0236085	-0.0617246	T			T	RF	0.129277	12838	12838	no_ass_MassTRIX	no_ass_MassTRIX	no_ass_MassTRIX	no_ass_MassTRIX	no_ass_MassTRIX	no_ass_MassTRIX	no_ass_MassTRIX	no_ass_MassTRIX	C13H13O10N2P1	387.024	12838	0	0	0	0	0	0	0	1848987	1075640	7
12867	27	15	13	0	0	1	0	1.60401e+06	12867	0.0405006	-0.0125583	-0.0576421	T			T	RF	0.133002	12867	12867	no_ass_MassTRIX	no_ass_MassTRIX	no_ass_MassTRIX	no_ass_MassTRIX	no_ass_MassTRIX	no_ass_MassTRIX	no_ass_MassTRIX	no_ass_MassTRIX	C15H27O13P1	445.112	12867	0	0	0	0	1168551	0	0	2289057	2522974	6
12874	16	20	13	0	0	0	0	1.59658e+06	12874	0.0403485	-0.0333522	-0.075798	T			T	RF	0.497452	12874	12874	no_ass_MassTRIX	no_ass_MassTRIX	no_ass_MassTRIX	no_ass_MassTRIX	no_ass_MassTRIX	no_ass_MassTRIX	no_ass_MassTRIX	no_ass_MassTRIX	C20H16O13	463.052	12874	0	0	0	0	0	0	1263594	1656980	1869155	6
12901	19	15	13	2	2	1	0	1560258	12901	0.00982556	-0.0430758	-0.0614377	T			T	RF	0.303871	12901	12901	no_ass_MassTRIX	no_ass_MassTRIX	no_ass_MassTRIX	no_ass_MassTRIX	no_ass_MassTRIX	no_ass_MassTRIX	no_ass_MassTRIX	no_ass_MassTRIX	C15H19O13N2S2P1	529	12901	0	0	1433349	0	0	0	1737139	1069057	1874578	5
12908	41	22	14	0	0	1	0	863331	12908	0.0344672	-0.0245395	-0.0659628	T			T	RF	0.159963	12908	12908	no_ass_MassTRIX	no_ass_MassTRIX	no_ass_MassTRIX	no_ass_MassTRIX	no_ass_MassTRIX	no_ass_MassTRIX	no_ass_MassTRIX	no_ass_MassTRIX	C22H41O14P1	559.216	12908	0	0	0	0	0	0	0	1084037	1505956	7
12914	26	27	13	0	1	0	0	1.26599e+06	12914	0.0303131	-0.0260474	-0.0560725	T			T	RF	0.157714	12914	12914	no_ass_MassTRIX	no_ass_MassTRIX	no_ass_MassTRIX	no_ass_MassTRIX	no_ass_MassTRIX	no_ass_MassTRIX	no_ass_MassTRIX	no_ass_MassTRIX	C27H26O13S1	589.102	12914	0	0	0	0	0	0	1576564	0	2221417	7
13038	11	10	8	3	0	0	0	806874	13038	0.0346178	-0.0248193	-0.0662928	T			T	RF	0.19584	13038	13038	no_ass_MassTRIX	no_ass_MassTRIX	no_ass_MassTRIX	no_ass_MassTRIX	no_ass_MassTRIX	no_ass_MassTRIX	no_ass_MassTRIX	no_ass_MassTRIX	C10H11O8N3	300.047	13038	0	0	0	0	0	0	0	1133932	1286690	7
13043	22	13	6	0	1	0	0	747564	13043	0.0341511	-0.0247141	-0.0654546	T			T	RF	0.193805	13043	13043	no_ass_MassTRIX	no_ass_MassTRIX	no_ass_MassTRIX	no_ass_MassTRIX	no_ass_MassTRIX	no_ass_MassTRIX	no_ass_MassTRIX	no_ass_MassTRIX	C13H22O6S1	305.106	13043	0	0	0	0	0	0	0	1197941	1044751	7
13109	14	12	13	0	0	0	0	923047	13109	0.0345636	-0.0248452	-0.0662046	T			T	RF	0.210931	13109	13109	no_ass_MassTRIX	no_ass_MassTRIX	no_ass_MassTRIX	no_ass_MassTRIX	no_ass_MassTRIX	no_ass_MassTRIX	no_ass_MassTRIX	no_ass_MassTRIX	C12H14O13	365.036	13109	0	0	0	0	0	0	0	1348478	1420663	7
13136	32	19	9	0	0	0	0	1015724	13136	0.0324819	-0.0237998	-0.0623265	T			T	RF	0.136234	13136	13136	no_ass_MassTRIX	no_ass_MassTRIX	no_ass_MassTRIX	no_ass_MassTRIX	no_ass_MassTRIX	no_ass_MassTRIX	no_ass_MassTRIX	no_ass_MassTRIX	C19H32O9	403.198	13136	0	0	0	0	0	0	0	1889069	1158103	7
13159	40	22	9	0	0	0	0	1.15488e+06	13159	0.0181915	-0.0317251	-0.0604174	T			T	RF	0.120371	13159	13159	no_ass_MassTRIX	no_ass_MassTRIX	no_ass_MassTRIX	no_ass_MassTRIX	no_ass_MassTRIX	no_ass_MassTRIX	no_ass_MassTRIX	no_ass_MassTRIX	C22H40O9	447.26	13159	1151473	0	0	0	0	0	0	1715245	1749400	6
13194	21	15	13	2	2	1	0	1.04375e+06	13194	0.0343931	-0.024455	-0.0658132	T			T	RF	0.153913	13194	13194	no_ass_MassTRIX	no_ass_MassTRIX	no_ass_MassTRIX	no_ass_MassTRIX	no_ass_MassTRIX	no_ass_MassTRIX	no_ass_MassTRIX	no_ass_MassTRIX	C15H21O13N2S2P1	531.015	13194	0	0	0	0	0	0	0	1281290	1849950	7
13258	8	12	5	0	0	0	0	828358	13258	0.0346214	-0.0247838	-0.0662904	T			T	RF	0.187435	13258	13258	231.03	-0.000811492	C02951	C12H8O5	5-Hydroxyxanthotoxin ([M-H]-)	null	null	null	C12H8O5	231.03	13258	0	0	0	0	0	0	0	1137025	1348050	7
13260	10	7	7	0	1	0	0	1.3032e+06	13260	0.0216346	-0.0414473	-0.0695786	T			T	RF	0.333176	13260	13260	no_ass_MassTRIX	no_ass_MassTRIX	no_ass_MassTRIX	no_ass_MassTRIX	no_ass_MassTRIX	no_ass_MassTRIX	no_ass_MassTRIX	no_ass_MassTRIX	C7H10O7S1	237.007	13260	1151294	0	0	0	0	0	1054196	1317014	1538379	5
13287	18	11	6	2	0	0	0	1.09288e+06	13287	0.0411219	-0.00918848	-0.0542111	T			T	RF	0.118461	13287	13287	no_ass_MassTRIX	no_ass_MassTRIX	no_ass_MassTRIX	no_ass_MassTRIX	no_ass_MassTRIX	no_ass_MassTRIX	no_ass_MassTRIX	no_ass_MassTRIX	C11H18O6N2	273.109	13287	0	0	0	0	1001195	0	0	1575405	1703222	6
13379	20	13	11	0	1	0	0	837006	13379	0.0335945	-0.0236865	-0.0642364	T			T	RF	0.118543	13379	13379	no_ass_MassTRIX	no_ass_MassTRIX	no_ass_MassTRIX	no_ass_MassTRIX	no_ass_MassTRIX	no_ass_MassTRIX	no_ass_MassTRIX	no_ass_MassTRIX	C13H20O11S1	383.065	13379	0	0	0	0	0	0	0	873517	1637501	7
13400	21	14	10	2	1	1	0	1.2759e+06	13400	0.0303546	-0.0254132	-0.0563469	T			T	RF	0.13278	13400	13400	no_ass_MassTRIX	no_ass_MassTRIX	no_ass_MassTRIX	no_ass_MassTRIX	no_ass_MassTRIX	no_ass_MassTRIX	no_ass_MassTRIX	no_ass_MassTRIX	C14H21O10N2S1P1	439.058	13400	0	0	0	0	0	0	1431653	0	2396033	7
13460	10	6	3	2	0	0	1	628027	13460	0.0345618	-0.0248453	-0.0662016	T			T	RF	0.211247	13460	13460	no_ass_MassTRIX	no_ass_MassTRIX	no_ass_MassTRIX	no_ass_MassTRIX	no_ass_MassTRIX	no_ass_MassTRIX	no_ass_MassTRIX	no_ass_MassTRIX	C6H10O3N2iCl1	193.039	13460	0	0	0	0	0	0	0	918189	965892	7
13550	19	11	10	1	0	0	0	1091895	13550	0.0176411	-0.031811	-0.0600974	T			T	RF	0.104532	13550	13550	324.094	0.180062663978792#0.180062663978792	C03410#HMDB00833	C11H19NO10#C11H19NO10	N-Glycoloyl-neuraminate;N-Glycolylneuraminate;NeuNGc ([M-H]-)#N-Glycolylneuraminic acid (see KEGG C03410); (2R,4R,5R,6R)-2,4-dihydroxy-5-[(2-hydroxyacetyl)amino]-6-[(1R,2R)-1,2,3-trihydroxypropyl]oxane-2-carboxylic acid [hemiacetal] ([M-H]-)	ko00520#null	;Amino sugar and nucleotide sugar metabolism#null	null#null	C11H19O10N1	324.094	13550	1128274	0	0	0	0	0	0	1559479	1716206	6
13586	18	18	7	0	2	0	0	1.52245e+06	13586	0.0263961	-0.0400912	-0.0724617	T			T	RF	0.302723	13586	13586	no_ass_MassTRIX	no_ass_MassTRIX	no_ass_MassTRIX	no_ass_MassTRIX	no_ass_MassTRIX	no_ass_MassTRIX	no_ass_MassTRIX	no_ass_MassTRIX	C18H18O7S2	409.042	13586	1048076	0	0	0	0	0	1194900	1376828	1995626	5
13801	31	20	4	1	2	0	1	910222	13801	0.0335266	-0.0236259	-0.0641036	T			T	RF	0.116494	13801	13801	no_ass_MassTRIX	no_ass_MassTRIX	no_ass_MassTRIX	no_ass_MassTRIX	no_ass_MassTRIX	no_ass_MassTRIX	no_ass_MassTRIX	no_ass_MassTRIX	C20H31O4N1S2iCl1	448.139	13801	0	0	0	0	0	0	0	939151	1791514	7
13822	27	17	12	2	1	1	0	1854753	13822	0.0297198	-0.026655	-0.0546452	T			T	RF	0.206001	13822	13822	no_ass_MassTRIX	no_ass_MassTRIX	no_ass_MassTRIX	no_ass_MassTRIX	no_ass_MassTRIX	no_ass_MassTRIX	no_ass_MassTRIX	no_ass_MassTRIX	C17H27O12N2S1P1	513.095	13822	0	0	0	0	0	0	2676743	0	2887516	7
13834	33	17	19	0	0	1	0	1544350	13834	0.0368068	-0.0326365	-0.0682027	T			T	RF	0.422668	13834	13834	no_ass_MassTRIX	no_ass_MassTRIX	no_ass_MassTRIX	no_ass_MassTRIX	no_ass_MassTRIX	no_ass_MassTRIX	no_ass_MassTRIX	no_ass_MassTRIX	C17H33O19P1	571.128	13834	0	0	0	0	0	0	1906811	900523	1825716	6
13844	14	8	5	0	0	0	0	867254	13844	0.0344968	-0.0248389	-0.0660868	T			T	RF	0.221179	13844	13844	189.077	0.188389508433009#0.188389508433009#0.188389508433009	C04546#HMDB00325#LMFA01170093	C8H14O5#C8H14O5#C8H14O5	(R)-3-((R)-3-Hydroxybutanoyloxy)butanoate ([M-H]-)#3-Hydroxysuberic acid; 3-hydroxy-Octanedioic acid [secondary alcohol] ([M-H]-)#3-hydroxy-suberic acid; 3-hydroxy-octanedioic acid [Dicarboxylic acids [FA0117]] ([M-H]-)	ko00650#null#null	;Butanoate metabolism#null#null	null#null#null	C8H14O5	189.077	13844	0	0	0	0	0	0	0	1297822	1303941	7
13993	42	23	12	0	0	0	0	841585	13993	0.034618	-0.0248189	-0.066293	T			T	RF	0.19572	13993	13993	no_ass_MassTRIX	no_ass_MassTRIX	no_ass_MassTRIX	no_ass_MassTRIX	no_ass_MassTRIX	no_ass_MassTRIX	no_ass_MassTRIX	no_ass_MassTRIX	C23H42O12	509.26	13993	0	0	0	0	0	0	0	1182328	1342426	7
13994	20	21	15	0	0	0	0	1065144	13994	0.0326076	-0.0238744	-0.0625634	T			T	RF	0.139165	13994	13994	no_ass_MassTRIX	no_ass_MassTRIX	no_ass_MassTRIX	no_ass_MassTRIX	no_ass_MassTRIX	no_ass_MassTRIX	no_ass_MassTRIX	no_ass_MassTRIX	C21H20O15	511.073	13994	0	0	0	0	0	0	0	1964920	1230512	7
13999	35	22	12	0	0	1	0	884470	13999	0.0295117	-0.0267097	-0.0541914	T			T	RF	0.217625	13999	13999	no_ass_MassTRIX	no_ass_MassTRIX	no_ass_MassTRIX	no_ass_MassTRIX	no_ass_MassTRIX	no_ass_MassTRIX	no_ass_MassTRIX	no_ass_MassTRIX	C22H35O12P1	521.179	13999	0	0	0	0	0	0	1312837	0	1340572	7
14134	24	18	8	3	0	1	0	700177	14134	0.0344962	-0.0248388	-0.0660858	T			T	RF	0.221251	14134	14134	no_ass_MassTRIX	no_ass_MassTRIX	no_ass_MassTRIX	no_ass_MassTRIX	no_ass_MassTRIX	no_ass_MassTRIX	no_ass_MassTRIX	no_ass_MassTRIX	C18H24O8N3P1	440.123	14134	0	0	0	0	0	0	0	1047966	1052566	7
14137	22	14	13	1	0	1	0	895692	14137	0.0339299	-0.023993	-0.0648947	T			T	RF	0.130089	14137	14137	no_ass_MassTRIX	no_ass_MassTRIX	no_ass_MassTRIX	no_ass_MassTRIX	no_ass_MassTRIX	no_ass_MassTRIX	no_ass_MassTRIX	no_ass_MassTRIX	C14H22O13N1P1	442.076	14137	0	0	0	0	0	0	0	992187	1694890	7
14142	20	11	12	2	1	2	0	2031581	14142	-0.014161	-0.047206	-0.056164	T			T	RF	0.220334	14142	14142	no_ass_MassTRIX	no_ass_MassTRIX	no_ass_MassTRIX	no_ass_MassTRIX	no_ass_MassTRIX	no_ass_MassTRIX	no_ass_MassTRIX	no_ass_MassTRIX	C11H20O12N2S1P2	465.014	14142	1293365	1806680	1759845	0	0	0	0	2478688	3616055	4
14276	16	11	12	2	1	2	0	2.67056e+06	14276	-0.00739456	-0.0455824	-0.0591022	T			T	RF	0.277134	14276	14276	no_ass_MassTRIX	no_ass_MassTRIX	no_ass_MassTRIX	no_ass_MassTRIX	no_ass_MassTRIX	no_ass_MassTRIX	no_ass_MassTRIX	no_ass_MassTRIX	C11H16O12N2S1P2	460.983	14276	1704829	1565208	2143123	0	0	0	0	4111138	3900547	4
14297	37	18	19	0	0	1	0	2.35134e+06	14297	0.0178552	-0.0368769	-0.0629395	T			T	RF	0.142313	14297	14297	no_ass_MassTRIX	no_ass_MassTRIX	no_ass_MassTRIX	no_ass_MassTRIX	no_ass_MassTRIX	no_ass_MassTRIX	no_ass_MassTRIX	no_ass_MassTRIX	C18H37O19P1	587.159	14297	0	1841697	0	0	0	0	2029141	1047492	3977392	5
14378	24	20	12	0	0	0	0	978168	14378	0.0317164	-0.0233365	-0.0608813	T			T	RF	0.120475	14378	14378	no_ass_MassTRIX	no_ass_MassTRIX	no_ass_MassTRIX	no_ass_MassTRIX	no_ass_MassTRIX	no_ass_MassTRIX	no_ass_MassTRIX	no_ass_MassTRIX	C20H24O12	455.12	14378	0	0	0	0	0	0	0	1902882	1031623	7
14397	36	21	19	0	0	0	0	874947	14397	0.0328127	-0.0239948	-0.0629498	T			T	RF	0.144215	14397	14397	no_ass_MassTRIX	no_ass_MassTRIX	no_ass_MassTRIX	no_ass_MassTRIX	no_ass_MassTRIX	no_ass_MassTRIX	no_ass_MassTRIX	no_ass_MassTRIX	C21H36O19	591.178	14397	0	0	0	0	0	0	0	1591807	1033034	7
14462	11	11	7	2	1	1	0	1.47029e+06	14462	0.000845851	-0.0424669	-0.0561342	T			T	RF	0.235172	14462	14462	no_ass_MassTRIX	no_ass_MassTRIX	no_ass_MassTRIX	no_ass_MassTRIX	no_ass_MassTRIX	no_ass_MassTRIX	no_ass_MassTRIX	no_ass_MassTRIX	C11H11O7N2S1P1	344.995	14462	0	0	1868919	0	0	0	1244688	1153739	2012448	5
14491	18	11	12	2	1	2	0	3493501	14491	0.00682084	-0.0395844	-0.0633092	T			T	RF	0.245647	14491	14491	no_ass_MassTRIX	no_ass_MassTRIX	no_ass_MassTRIX	no_ass_MassTRIX	no_ass_MassTRIX	no_ass_MassTRIX	no_ass_MassTRIX	no_ass_MassTRIX	C11H18O12N2S1P2	462.998	14491	965891	1781301	1941196	0	0	0	0	5223581	5256922	4
14492	29	15	13	2	0	1	0	2.33679e+06	14492	0.0123433	-0.0409861	-0.0600085	T			T	RF	0.256115	14492	14492	no_ass_MassTRIX	no_ass_MassTRIX	no_ass_MassTRIX	no_ass_MassTRIX	no_ass_MassTRIX	no_ass_MassTRIX	no_ass_MassTRIX	no_ass_MassTRIX	C15H29O13N2P1	475.133	14492	0	2205543	0	0	0	0	2898667	1174284	2937432	5
14494	32	17	16	0	0	0	0	1467216	14494	0.0302389	-0.0248347	-0.056274	T			T	RF	0.116119	14494	14494	no_ass_MassTRIX	no_ass_MassTRIX	no_ass_MassTRIX	no_ass_MassTRIX	no_ass_MassTRIX	no_ass_MassTRIX	no_ass_MassTRIX	no_ass_MassTRIX	C17H32O16	491.162	14494	0	0	0	0	0	0	1510646	0	2891002	7
14537	9	7	4	0	2	1	1	1620279	14537	0.0384706	-0.0317467	-0.0720155	T			T	RF	0.337534	14537	14537	no_ass_MassTRIX	no_ass_MassTRIX	no_ass_MassTRIX	no_ass_MassTRIX	no_ass_MassTRIX	no_ass_MassTRIX	no_ass_MassTRIX	no_ass_MassTRIX	C7H9O4S2P1iCl1	286.937	14537	0	0	0	0	0	0	1426380	1077106	2357351	6
14588	9	13	10	2	0	1	0	1321303	14588	0.0321071	-0.0227416	-0.0548033	T			T	RF	0.145697	14588	14588	no_ass_MassTRIX	no_ass_MassTRIX	no_ass_MassTRIX	no_ass_MassTRIX	no_ass_MassTRIX	no_ass_MassTRIX	no_ass_MassTRIX	no_ass_MassTRIX	C13H9O10N2P1	382.992	14588	979068	0	0	0	1123304	0	1378239	1564567	1021103	4
14608	27	16	14	0	1	1	0	1.45433e+06	14608	0.0324254	-0.0237662	-0.06222	T			T	RF	0.134956	14608	14608	no_ass_MassTRIX	no_ass_MassTRIX	no_ass_MassTRIX	no_ass_MassTRIX	no_ass_MassTRIX	no_ass_MassTRIX	no_ass_MassTRIX	no_ass_MassTRIX	C16H27O14S1P1	505.078	14608	0	0	0	0	0	0	0	2714485	1648509	7
14646	22	15	5	0	0	0	0	819106	14646	0.0338367	-0.0245623	-0.0648704	T			T	RF	0.177707	14646	14646	281.139	0.073854948678052#0.073854948678052#0.073854948678052#0.073854948678052#0.073854948678052#0.073854948678052	C09482#C09538#C15971#LMPR0103050005#LMPR0103050007#LMPR0103190003	C15H22O5#C15H22O5#C15H22O5#C15H22O5#C15H22O5#C15H22O5	Hymenoxon ([M-H]-)#Qing Hau Sau;Artemisinin ([M-H]-)#Dihydrophaseic acid;(-)-Dihydrophaseic acid ([M-H]-)#dihydrophaseic acid; (2Z,4E)-5-[(1R,3S,5R,8S)-3,8-dihydroxy-1,5-dimethyl-6-oxabicyclo[3.2.1]oct-8-yl]-3-methylpenta-2,4-dienoic acid [C15 isoprenoids (sesquiterpenes) [PR0103]] ([M-H]-)#epi-dihydrophaseic acid; (2Z,4E)-5-[(1R,3R,5R,8S)-3,8-dihydroxy-1,5-dimethyl-6-oxabicyclo[3.2.1]oct-8-yl]-3…	null#null#ko00906#null#null#null	null#null#;Carotenoid biosynthesis#null#null#null	null#null#null#null#null#null	C15H22O5	281.139	14646	0	0	0	0	0	0	0	1365419	1091898	7
14688	20	15	11	0	1	0	0	1514954	14688	0.0472784	-0.0124642	-0.0575674	T			T	RF	0.301332	14688	14688	no_ass_MassTRIX	no_ass_MassTRIX	no_ass_MassTRIX	no_ass_MassTRIX	no_ass_MassTRIX	no_ass_MassTRIX	no_ass_MassTRIX	no_ass_MassTRIX	C15H20O11S1	407.065	14688	0	0	0	0	1400084	0	1242266	1884406	1418190	5
14704	30	16	16	0	0	0	0	2.40773e+06	14704	0.0143019	-0.0372907	-0.0627611	T			T	RF	0.114091	14704	14704	no_ass_MassTRIX	no_ass_MassTRIX	no_ass_MassTRIX	no_ass_MassTRIX	no_ass_MassTRIX	no_ass_MassTRIX	no_ass_MassTRIX	no_ass_MassTRIX	C16H30O16	477.146	14704	1054241	1571756	0	0	0	0	1293238	1241357	4688590	4
14801	16	10	12	0	1	2	0	2.31312e+06	14801	0.0385764	-0.0303274	-0.0727581	T			T	RF	0.29083	14801	14801	no_ass_MassTRIX	no_ass_MassTRIX	no_ass_MassTRIX	no_ass_MassTRIX	no_ass_MassTRIX	no_ass_MassTRIX	no_ass_MassTRIX	no_ass_MassTRIX	C10H16O12S1P2	420.976	14801	0	0	0	0	0	0	1393564	1936497	3609312	6
14891	22	21	2	4	2	0	0	1.50046e+06	14891	0.0401348	-0.0126865	-0.0572533	T			T	RF	0.13501	14891	14891	no_ass_MassTRIX	no_ass_MassTRIX	no_ass_MassTRIX	no_ass_MassTRIX	no_ass_MassTRIX	no_ass_MassTRIX	no_ass_MassTRIX	no_ass_MassTRIX	C21H22O2N4S2	425.111	14891	0	0	0	0	1076988	0	0	2353513	2147856	6
14893	38	20	10	0	0	0	0	1270219	14893	0.0317182	-0.0216949	-0.0555358	T			T	RF	0.144839	14893	14893	no_ass_MassTRIX	no_ass_MassTRIX	no_ass_MassTRIX	no_ass_MassTRIX	no_ass_MassTRIX	no_ass_MassTRIX	no_ass_MassTRIX	no_ass_MassTRIX	C20H38O10	437.239	14893	1092420	0	0	0	1185230	0	1108392	1308086	1394179	4
14971	9	12	10	0	0	1	0	1410598	14971	0.0396029	-0.0330572	-0.0741263	T			T	RF	0.42437	14971	14971	no_ass_MassTRIX	no_ass_MassTRIX	no_ass_MassTRIX	no_ass_MassTRIX	no_ass_MassTRIX	no_ass_MassTRIX	no_ass_MassTRIX	no_ass_MassTRIX	C12H9O10P1	342.986	14971	0	0	0	0	0	0	1270118	1121756	1839920	6
14993	28	17	16	0	0	0	0	1.91601e+06	14993	0.0190908	-0.0312056	-0.0557954	T			T	RF	0.129488	14993	14993	no_ass_MassTRIX	no_ass_MassTRIX	no_ass_MassTRIX	no_ass_MassTRIX	no_ass_MassTRIX	no_ass_MassTRIX	no_ass_MassTRIX	no_ass_MassTRIX	C17H28O16	487.13	14993	0	1836226	0	0	1140541	0	2227530	1141978	2378514	4
15012	11	4	9	0	0	1	0	2.57654e+06	15012	-0.00972827	-0.0395358	-0.0514491	T			T	RF	0.125101	15012	15012	no_ass_MassTRIX	no_ass_MassTRIX	no_ass_MassTRIX	no_ass_MassTRIX	no_ass_MassTRIX	no_ass_MassTRIX	no_ass_MassTRIX	no_ass_MassTRIX	C4H11O9P1	233.007	15012	2400289	1689930	2118387	0	1569423	0	0	4141568	3588047	3
15015	7	7	4	2	1	1	0	2175989	15015	0.00267406	-0.047415	-0.0666093	T			T	RF	0.201857	15015	15015	no_ass_MassTRIX	no_ass_MassTRIX	no_ass_MassTRIX	no_ass_MassTRIX	no_ass_MassTRIX	no_ass_MassTRIX	no_ass_MassTRIX	no_ass_MassTRIX	C7H7O4N2S1P1	244.979	15015	0	1398967	1563774	0	0	0	1304987	1876244	3346736	4
15053	13	7	12	0	0	1	0	1.65072e+06	15053	-0.0384176	-0.0657934	-0.0530146	T			T	RF	0.414788	15053	15053	no_ass_MassTRIX	no_ass_MassTRIX	no_ass_MassTRIX	no_ass_MassTRIX	no_ass_MassTRIX	no_ass_MassTRIX	no_ass_MassTRIX	no_ass_MassTRIX	C7H13O12P1	319.007	15053	1251223	1355933	2217327	0	0	0	1475770	1586693	1889686	3
15101	26	23	16	0	0	0	0	2.20613e+06	15101	0.0334706	-0.0243681	-0.0641859	T			T	RF	0.163553	15101	15101	no_ass_MassTRIX	no_ass_MassTRIX	no_ass_MassTRIX	no_ass_MassTRIX	no_ass_MassTRIX	no_ass_MassTRIX	no_ass_MassTRIX	no_ass_MassTRIX	C23H26O16	557.115	15101	0	0	0	0	0	0	0	3812453	2805929	7
15144	13	10	6	5	2	0	0	2302516	15144	0.0366724	-0.0311344	-0.068281	T			T	RF	0.312029	15144	15144	no_ass_MassTRIX	no_ass_MassTRIX	no_ass_MassTRIX	no_ass_MassTRIX	no_ass_MassTRIX	no_ass_MassTRIX	no_ass_MassTRIX	no_ass_MassTRIX	C10H13O6N5S2	362.023	15144	0	0	0	0	0	0	2440757	1125458	3341333	6
15165	17	12	10	2	2	1	1	3.90466e+06	15165	-0.00308481	-0.0486966	-0.0649042	T			T	RF	0.230191	15165	15165	no_ass_MassTRIX	no_ass_MassTRIX	no_ass_MassTRIX	no_ass_MassTRIX	no_ass_MassTRIX	no_ass_MassTRIX	no_ass_MassTRIX	no_ass_MassTRIX	C12H17O10N2S2P1iCl1	478.976	15165	1111825	4017368	1654123	0	0	0	1377248	4855993	5480738	3
15327	20	14	12	6	3	0	0	2.66767e+06	15327	0.00975759	-0.0383407	-0.0605923	T			T	RF	0.105563	15327	15327	no_ass_MassTRIX	no_ass_MassTRIX	no_ass_MassTRIX	no_ass_MassTRIX	no_ass_MassTRIX	no_ass_MassTRIX	no_ass_MassTRIX	no_ass_MassTRIX	C14H20O12N6S3	559.023	15327	1156358	2291591	0	0	0	0	1395636	1387752	5219609	4
15371	20	15	7	0	1	0	0	2.64542e+06	15371	0.0322764	-0.0296586	-0.0691063	T			T	RF	0.208272	15371	15371	no_ass_MassTRIX	no_ass_MassTRIX	no_ass_MassTRIX	no_ass_MassTRIX	no_ass_MassTRIX	no_ass_MassTRIX	no_ass_MassTRIX	no_ass_MassTRIX	C15H20O7S1	343.086	15371	0	1437385	0	0	1216806	0	1464159	3273048	3199052	4
15450	30	16	15	0	0	0	0	2002177	15450	0.0179754	-0.0403592	-0.063337	T			T	RF	0.284368	15450	15450	no_ass_MassTRIX	no_ass_MassTRIX	no_ass_MassTRIX	no_ass_MassTRIX	no_ass_MassTRIX	no_ass_MassTRIX	no_ass_MassTRIX	no_ass_MassTRIX	C16H30O15	461.151	15450	0	1467951	0	0	0	0	2510437	1042559	2453535	5
15459	11	7	8	0	0	1	0	1.68143e+06	15459	0.0451909	-0.0220016	-0.0635664	T			T	RF	0.41478	15459	15459	253.012	0.0673037	C03175	C7H11O8P	Shikimate 3-phosphate;Shikimate 5-phosphate ([M-H]-)	ko00400;ko01100	;Phenylalanine, tyrosine and tryptophan biosynthesis;Metabolic pathways	X	C7H11O8P1	253.012	15459	0	0	0	0	953697	0	1950710	1592456	1501131	5
15508	19	12	10	2	2	1	1	3.10987e+06	15508	-0.0202831	-0.0569141	-0.0576714	T			T	RF	0.304755	15508	15508	no_ass_MassTRIX	no_ass_MassTRIX	no_ass_MassTRIX	no_ass_MassTRIX	no_ass_MassTRIX	no_ass_MassTRIX	no_ass_MassTRIX	no_ass_MassTRIX	C12H19O10N2S2P1iCl1	480.991	15508	1129114	4334632	1770968	0	0	0	2541272	2842722	3945626	3
15854	28	15	15	0	0	0	0	5.82764e+06	15854	0.0163239	-0.0350963	-0.0539461	T			T	RF	0.126954	15854	15854	no_ass_MassTRIX	no_ass_MassTRIX	no_ass_MassTRIX	no_ass_MassTRIX	no_ass_MassTRIX	no_ass_MassTRIX	no_ass_MassTRIX	no_ass_MassTRIX	C15H28O15	447.136	15854	1100288	3481609	1577897	0	0	2535789	7583477	1397151	8502278	2
15916	19	9	14	0	3	1	0	2.99346e+06	15916	-0.0236994	-0.0511538	-0.0520988	T			T	RF	0.111382	15916	15916	no_ass_MassTRIX	no_ass_MassTRIX	no_ass_MassTRIX	no_ass_MassTRIX	no_ass_MassTRIX	no_ass_MassTRIX	no_ass_MassTRIX	no_ass_MassTRIX	C9H19O14S3P1	476.96	15916	1663257	4408462	2125062	0	1426788	0	1569441	3038021	4372907	2
16164	13	5	10	0	0	1	0	6052405	16164	-0.0155659	-0.04759	-0.0558936	T			T	RF	0.19099	16164	16164	no_ass_MassTRIX	no_ass_MassTRIX	no_ass_MassTRIX	no_ass_MassTRIX	no_ass_MassTRIX	no_ass_MassTRIX	no_ass_MassTRIX	no_ass_MassTRIX	C5H13O10P1	263.017	16164	5639740	5747453	4358054	1621428	2492436	0	1449376	8505157	8202682	1
16355	13	6	11	0	0	1	0	2.93213e+07	16355	-0.00527486	-0.0420345	-0.0563578	T			T	RF	0.161663	16355	16355	no_ass_MassTRIX	no_ass_MassTRIX	no_ass_MassTRIX	no_ass_MassTRIX	no_ass_MassTRIX	no_ass_MassTRIX	no_ass_MassTRIX	no_ass_MassTRIX	C6H13O11P1	291.012	16355	23763310	17862636	21275652	6327197	7394671	1425523	3533836	49302328	35127716	0
16485	10	5	6	0	0	0	0	30869264	16485	0.00193045	-0.0355967	-0.0556724	T			T	RF	0.115754	16485	16485	165.04	0.0310761420518062#0.0310761420518062#0.0310761420518062#0.0310761420518062#0.0310761420518062#0.0310761420518062#0.0310761420518062#0.0310761420518062	C00502#C00545#C00878#C01685#C05411#C05412#HMDB00539#HMDB00867	C5H10O6#C5H10O6#C5H10O6#C5H10O6#C5H10O6#C5H10O6#C5H10O6#C5H10O6	D-Xylonate ([M-H]-)#L-Arabinonate ([M-H]-)#D-Arabinonate ([M-H]-)#D-Ribonate;D-Ribonic acid ([M-H]-)#L-Xylonate ([M-H]-)#L-Lyxonate ([M-H]-)#Arabinonic acid (see KEGG C00545); Arabonic acid [primary alcohol] ([M-H]-)#Ribonic acid (see KEGG C01685); (2R,3R,4R)-2,3,4,5-tetrahydroxypentanoate [primary alcohol] ([M-H]-)	ko00040#ko00053#null#null#ko00040;ko00053#ko00040;ko00053#null#null	;Pentose and glucuronate interconversions#;Ascorbate and aldarate metabolism#null#null#;Pentose and glucuronate interconversions;Ascorbate and aldarate metabolism#;Pentose and glucuronate interconversions;Ascorbate and aldarate metabolism#null#null	null#null#null#null#null#null#null#null	C5H10O6	165.04	16485	26774916	28855378	19481736	18054360	18124360	13545626	12278256	37814660	42514876	0
16519	10	6	7	0	0	0	0	3.75582e+08	16519	-0.00119714	-0.0397941	-0.0573077	T			T	RF	0.144339	16519	16519	193.035	0.117642987413894#0.117642987413894#0.117642987413894#0.117642987413894#0.117642987413894#0.117642987413894#0.117642987413894#0.117642987413894#0.117642987413894#0.117642987413894#0.117642987413894#0.117642987413894#0.117642987413894#0.117642987413894#0.117642987413894#0.117642987413894#0.117642987413894#0.117642987413894#0.117642987413894#0.117642987413894#0.117642987413894#0.117642987413894#0.1…	C00191#C00333#C00558#C00618#C00905#C01062#C02024#C03033#C03342#C06370#C06472#C06473#C06477#C08348#C08350#C13086#C15673#C16245#HMDB00127#HMDB02545#HMDB02704#HMDB03363#HMDB03402#HMDB06334#HMDB11731#HMDB11732	C6H10O7#C6H10O7#C6H10O7#C6H10O7#C6H10O7#C6H10O7#C6H10O7#C6H9O7R#C6H10O7#C6H9O7R#C6H10O7#C6H10O7#C6H10O7#C6H10O7#C6H10O7#C6H10Ge2O7#C6H10O7#C6H10O7#C6H10O7#C6H10O7#C6H10O7#C6H10O7#C6H10O7#C6H10O7#C6H10O7#C6H10O7	D-Glucuronate;Glucuronic acid;Glucuronate ([M-H]-)#D-Galacturonate;D-Galacturonic acid ([M-H]-)#D-Tagaturonate;D-Tagaturonic acid ([M-H]-)#3-Dehydro-L-gulonate ([M-H]-)#D-Fructuronate;D-Fructuronic acid ([M-H]-)#5-Dehydro-D-gluconate;5-Dehydrogluconate ([M-H]-)#D-Mannuronate;D-Mannuronic acid ([M-H]-)#R replaced by H in beta-D-Glucuronoside;Acceptor beta-D-glucuronoside;Glucuronide;beta-D-Glucuro…	ko00040;ko00053;ko00500;ko00520;ko00562;ko01100#ko00040;ko00053;ko00500;ko00520;ko01100;ko02010#ko00040;ko01100#ko00040;ko00053;ko01100#ko00040;ko01100#null#null#ko00040;ko00500;ko01100#null#null#null#ko00030;ko01100#null#null#null#null#null#null#null#null#null#null#null#null#null#null	;Pentose and glucuronate interconversions;Ascorbate and aldarate metabolism;Starch and sucrose metabolism;Amino sugar and nucleotide sugar metabolism;Inositol phosphate metabolism;Metabolic pathways#;Pentose and glucuronate interconversions;Ascorbate and aldarate metabolism;Starch and sucrose metabolism;Amino sugar and nucleotide sugar metabolism;Metabolic pathways;ABC transporters#;Pentose and g…	X#X#null#null#null#null#null#null#null#null#null#null#null#null#null#null#null#null#null#null#null#null#null#null#null#null	C6H10O7	193.035	16519	285587072	304167488	209028960	129968160	123480904	43834632	68557368	595142912	463046912	0
16705	10	10	1	4	2	0	1	30176046	16705	0.0479167	-0.0201377	-0.0683333	T			T	RF	0.249863	16705	16705	300.999	0.101721197844952#0.101721197844952	C10788#HMDB02899	C14H6O8#C14H6O8	Ellagic acid ([M-H]-)#Ellagic acid (see KEGG C10788) [phenol or hydroxyhetarene] ([M-H]-)	null#null	null#null	null#null	C10H10O1N4S2iCl1	300.999	16705	6245413	15328623	8739032	14309842	17587556	10478717	23768132	30622670	36137336	0
16708	11	9	6	2	1	1	0	9.67381e+06	16708	-0.0202951	-0.0494134	-0.0525413	T			T	RF	0.16105	16708	16708	no_ass_MassTRIX	no_ass_MassTRIX	no_ass_MassTRIX	no_ass_MassTRIX	no_ass_MassTRIX	no_ass_MassTRIX	no_ass_MassTRIX	no_ass_MassTRIX	C9H11O6N2S1P1	305	16708	4879245	11060776	9378316	2565329	3125985	2594412	4128172	14145032	10748212	0
16899	10	6	7	2	2	2	1	44455630	16899	-0.0089143	-0.0452958	-0.0571128	T			T	RF	0.104161	16899	16899	no_ass_MassTRIX	no_ass_MassTRIX	no_ass_MassTRIX	no_ass_MassTRIX	no_ass_MassTRIX	no_ass_MassTRIX	no_ass_MassTRIX	no_ass_MassTRIX	C6H10O7N2S2P2iCl1	382.91	16899	35700740	44159500	33532352	24136116	20778448	15624991	25834830	39109628	68422432	0
16915	14	9	10	2	1	2	0	1.23736e+07	16915	-0.0121015	-0.0453309	-0.0546816	T			T	RF	0.155679	16915	16915	no_ass_MassTRIX	no_ass_MassTRIX	no_ass_MassTRIX	no_ass_MassTRIX	no_ass_MassTRIX	no_ass_MassTRIX	no_ass_MassTRIX	no_ass_MassTRIX	C9H14O10N2S1P2	402.977	16915	7479861	11771144	9839351	2189854	3321970	1757133	2740516	20650432	13729782	0
16934	14	9	11	2	1	2	0	6.53592e+07	16934	0.0253788	-0.0326659	-0.0675811	T			T	RF	0.113262	16934	16934	no_ass_MassTRIX	no_ass_MassTRIX	no_ass_MassTRIX	no_ass_MassTRIX	no_ass_MassTRIX	no_ass_MassTRIX	no_ass_MassTRIX	no_ass_MassTRIX	C9H14O11N2S1P2	418.972	16934	17735788	24443486	27468800	23454286	6199126	12871286	27975770	62379744	105722064	0
16943	13	10	9	2	2	1	1	1.02893e+08	16943	0.0257633	-0.0332227	-0.0619928	T			T	RF	0.1172	16943	16943	no_ass_MassTRIX	no_ass_MassTRIX	no_ass_MassTRIX	no_ass_MassTRIX	no_ass_MassTRIX	no_ass_MassTRIX	no_ass_MassTRIX	no_ass_MassTRIX	C10H13O9N2S2P1iCl1	434.949	16943	28472638	69849664	34273096	48477368	13321520	41659340	104001088	61697100	142981440	0
16970	17	13	11	2	2	1	0	1.50919e+07	16970	0.00589292	-0.0406089	-0.0509788	T			T	RF	0.114422	16970	16970	no_ass_MassTRIX	no_ass_MassTRIX	no_ass_MassTRIX	no_ass_MassTRIX	no_ass_MassTRIX	no_ass_MassTRIX	no_ass_MassTRIX	no_ass_MassTRIX	C13H17O11N2S2P1	470.994	16970	3562924	16436443	4519230	3175313	1471338	7035448	20272650	10177855	14825313	0
3759	18	11	4	2	0	0	0	908862	3759	0.0291076	0.0504553	0.0410497	P		P		RF	0.153089	3759	3759	no_ass_MassTRIX	no_ass_MassTRIX	no_ass_MassTRIX	no_ass_MassTRIX	no_ass_MassTRIX	no_ass_MassTRIX	no_ass_MassTRIX	no_ass_MassTRIX	C11H18O4N2	241.119	3759	0	0	0	0	1112171	1614414	0	0	0	7
8244	16	10	4	2	0	0	0	934272	8244	0.0290696	0.0502565	0.0409637	P		P		RF	0.147572	8244	8244	227.104	0.239828503959127#0.239828503959127	C13733#HMDB06695	C10H16N2O4#C10H16N2O4	(S)-ATPA ([M-H]-)#Prolylhydroxyproline; (2S,4R)-4-hydroxy-1-[(2S)-pyrrolidine-2-carbonyl]pyrrolidine-2-carboxylic acid [secondary alcohol] ([M-H]-)	null#null	null#null	null#null	C10H16O4N2	227.104	8244	0	0	0	0	1118505	1684312	0	0	0	7
8665	26	18	3	0	1	0	0	1032904	8665	0.0290409	0.0501245	0.0409032	P		P		RF	0.144222	8665	8665	no_ass_MassTRIX	no_ass_MassTRIX	no_ass_MassTRIX	no_ass_MassTRIX	no_ass_MassTRIX	no_ass_MassTRIX	no_ass_MassTRIX	no_ass_MassTRIX	C18H26O3S1	321.153	8665	0	0	0	0	1219567	1879145	0	0	0	7
8710	28	13	7	1	0	1	0	3.88708e+06	8710	0.037132	0.0573794	0.0433763	P		P		RF	0.210266	8710	8710	340.153	0.321321	LMGP01050091	C13H28NO7P	PC(0:0/5:0); 2-valeryl-sn-glycero-3-phosphocholine [Monoacylglycerophosphocholines [GP0105]] ([M-H]-)	null	null	null	C13H28O7N1P1	340.153	8710	0	0	0	1458696	3870866	6331682	0	797236	0	5
9624	62	35	16	2	0	2	0	1.18934e+06	9624	0.0287179	0.0525234	0.0387156	P		P		RF	0.208166	9624	9624	no_ass_MassTRIX	no_ass_MassTRIX	no_ass_MassTRIX	no_ass_MassTRIX	no_ass_MassTRIX	no_ass_MassTRIX	no_ass_MassTRIX	no_ass_MassTRIX	C35H62O16N2P2	827.35	9624	0	0	0	1842278	1725749	0	0	0	0	7
9780	6	9	3	0	0	0	0	1377173	9780	0.0399411	0.069166	0.05431	P		P		RF	0.634939	9780	9780	161.024	0.0684106199292568#0.0684106199292568	C09315#HMDB02149	C9H6O3#C9H6O3	Umbelliferone;7-Hydroxycoumarin ([M-H]-)#3 Hydroxycoumarin; 3-hydroxychromen-2-one [phenol or hydroxyhetarene] ([M-H]-)	ko01061#null	;Biosynthesis of phenylpropanoids#null	null#null	C9H6O3	161.024	9780	0	0	0	1315055	1412044	1404420	0	0	0	6
10685	19	12	8	1	0	0	0	981414	10685	0.0288384	0.0524246	0.0387047	P		P		RF	0.18895	10685	10685	no_ass_MassTRIX	no_ass_MassTRIX	no_ass_MassTRIX	no_ass_MassTRIX	no_ass_MassTRIX	no_ass_MassTRIX	no_ass_MassTRIX	no_ass_MassTRIX	C12H19O8N1	304.104	10685	0	0	0	1591247	1352994	0	0	0	0	7
10727	10	5	8	0	1	2	1	983862	10727	0.0288384	0.0518477	0.0383915	P		P		RF	0.157639	10727	10727	no_ass_MassTRIX	no_ass_MassTRIX	no_ass_MassTRIX	no_ass_MassTRIX	no_ass_MassTRIX	no_ass_MassTRIX	no_ass_MassTRIX	no_ass_MassTRIX	C5H10O8S1P2iCl1	326.926	10727	0	0	0	1726705	1224882	0	0	0	0	7
10747	28	18	4	0	1	0	0	1.91574e+06	10747	0.0178341	0.0542875	0.0557612	P		P		RF	0.196615	10747	10747	no_ass_MassTRIX	no_ass_MassTRIX	no_ass_MassTRIX	no_ass_MassTRIX	no_ass_MassTRIX	no_ass_MassTRIX	no_ass_MassTRIX	no_ass_MassTRIX	C18H28O4S1	339.164	10747	0	0	1292596	1326576	1353313	3067327	0	0	0	5
10927	14	15	10	0	2	0	1	1.36342e+06	10927	0.0329697	0.052209	0.0433136	P		P		RF	0.162292	10927	10927	no_ass_MassTRIX	no_ass_MassTRIX	no_ass_MassTRIX	no_ass_MassTRIX	no_ass_MassTRIX	no_ass_MassTRIX	no_ass_MassTRIX	no_ass_MassTRIX	C15H14O10S2iCl1	452.972	10927	0	0	0	1726376	0	2363888	0	0	0	7
10973	26	23	11	0	1	0	0	1372307	10973	0.0493902	0.0638037	0.0393887	P		P		RF	0.442277	10973	10973	no_ass_MassTRIX	no_ass_MassTRIX	no_ass_MassTRIX	no_ass_MassTRIX	no_ass_MassTRIX	no_ass_MassTRIX	no_ass_MassTRIX	no_ass_MassTRIX	C23H26O11S1	509.112	10973	0	0	0	1316497	1274696	1525728	0	829316	0	5
11003	28	14	21	0	0	2	0	1.43668e+06	11003	0.0328575	0.0524946	0.0425334	P		P		RF	0.160614	11003	11003	no_ass_MassTRIX	no_ass_MassTRIX	no_ass_MassTRIX	no_ass_MassTRIX	no_ass_MassTRIX	no_ass_MassTRIX	no_ass_MassTRIX	no_ass_MassTRIX	C14H28O21P2	593.053	11003	0	0	0	2501824	0	1808224	0	0	0	7
11646	11	13	4	1	1	0	0	1239264	11646	0.0333668	0.053148	0.0434115	P		P		RF	0.199767	11646	11646	no_ass_MassTRIX	no_ass_MassTRIX	no_ass_MassTRIX	no_ass_MassTRIX	no_ass_MassTRIX	no_ass_MassTRIX	no_ass_MassTRIX	no_ass_MassTRIX	C13H11O4N1S1	276.034	11646	0	0	0	1957813	0	1759979	0	0	0	7
11718	20	8	10	1	0	1	0	960027	11718	0.0288492	0.0514189	0.0410298	P		P		RF	0.221528	11718	11718	no_ass_MassTRIX	no_ass_MassTRIX	no_ass_MassTRIX	no_ass_MassTRIX	no_ass_MassTRIX	no_ass_MassTRIX	no_ass_MassTRIX	no_ass_MassTRIX	C8H20O10N1P1	320.075	11718	0	0	0	0	1437788	1442292	0	0	0	7
11731	26	17	4	0	1	0	0	3.09707e+06	11731	0.0340537	0.0569311	0.0466958	P		P		RF	0.213586	11731	11731	no_ass_MassTRIX	no_ass_MassTRIX	no_ass_MassTRIX	no_ass_MassTRIX	no_ass_MassTRIX	no_ass_MassTRIX	no_ass_MassTRIX	no_ass_MassTRIX	C17H26O4S1	325.148	11731	0	0	0	1460976	2347595	5482625	0	0	0	6
11747	30	19	3	0	1	0	0	2.8227e+06	11747	0.0345071	0.0569388	0.0469021	P		P		RF	0.22201	11747	11747	no_ass_MassTRIX	no_ass_MassTRIX	no_ass_MassTRIX	no_ass_MassTRIX	no_ass_MassTRIX	no_ass_MassTRIX	no_ass_MassTRIX	no_ass_MassTRIX	C19H30O3S1	337.184	11747	0	0	0	1733507	1665408	5069175	0	0	0	6
11809	16	16	7	0	1	0	1	1294560	11809	0.0285918	0.0525033	0.0386599	P		P		RF	0.221793	11809	11809	no_ass_MassTRIX	no_ass_MassTRIX	no_ass_MassTRIX	no_ass_MassTRIX	no_ass_MassTRIX	no_ass_MassTRIX	no_ass_MassTRIX	no_ass_MassTRIX	C16H16O7S1iCl1	387.031	11809	0	0	0	1943717	1939963	0	0	0	0	7
11868	13	10	13	0	1	3	0	1.03783e+06	11868	0.0288728	0.0522458	0.0386198	P		P		RF	0.17537	11868	11868	no_ass_MassTRIX	no_ass_MassTRIX	no_ass_MassTRIX	no_ass_MassTRIX	no_ass_MassTRIX	no_ass_MassTRIX	no_ass_MassTRIX	no_ass_MassTRIX	C10H13O13S1P3	464.922	11868	0	0	0	1740189	1373294	0	0	0	0	7
11876	17	8	13	0	1	3	1	772604	11876	0.0288718	0.0521296	0.0385564	P		P		RF	0.169184	11876	11876	no_ass_MassTRIX	no_ass_MassTRIX	no_ass_MassTRIX	no_ass_MassTRIX	no_ass_MassTRIX	no_ass_MassTRIX	no_ass_MassTRIX	no_ass_MassTRIX	C8H17O13S1P3iCl1	480.93	11876	0	0	0	1315945	1001866	0	0	0	0	7
11923	27	21	20	0	0	1	0	1298346	11923	0.0333914	0.0531712	0.0434652	P		P		RF	0.204091	11923	11923	no_ass_MassTRIX	no_ass_MassTRIX	no_ass_MassTRIX	no_ass_MassTRIX	no_ass_MassTRIX	no_ass_MassTRIX	no_ass_MassTRIX	no_ass_MassTRIX	C21H27O20P1	629.076	11923	0	0	0	2030349	0	1864689	0	0	0	7
12034	52	36	6	6	4	0	0	1174436	12034	0.0283703	0.0511781	0.0404982	P		P		RF	0.190962	12034	12034	no_ass_MassTRIX	no_ass_MassTRIX	no_ass_MassTRIX	no_ass_MassTRIX	no_ass_MassTRIX	no_ass_MassTRIX	no_ass_MassTRIX	no_ass_MassTRIX	C36H52O6N6S4	791.276	12034	0	0	0	0	1894937	1628371	0	0	0	7
12225	13	13	0	1	1	0	1	2.57856e+06	12225	0.0283326	0.0500982	0.037262	P		P		RF	0.117859	12225	12225	no_ass_MassTRIX	no_ass_MassTRIX	no_ass_MassTRIX	no_ass_MassTRIX	no_ass_MassTRIX	no_ass_MassTRIX	no_ass_MassTRIX	no_ass_MassTRIX	C13H13N1S1iCl1	250.046	12225	0	0	0	5054790	2680886	0	0	0	0	7
12311	18	9	8	1	0	1	0	1037453	12311	0.029082	0.0513177	0.0412349	P		P		RF	0.194499	12311	12311	298.07	0.186195865233505#0.186195865233505	C03492#HMDB01016	C9H18NO8P#C9H18NO8P	D-4'-Phosphopantothenate;(R)-4'-Phosphopantothenate ([M-H]-)#D-4'-Phosphopantothenate (see KEGG C03492); 3-(2-hydroxy-3,3-dimethyl-4-phosphonooxy-butanoyl)aminopropanoic acid [secondary alcohol] ([M-H]-)	ko00770;ko01100#null	;Pantothenate and CoA biosynthesis;Metabolic pathways#null	X#null	C9H18O8N1P1	298.07	12311	0	0	0	0	1452652	1659707	0	0	0	7
12362	11	9	8	4	0	1	0	3.0692e+06	12362	0.0375405	0.0617948	0.050294	P		P		RF	0.28702	12362	12362	no_ass_MassTRIX	no_ass_MassTRIX	no_ass_MassTRIX	no_ass_MassTRIX	no_ass_MassTRIX	no_ass_MassTRIX	no_ass_MassTRIX	no_ass_MassTRIX	C9H11O8N4P1	333.024	12362	0	0	0	3045565	1492665	4669359	0	0	0	6
12445	34	24	6	0	0	0	0	4620757	12445	0.0318063	0.0569652	0.0473835	P		P		RF	0.173707	12445	12445	417.228	-0.168111504120149#-0.168111504120149#-0.168111504120149	C10746#C15275#C15302	C24H34O6#C24H34O6#C24H34O6	Phyllanthin ([M-H]-)#21-Acetoxy-11beta,17-dihydroxy-6alpha-methylpregn-4-ene-3,20-dione;17-Hydroxy-6alpha-methylcorticosterone 21-acetate ([M-H]-)#11beta,17,21-Trihydroxy-2alpha-methylpregn-4-ene-3,20-dione21-acetate;17-Hydroxy-2alpha-methylcorticosterone 21-acetate;2alpha-Methylcortisol acetate ([M-H]-)	null#null#null	null#null#null	null#null#null	C24H34O6	417.228	12445	0	1416690	0	2268567	4026502	7567202	0	923847	0	4
12451	17	17	4	3	2	0	1	2468912	12451	0.030251	0.0634809	0.0547191	P		P		RF	0.311456	12451	12451	no_ass_MassTRIX	no_ass_MassTRIX	no_ass_MassTRIX	no_ass_MassTRIX	no_ass_MassTRIX	no_ass_MassTRIX	no_ass_MassTRIX	no_ass_MassTRIX	C17H17O4N3S2iCl1	426.035	12451	1084607	0	0	3345361	2349442	1711933	0	0	0	5
12464	20	9	16	0	0	2	0	1.03291e+06	12464	0.0284011	0.0523964	0.0385341	P		P		RF	0.206984	12464	12464	no_ass_MassTRIX	no_ass_MassTRIX	no_ass_MassTRIX	no_ass_MassTRIX	no_ass_MassTRIX	no_ass_MassTRIX	no_ass_MassTRIX	no_ass_MassTRIX	C9H20O16P2	445.015	12464	0	0	0	1494361	1604377	0	0	0	0	7
12654	15	10	5	1	0	0	0	947617	12654	0.028725	0.0525223	0.0387175	P		P		RF	0.207283	12654	12654	no_ass_MassTRIX	no_ass_MassTRIX	no_ass_MassTRIX	no_ass_MassTRIX	no_ass_MassTRIX	no_ass_MassTRIX	no_ass_MassTRIX	no_ass_MassTRIX	C10H15O5N1	228.088	12654	0	0	0	1470866	1371986	0	0	0	0	7
12813	23	15	9	1	0	0	0	1.01063e+06	12813	0.0288737	0.0521949	0.0385926	P		P		RF	0.172511	12813	12813	no_ass_MassTRIX	no_ass_MassTRIX	no_ass_MassTRIX	no_ass_MassTRIX	no_ass_MassTRIX	no_ass_MassTRIX	no_ass_MassTRIX	no_ass_MassTRIX	C15H23O9N1	360.13	12813	0	0	0	1706864	1325037	0	0	0	0	7
12820	30	16	7	0	1	0	0	2959103	12820	0.035744	0.0602511	0.0489851	P		P		RF	0.264079	12820	12820	no_ass_MassTRIX	no_ass_MassTRIX	no_ass_MassTRIX	no_ass_MassTRIX	no_ass_MassTRIX	no_ass_MassTRIX	no_ass_MassTRIX	no_ass_MassTRIX	C16H30O7S1	365.164	12820	0	0	0	1625991	2451683	4799635	0	0	0	6
12821	38	18	5	0	1	0	0	2.02524e+06	12821	0.0399359	0.0545001	0.0390259	P		P		RF	0.164687	12821	12821	no_ass_MassTRIX	no_ass_MassTRIX	no_ass_MassTRIX	no_ass_MassTRIX	no_ass_MassTRIX	no_ass_MassTRIX	no_ass_MassTRIX	no_ass_MassTRIX	C18H38O5S1	365.237	12821	0	0	0	1350571	1080459	3644704	0	810436	0	5
12883	25	18	11	0	1	1	0	1.6687e+06	12883	0.026654	0.0504291	0.0368454	P		P		RF	0.139498	12883	12883	no_ass_MassTRIX	no_ass_MassTRIX	no_ass_MassTRIX	no_ass_MassTRIX	no_ass_MassTRIX	no_ass_MassTRIX	no_ass_MassTRIX	no_ass_MassTRIX	C18H25O11S1P1	479.078	12883	0	0	0	1930616	3075494	0	0	0	0	7
12977	7	10	1	1	1	0	1	1.46732e+06	12977	0.0288699	0.0520978	0.0385385	P		P		RF	0.167679	12977	12977	no_ass_MassTRIX	no_ass_MassTRIX	no_ass_MassTRIX	no_ass_MassTRIX	no_ass_MassTRIX	no_ass_MassTRIX	no_ass_MassTRIX	no_ass_MassTRIX	C10H7O1N1S1iCl1	223.994	12977	0	0	0	2508876	1893088	0	0	0	0	7
13016	10	12	4	0	2	0	0	898562	13016	0.0291458	0.0511267	0.0412513	P		P		RF	0.179867	13016	13016	no_ass_MassTRIX	no_ass_MassTRIX	no_ass_MassTRIX	no_ass_MassTRIX	no_ass_MassTRIX	no_ass_MassTRIX	no_ass_MassTRIX	no_ass_MassTRIX	C12H10O4S2	280.995	13016	0	0	0	0	1205863	1489824	0	0	0	7
13034	11	12	5	0	1	1	0	1.06816e+06	13034	0.028732	0.0513891	0.0409069	P		P		RF	0.213112	13034	13034	no_ass_MassTRIX	no_ass_MassTRIX	no_ass_MassTRIX	no_ass_MassTRIX	no_ass_MassTRIX	no_ass_MassTRIX	no_ass_MassTRIX	no_ass_MassTRIX	C12H11O5S1P1	296.999	13034	0	0	0	0	1635768	1568711	0	0	0	7
13086	9	10	6	4	1	1	0	1675341	13086	0.0328823	0.0525287	0.0425727	P		P		RF	0.161824	13086	13086	no_ass_MassTRIX	no_ass_MassTRIX	no_ass_MassTRIX	no_ass_MassTRIX	no_ass_MassTRIX	no_ass_MassTRIX	no_ass_MassTRIX	no_ass_MassTRIX	C10H9O6N4S1P1	342.991	13086	0	0	0	2908225	0	2117798	0	0	0	7
13185	19	13	16	0	1	1	0	2198406	13185	0.0331025	0.0528264	0.0429319	P		P		RF	0.174408	13185	13185	no_ass_MassTRIX	no_ass_MassTRIX	no_ass_MassTRIX	no_ass_MassTRIX	no_ass_MassTRIX	no_ass_MassTRIX	no_ass_MassTRIX	no_ass_MassTRIX	C13H19O16S1P1	493.006	13185	0	0	0	3695139	0	2900079	0	0	0	7
13190	27	14	18	0	0	1	0	1.74185e+06	13190	0.0391654	0.0652219	0.0524484	P		P		RF	0.381445	13190	13190	no_ass_MassTRIX	no_ass_MassTRIX	no_ass_MassTRIX	no_ass_MassTRIX	no_ass_MassTRIX	no_ass_MassTRIX	no_ass_MassTRIX	no_ass_MassTRIX	C14H27O18P1	513.086	13190	0	0	0	1891946	1030596	2303019	0	0	0	6
13306	26	12	4	2	0	0	1	4191407	13306	0.0347111	0.0526099	0.0411379	P		P		RF	0.150686	13306	13306	no_ass_MassTRIX	no_ass_MassTRIX	no_ass_MassTRIX	no_ass_MassTRIX	no_ass_MassTRIX	no_ass_MassTRIX	no_ass_MassTRIX	no_ass_MassTRIX	C12H26O4N2iCl1	297.159	13306	0	0	0	1809203	2642168	8122850	0	752561	0	5
13336	14	11	3	2	2	0	1	2.14087e+06	13336	0.0334338	0.0531953	0.0435797	P		P		RF	0.216369	13336	13336	no_ass_MassTRIX	no_ass_MassTRIX	no_ass_MassTRIX	no_ass_MassTRIX	no_ass_MassTRIX	no_ass_MassTRIX	no_ass_MassTRIX	no_ass_MassTRIX	C11H14O3N2S2iCl1	321.014	13336	0	0	0	3254167	0	3168457	0	0	0	7
13351	11	8	8	0	1	1	1	1.22583e+06	13351	0.0288717	0.0522655	0.0386301	P		P		RF	0.176556	13351	13351	no_ass_MassTRIX	no_ass_MassTRIX	no_ass_MassTRIX	no_ass_MassTRIX	no_ass_MassTRIX	no_ass_MassTRIX	no_ass_MassTRIX	no_ass_MassTRIX	C8H11O8S1P1iCl1	332.961	13351	0	0	0	2049303	1628173	0	0	0	0	7
13410	24	11	16	0	0	2	0	2.8004e+06	13410	0.0401681	0.068213	0.0538877	P		P		RF	0.493012	13410	13410	no_ass_MassTRIX	no_ass_MassTRIX	no_ass_MassTRIX	no_ass_MassTRIX	no_ass_MassTRIX	no_ass_MassTRIX	no_ass_MassTRIX	no_ass_MassTRIX	C11H24O16P2	473.047	13410	0	0	0	3289128	2185035	2927039	0	0	0	6
13421	19	18	13	0	1	1	0	2.49356e+06	13421	0.0331524	0.0525469	0.0434871	P		P		RF	0.173614	13421	13421	no_ass_MassTRIX	no_ass_MassTRIX	no_ass_MassTRIX	no_ass_MassTRIX	no_ass_MassTRIX	no_ass_MassTRIX	no_ass_MassTRIX	no_ass_MassTRIX	C18H19O13S1P1	505.021	13421	0	0	0	3281029	0	4199653	0	0	0	7
13433	12	15	13	4	3	0	0	2.48441e+06	13433	0.0401222	0.0680969	0.0537917	P		P		RF	0.483495	13433	13433	no_ass_MassTRIX	no_ass_MassTRIX	no_ass_MassTRIX	no_ass_MassTRIX	no_ass_MassTRIX	no_ass_MassTRIX	no_ass_MassTRIX	no_ass_MassTRIX	C15H12O13N4S3	550.949	13433	0	0	0	2950704	1917419	2585094	0	0	0	6
13473	22	10	4	0	1	0	0	5.25755e+06	13473	0.0329858	0.0539323	0.044307	P		P		RF	0.145022	13473	13473	no_ass_MassTRIX	no_ass_MassTRIX	no_ass_MassTRIX	no_ass_MassTRIX	no_ass_MassTRIX	no_ass_MassTRIX	no_ass_MassTRIX	no_ass_MassTRIX	C10H22O4S1	237.117	13473	1075582	0	0	2621613	3405241	9745792	0	909595	0	4
13478	8	13	3	0	1	0	0	1.0477e+06	13478	0.0332002	0.0526378	0.0435292	P		P		RF	0.177249	13478	13478	no_ass_MassTRIX	no_ass_MassTRIX	no_ass_MassTRIX	no_ass_MassTRIX	no_ass_MassTRIX	no_ass_MassTRIX	no_ass_MassTRIX	no_ass_MassTRIX	C13H8O3S1	243.012	13478	0	0	0	1394623	0	1748476	0	0	0	7
13555	13	9	9	0	1	1	0	1258029	13555	0.0333534	0.0529435	0.0436442	P		P		RF	0.193071	13555	13555	no_ass_MassTRIX	no_ass_MassTRIX	no_ass_MassTRIX	no_ass_MassTRIX	no_ass_MassTRIX	no_ass_MassTRIX	no_ass_MassTRIX	no_ass_MassTRIX	C9H13O9S1P1	326.995	13555	0	0	0	1754585	0	2019502	0	0	0	7
13629	23	14	19	0	0	1	0	1946307	13629	0.0399108	0.0684308	0.0536084	P		P		RF	0.490082	13629	13629	no_ass_MassTRIX	no_ass_MassTRIX	no_ass_MassTRIX	no_ass_MassTRIX	no_ass_MassTRIX	no_ass_MassTRIX	no_ass_MassTRIX	no_ass_MassTRIX	C14H23O19P1	525.05	13629	0	0	0	2351888	1699744	1787289	0	0	0	6
13700	32	16	3	0	0	0	0	2.10544e+06	13700	0.0432983	0.0553632	0.0360067	P		P		RF	0.180802	13700	13700	271.228	-0.144225757045#-0.144225757045#-0.144225757045#-0.144225757045#-0.144225757045#-0.144225757045#-0.144225757045#-0.144225757045#-0.144225757045#-0.144225757045#-0.144225757045#-0.144225757045#-0.144225757045#-0.144225757045#-0.144225757045#-0.144225757045	HMDB10734#LMFA01050047#LMFA01050048#LMFA01050049#LMFA01050050#LMFA01050051#LMFA01050187#LMFA01050188#LMFA01050190#LMFA01050264#LMFA01050265#LMFA01050266#LMFA01050267#LMFA01050268#LMFA01050269#LMFA01050365#LMFA01050366#LMFA01050414	C16H32O3#C16H32O3#C16H32O3#C16H32O3#C16H32O3#C16H32O3#C16H32O3#C16H32O3#C16H32O3#C16H32O3#C16H32O3#C16H32O3#C16H32O3#C16H32O3#C16H32O3#C16H32O3#C16H32O3#C16H32O3	(R)-3-Hydroxy-hexadecanoic acid; (3R)-3-hydroxyhexadecanoic acid [secondary alcohol] ([M-H]-)#2-hydroxy palmitic acid; 2-hydroxy-hexadecanoic acid [Hydroxy fatty acids [FA0105]] ([M-H]-)#4-hydroxy palmitic acid; 4-hydroxy-hexadecanoic acid [Hydroxy fatty acids [FA0105]] ([M-H]-)#11-hydroxy palmitic acid; 11-hydroxy-hexadecanoic acid [Hydroxy fatty acids [FA0105]] ([M-H]-)#14-hydroxy palmitic acid…	null#null#null#null#null#null#null#null#null#null#null#null#null#null#null#null#null#null	null#null#null#null#null#null#null#null#null#null#null#null#null#null#null#null#null#null	null#null#null#null#null#null#null#null#null#null#null#null#null#null#null#null#null#null	C16H32O3	271.228	13700	0	0	0	1459688	1244645	3611973	0	0	1010241	5
13761	30	18	4	0	1	0	0	3.72229e+06	13761	0.0316558	0.0531091	0.04693	P		P		RF	0.118672	13761	13761	no_ass_MassTRIX	no_ass_MassTRIX	no_ass_MassTRIX	no_ass_MassTRIX	no_ass_MassTRIX	no_ass_MassTRIX	no_ass_MassTRIX	no_ass_MassTRIX	C18H30O4S1	341.179	13761	1557718	0	0	2160567	2448603	6557708	1282533	0	0	4
13764	32	18	6	0	0	0	0	2135188	13764	0.0542494	0.0589243	0.0283162	P		P		RF	0.285306	13764	13764	no_ass_MassTRIX	no_ass_MassTRIX	no_ass_MassTRIX	no_ass_MassTRIX	no_ass_MassTRIX	no_ass_MassTRIX	no_ass_MassTRIX	no_ass_MassTRIX	C18H32O6	343.213	13764	0	0	0	1341447	2128861	2935256	0	913667	1043247	4
13765	11	8	12	1	1	0	0	1.5941e+06	13765	0.0334218	0.0531025	0.0436651	P		P		RF	0.206631	13765	13765	no_ass_MassTRIX	no_ass_MassTRIX	no_ass_MassTRIX	no_ass_MassTRIX	no_ass_MassTRIX	no_ass_MassTRIX	no_ass_MassTRIX	no_ass_MassTRIX	C8H11O12N1S1	343.993	13765	0	0	0	2304224	0	2478087	0	0	0	7
13858	20	10	5	0	1	0	0	3884513	13858	0.0437426	0.0537193	0.0376516	P		P		RF	0.176894	13858	13858	no_ass_MassTRIX	no_ass_MassTRIX	no_ass_MassTRIX	no_ass_MassTRIX	no_ass_MassTRIX	no_ass_MassTRIX	no_ass_MassTRIX	no_ass_MassTRIX	C10H20O5S1	251.096	13858	0	0	0	2218568	2753171	6681800	1871454	963028	0	4
13885	7	6	6	0	1	1	1	3516770	13885	0.0387342	0.0645746	0.051363	P		P		RF	0.357212	13885	13885	no_ass_MassTRIX	no_ass_MassTRIX	no_ass_MassTRIX	no_ass_MassTRIX	no_ass_MassTRIX	no_ass_MassTRIX	no_ass_MassTRIX	no_ass_MassTRIX	C6H7O6S1P1iCl1	272.939	13885	0	0	0	4784670	1925496	3840144	0	0	0	6
13922	36	17	3	0	1	0	0	3.01487e+06	13922	0.0303737	0.0573627	0.0508906	P		P		RF	0.209729	13922	13922	no_ass_MassTRIX	no_ass_MassTRIX	no_ass_MassTRIX	no_ass_MassTRIX	no_ass_MassTRIX	no_ass_MassTRIX	no_ass_MassTRIX	no_ass_MassTRIX	C17H36O3S1	319.231	13922	986807	0	0	1945221	1953220	5146165	0	0	0	5
13943	13	9	10	0	1	1	0	2.39762e+07	13943	0.0346492	0.0561	0.045136	P		P		RF	0.203769	13943	13943	no_ass_MassTRIX	no_ass_MassTRIX	no_ass_MassTRIX	no_ass_MassTRIX	no_ass_MassTRIX	no_ass_MassTRIX	no_ass_MassTRIX	no_ass_MassTRIX	C9H13O10S1P1	342.99	13943	0	0	0	39626816	4034243	28267686	0	0	0	6
13950	11	13	8	0	1	1	0	2895551	13950	0.0328133	0.0548955	0.0426444	P		P		RF	0.177996	13950	13950	no_ass_MassTRIX	no_ass_MassTRIX	no_ass_MassTRIX	no_ass_MassTRIX	no_ass_MassTRIX	no_ass_MassTRIX	no_ass_MassTRIX	no_ass_MassTRIX	C13H11O8S1P1	356.984	13950	0	0	0	5578908	1360850	1746895	0	0	0	6
13963	6	6	10	4	3	0	0	7893388	13963	0.038057	0.0637612	0.0503096	P		P		RF	0.315831	13963	13963	no_ass_MassTRIX	no_ass_MassTRIX	no_ass_MassTRIX	no_ass_MassTRIX	no_ass_MassTRIX	no_ass_MassTRIX	no_ass_MassTRIX	no_ass_MassTRIX	C6H6O10N4S3	388.917	13963	0	0	0	11660558	4552819	7466787	0	0	0	6
13991	36	23	10	0	1	0	0	4.4864e+06	13991	0.0291923	0.0522033	0.0458782	P		P		RF	0.149267	13991	13991	503.196	-0.757572	C06902	C22H30Cl2N10	Chlorhexidine ([M-H]-)	null	null	null	C23H36O10S1	503.196	13991	1039587	0	0	2238269	2452696	8768230	0	0	0	5
14017	8	9	4	0	1	0	0	2.62266e+06	14017	0.0443664	0.0592906	0.0334398	P		P		RF	0.251568	14017	14017	no_ass_MassTRIX	no_ass_MassTRIX	no_ass_MassTRIX	no_ass_MassTRIX	no_ass_MassTRIX	no_ass_MassTRIX	no_ass_MassTRIX	no_ass_MassTRIX	C9H8O4S1	211.007	14017	0	0	0	2606356	3745941	1515675	0	0	1397087	5
14038	8	11	2	0	1	0	1	1.76258e+06	14038	0.0287584	0.0525123	0.0387239	P		P		RF	0.202878	14038	14038	no_ass_MassTRIX	no_ass_MassTRIX	no_ass_MassTRIX	no_ass_MassTRIX	no_ass_MassTRIX	no_ass_MassTRIX	no_ass_MassTRIX	no_ass_MassTRIX	C11H8O2S1iCl1	238.994	14038	0	0	0	2764176	2523563	0	0	0	0	7
14075	10	15	5	0	1	0	0	4141421	14075	0.0401647	0.0678947	0.0539615	P		P		RF	0.501793	14075	14075	no_ass_MassTRIX	no_ass_MassTRIX	no_ass_MassTRIX	no_ass_MassTRIX	no_ass_MassTRIX	no_ass_MassTRIX	no_ass_MassTRIX	no_ass_MassTRIX	C15H10O5S1	301.018	14075	0	0	0	4570585	3091437	4762241	0	0	0	6
14082	10	15	6	0	1	0	0	2189161	14082	0.0396423	0.0673823	0.0529711	P		P		RF	0.428246	14082	14082	no_ass_MassTRIX	no_ass_MassTRIX	no_ass_MassTRIX	no_ass_MassTRIX	no_ass_MassTRIX	no_ass_MassTRIX	no_ass_MassTRIX	no_ass_MassTRIX	C15H10O6S1	317.013	14082	0	0	0	2817566	1679834	2070083	0	0	0	6
14093	14	15	7	0	1	0	0	2.00789e+06	14093	0.050132	0.0574929	0.0307491	P		P		RF	0.26711	14093	14093	no_ass_MassTRIX	no_ass_MassTRIX	no_ass_MassTRIX	no_ass_MassTRIX	no_ass_MassTRIX	no_ass_MassTRIX	no_ass_MassTRIX	no_ass_MassTRIX	C15H14O7S1	337.039	14093	0	0	0	2627371	1073018	2323285	0	0	1430334	5
14098	10	16	7	0	1	0	0	4716385	14098	0.0397107	0.0665717	0.053093	P		P		RF	0.46432	14098	14098	no_ass_MassTRIX	no_ass_MassTRIX	no_ass_MassTRIX	no_ass_MassTRIX	no_ass_MassTRIX	no_ass_MassTRIX	no_ass_MassTRIX	no_ass_MassTRIX	C16H10O7S1	345.008	14098	0	0	0	5547782	3038132	5563241	0	0	0	6
14099	12	16	7	0	1	0	0	2.15384e+06	14099	0.0330213	0.0568827	0.041767	P		P		RF	0.154989	14099	14099	no_ass_MassTRIX	no_ass_MassTRIX	no_ass_MassTRIX	no_ass_MassTRIX	no_ass_MassTRIX	no_ass_MassTRIX	no_ass_MassTRIX	no_ass_MassTRIX	C16H12O7S1	347.023	14099	1055229	0	0	1464325	3263387	1733797	0	998371	0	4
14158	29	17	12	2	2	1	0	949476	14158	0.0284917	0.0524549	0.038598	P		P		RF	0.213795	14158	14158	no_ass_MassTRIX	no_ass_MassTRIX	no_ass_MassTRIX	no_ass_MassTRIX	no_ass_MassTRIX	no_ass_MassTRIX	no_ass_MassTRIX	no_ass_MassTRIX	C17H29O12N2S2P1	547.083	14158	0	0	0	1396686	1451742	0	0	0	0	7
14181	8	12	3	0	1	0	0	4630338	14181	0.0387506	0.0657713	0.051534	P		P		RF	0.368007	14181	14181	no_ass_MassTRIX	no_ass_MassTRIX	no_ass_MassTRIX	no_ass_MassTRIX	no_ass_MassTRIX	no_ass_MassTRIX	no_ass_MassTRIX	no_ass_MassTRIX	C12H8O3S1	231.012	14181	0	0	0	6500475	3374459	4016080	0	0	0	6
14213	21	11	8	1	0	0	0	820773	14213	0.028827	0.0524473	0.038713	P		P		RF	0.19149	14213	14213	no_ass_MassTRIX	no_ass_MassTRIX	no_ass_MassTRIX	no_ass_MassTRIX	no_ass_MassTRIX	no_ass_MassTRIX	no_ass_MassTRIX	no_ass_MassTRIX	C11H21O8N1	294.119	14213	0	0	0	1322617	1139703	0	0	0	0	7
14262	12	17	12	0	0	0	0	1444443	14262	0.0509883	0.0546439	0.0261802	P		P		RF	0.322113	14262	14262	no_ass_MassTRIX	no_ass_MassTRIX	no_ass_MassTRIX	no_ass_MassTRIX	no_ass_MassTRIX	no_ass_MassTRIX	no_ass_MassTRIX	no_ass_MassTRIX	C17H12O12	407.026	14262	0	0	0	1679435	1136606	1517288	0	1465916	0	5
14291	38	24	10	0	1	0	0	4851483	14291	0.028442	0.0531556	0.0476854	P		P		RF	0.157867	14291	14291	no_ass_MassTRIX	no_ass_MassTRIX	no_ass_MassTRIX	no_ass_MassTRIX	no_ass_MassTRIX	no_ass_MassTRIX	no_ass_MassTRIX	no_ass_MassTRIX	C24H38O10S1	517.211	14291	1604077	0	0	2694680	2712759	9147010	0	0	0	5
14306	11	4	7	0	0	1	0	2.41399e+06	14306	0.0374573	0.061655	0.0502081	P		P		RF	0.283441	14306	14306	201.017	0.0853072	C03494	C4H11O7P	D-Erythritol 4-phosphate;L-Erythritol 1-phosphate ([M-H]-)	null	null	null	C4H11O7P1	201.017	14306	0	0	0	2360882	1179938	3701148	0	0	0	6
14315	7	10	3	1	2	0	0	2.96788e+06	14315	0.03882	0.0680805	0.0531963	P		P		RF	0.50457	14315	14315	no_ass_MassTRIX	no_ass_MassTRIX	no_ass_MassTRIX	no_ass_MassTRIX	no_ass_MassTRIX	no_ass_MassTRIX	no_ass_MassTRIX	no_ass_MassTRIX	C10H7O3N1S2	251.98	14315	0	0	0	2500951	3487041	2915652	0	0	0	6
14360	9	12	9	0	1	1	0	5.70073e+06	14360	0.0345886	0.055538	0.0458629	P		P		RF	0.193223	14360	14360	no_ass_MassTRIX	no_ass_MassTRIX	no_ass_MassTRIX	no_ass_MassTRIX	no_ass_MassTRIX	no_ass_MassTRIX	no_ass_MassTRIX	no_ass_MassTRIX	C12H9O9S1P1	358.963	14360	0	0	0	6285551	1087140	9729500	0	0	0	6
14426	11	12	4	0	1	1	0	2.70842e+06	14426	0.0392745	0.0685274	0.0532084	P		P		RF	0.547235	14426	14426	no_ass_MassTRIX	no_ass_MassTRIX	no_ass_MassTRIX	no_ass_MassTRIX	no_ass_MassTRIX	no_ass_MassTRIX	no_ass_MassTRIX	no_ass_MassTRIX	C12H11O4S1P1	281.004	14426	0	0	0	2990625	2904681	2229953	0	0	0	6
14471	14	13	8	0	1	2	0	2.3808e+06	14471	0.0344684	0.0597159	0.0459279	P		P		RF	0.293568	14471	14471	no_ass_MassTRIX	no_ass_MassTRIX	no_ass_MassTRIX	no_ass_MassTRIX	no_ass_MassTRIX	no_ass_MassTRIX	no_ass_MassTRIX	no_ass_MassTRIX	C13H14O8S1P2	390.981	14471	1615156	0	0	2538445	2551096	2052864	0	1244160	0	4
14495	21	13	15	1	0	2	0	1.90134e+06	14495	0.0586369	0.0574963	0.0221188	P		P		RF	0.307179	14495	14495	no_ass_MassTRIX	no_ass_MassTRIX	no_ass_MassTRIX	no_ass_MassTRIX	no_ass_MassTRIX	no_ass_MassTRIX	no_ass_MassTRIX	no_ass_MassTRIX	C13H21O15N1P2	492.031	14495	0	0	0	1341406	1867628	2494999	0	1070490	1101593	4
14541	9	6	7	0	1	1	1	3.35687e+07	14541	0.0373976	0.061814	0.0479929	P		P		RF	0.270321	14541	14541	no_ass_MassTRIX	no_ass_MassTRIX	no_ass_MassTRIX	no_ass_MassTRIX	no_ass_MassTRIX	no_ass_MassTRIX	no_ass_MassTRIX	no_ass_MassTRIX	C6H9O7S1P1iCl1	290.95	14541	0	0	0	53584524	19123804	27997738	0	1062632	0	5
14542	12	14	5	0	1	0	0	8.2725e+06	14542	0.0384166	0.0650976	0.0509954	P		P		RF	0.348483	14542	14542	no_ass_MassTRIX	no_ass_MassTRIX	no_ass_MassTRIX	no_ass_MassTRIX	no_ass_MassTRIX	no_ass_MassTRIX	no_ass_MassTRIX	no_ass_MassTRIX	C14H12O5S1	291.033	14542	0	0	0	11930787	5822837	7063862	0	0	0	6
14559	13	15	5	1	1	0	0	1.04724e+07	14559	0.0421689	0.0617866	0.0442582	P		P		RF	0.273021	14559	14559	no_ass_MassTRIX	no_ass_MassTRIX	no_ass_MassTRIX	no_ass_MassTRIX	no_ass_MassTRIX	no_ass_MassTRIX	no_ass_MassTRIX	no_ass_MassTRIX	C15H13O5N1S1	318.044	14559	0	0	0	15787332	5135834	10493994	0	1245966	1369407	4
14577	17	8	13	0	0	1	0	4.35169e+06	14577	0.0295636	0.0558095	0.0498018	P		P		RF	0.147887	14577	14577	no_ass_MassTRIX	no_ass_MassTRIX	no_ass_MassTRIX	no_ass_MassTRIX	no_ass_MassTRIX	no_ass_MassTRIX	no_ass_MassTRIX	no_ass_MassTRIX	C8H17O13P1	351.033	14577	0	0	1758451	6749730	1660337	4644995	1311023	0	0	4
14579	34	20	3	0	1	0	0	4.257e+06	14579	0.0405944	0.0512344	0.0358047	P		P		RF	0.144988	14579	14579	no_ass_MassTRIX	no_ass_MassTRIX	no_ass_MassTRIX	no_ass_MassTRIX	no_ass_MassTRIX	no_ass_MassTRIX	no_ass_MassTRIX	no_ass_MassTRIX	C20H34O3S1	353.215	14579	0	0	0	1728805	3144277	7897932	1283176	1448901	0	4
14593	17	8	15	0	1	1	0	2.7152e+06	14593	0.0398436	0.0593583	0.0443091	P		P		RF	0.185254	14593	14593	no_ass_MassTRIX	no_ass_MassTRIX	no_ass_MassTRIX	no_ass_MassTRIX	no_ass_MassTRIX	no_ass_MassTRIX	no_ass_MassTRIX	no_ass_MassTRIX	C8H17O15S1P1	414.995	14593	1146060	0	0	2726768	1668955	3749884	0	1410528	0	4
14601	23	18	10	0	1	1	0	5067587	14601	0.038488	0.0542652	0.0401238	P		P		RF	0.156238	14601	14601	no_ass_MassTRIX	no_ass_MassTRIX	no_ass_MassTRIX	no_ass_MassTRIX	no_ass_MassTRIX	no_ass_MassTRIX	no_ass_MassTRIX	no_ass_MassTRIX	C18H23O10S1P1	461.068	14601	0	0	0	4027953	1907765	9267043	0	0	1328081	5
14609	40	25	10	0	1	0	0	2949125	14609	0.0452579	0.0569801	0.0393575	P		P		RF	0.221143	14609	14609	no_ass_MassTRIX	no_ass_MassTRIX	no_ass_MassTRIX	no_ass_MassTRIX	no_ass_MassTRIX	no_ass_MassTRIX	no_ass_MassTRIX	no_ass_MassTRIX	C25H40O10S1	531.227	14609	0	0	0	1720908	2404567	4721900	1147409	860091	0	4
14657	13	11	9	1	0	0	0	3.56717e+06	14657	0.0243946	0.0575761	0.0540251	P		P		RF	0.18276	14657	14657	no_ass_MassTRIX	no_ass_MassTRIX	no_ass_MassTRIX	no_ass_MassTRIX	no_ass_MassTRIX	no_ass_MassTRIX	no_ass_MassTRIX	no_ass_MassTRIX	C11H13O9N1	302.052	14657	1074037	0	1466474	2098488	3180617	5422398	0	870979	0	3
14658	11	14	5	1	1	0	0	7731188	14658	0.0440478	0.0633128	0.045047	P		P		RF	0.33533	14658	14658	no_ass_MassTRIX	no_ass_MassTRIX	no_ass_MassTRIX	no_ass_MassTRIX	no_ass_MassTRIX	no_ass_MassTRIX	no_ass_MassTRIX	no_ass_MassTRIX	C14H11O5N1S1	304.029	14658	0	0	0	10349230	3910269	8934065	0	1137783	1075462	4
14661	8	12	6	0	2	0	0	3.56332e+06	14661	0.0534366	0.0636165	0.0326376	P		P		RF	0.389453	14661	14661	no_ass_MassTRIX	no_ass_MassTRIX	no_ass_MassTRIX	no_ass_MassTRIX	no_ass_MassTRIX	no_ass_MassTRIX	no_ass_MassTRIX	no_ass_MassTRIX	C12H8O6S2	310.969	14661	0	0	0	3246999	4395101	3047846	0	1640098	1156193	4
14669	22	11	9	2	0	0	0	2785822	14669	0.0303183	0.0580253	0.0458941	P		P		RF	0.212999	14669	14669	no_ass_MassTRIX	no_ass_MassTRIX	no_ass_MassTRIX	no_ass_MassTRIX	no_ass_MassTRIX	no_ass_MassTRIX	no_ass_MassTRIX	no_ass_MassTRIX	C11H22O9N2	325.125	14669	1704661	0	0	3533731	3360700	1463035	0	956691	0	4
14765	24	16	3	0	1	0	0	9205634	14765	0.0317434	0.05022	0.0424369	P		P		RF	0.107124	14765	14765	no_ass_MassTRIX	no_ass_MassTRIX	no_ass_MassTRIX	no_ass_MassTRIX	no_ass_MassTRIX	no_ass_MassTRIX	no_ass_MassTRIX	no_ass_MassTRIX	C16H24O3S1	295.137	14765	1473416	0	0	3623682	5713130	18280090	2183854	0	0	4
14793	7	8	12	0	2	1	0	2.12972e+06	14793	0.0615376	0.0506559	0.00996767	P		P		RF	0.289888	14793	14793	no_ass_MassTRIX	no_ass_MassTRIX	no_ass_MassTRIX	no_ass_MassTRIX	no_ass_MassTRIX	no_ass_MassTRIX	no_ass_MassTRIX	no_ass_MassTRIX	C8H7O12S2P1	388.905	14793	0	0	0	2660876	1732720	1995553	0	2241404	1104186	4
14810	46	22	8	0	1	0	0	5.22038e+06	14810	0.0334769	0.0509795	0.0398986	P		P		RF	0.109467	14810	14810	no_ass_MassTRIX	no_ass_MassTRIX	no_ass_MassTRIX	no_ass_MassTRIX	no_ass_MassTRIX	no_ass_MassTRIX	no_ass_MassTRIX	no_ass_MassTRIX	C22H46O8S1	469.284	14810	1098153	0	0	2370124	3112002	10179013	0	0	1373868	4
14849	8	10	6	0	2	0	0	3891853	14849	0.0430382	0.0549911	0.0393485	P		P		RF	0.187964	14849	14849	286.969	-0.115361060523274#-0.115361060523274	C16193#C16194	C10H8O6S2#C10H8O6S2	1,6-Naphthalenedisulfonic acid ([M-H]-)#2,6-Naphthalenedisulfonic acid ([M-H]-)	ko00626#ko00626	;Naphthalene and anthracene degradation#;Naphthalene and anthracene degradation	null#null	C10H8O6S2	286.969	14849	0	0	0	2164071	2907931	6603557	1650547	841944	0	4
14883	12	12	7	0	1	2	0	9.9709e+06	14883	0.0402924	0.0686926	0.0527959	P		P		RF	0.493196	14883	14883	no_ass_MassTRIX	no_ass_MassTRIX	no_ass_MassTRIX	no_ass_MassTRIX	no_ass_MassTRIX	no_ass_MassTRIX	no_ass_MassTRIX	no_ass_MassTRIX	C12H12O7S1P2	360.971	14883	1167151	0	0	11106103	10173416	8633192	0	1234890	0	4
14928	8	10	3	0	2	0	0	5.00603e+06	14928	0.0355351	0.0620448	0.0463781	P		P		RF	0.25712	14928	14928	no_ass_MassTRIX	no_ass_MassTRIX	no_ass_MassTRIX	no_ass_MassTRIX	no_ass_MassTRIX	no_ass_MassTRIX	no_ass_MassTRIX	no_ass_MassTRIX	C10H8O3S2	238.984	14928	1247795	0	0	3767372	7352423	3898284	0	1262254	0	4
14933	7	11	2	1	1	0	1	5.40121e+06	14933	0.0398314	0.0633867	0.0439106	P		P		RF	0.323861	14933	14933	no_ass_MassTRIX	no_ass_MassTRIX	no_ass_MassTRIX	no_ass_MassTRIX	no_ass_MassTRIX	no_ass_MassTRIX	no_ass_MassTRIX	no_ass_MassTRIX	C11H7O2N1S1iCl1	251.989	14933	1023210	0	0	6513561	6726467	2963591	0	737861	1027520	3
15030	14	8	8	1	0	1	0	1.8619e+06	15030	0.0362985	0.0544348	0.0397994	P		P		RF	0.152206	15030	15030	282.038	0.121358	C12987	C8H14NO8P	N2-Acetyl-L-aminoadipyl-delta-phosphate ([M-H]-)	ko00300;ko01100	;Lysine biosynthesis;Metabolic pathways	X	C8H14O8N1P1	282.038	15030	1353580	0	0	1805650	1479898	2300145	0	1385244	0	4
15082	17	16	10	0	1	1	0	9.84115e+06	15082	0.043661	0.0606835	0.0419161	P		P		RF	0.26383	15082	15082	no_ass_MassTRIX	no_ass_MassTRIX	no_ass_MassTRIX	no_ass_MassTRIX	no_ass_MassTRIX	no_ass_MassTRIX	no_ass_MassTRIX	no_ass_MassTRIX	C16H17O10S1P1	431.021	15082	0	0	0	14492751	4146695	10883999	0	1386057	1971119	4
15116	9	11	3	1	2	0	0	7.06443e+06	15116	0.0482528	0.0679192	0.0441361	P		P		RF	0.519418	15116	15116	no_ass_MassTRIX	no_ass_MassTRIX	no_ass_MassTRIX	no_ass_MassTRIX	no_ass_MassTRIX	no_ass_MassTRIX	no_ass_MassTRIX	no_ass_MassTRIX	C11H9O3N1S2	265.995	15116	0	0	0	6629182	7845250	6718859	0	1639874	1309950	4
15146	14	16	8	0	1	0	0	5861171	15146	0.0491513	0.0510908	0.0221804	P		P		RF	0.143988	15146	15146	no_ass_MassTRIX	no_ass_MassTRIX	no_ass_MassTRIX	no_ass_MassTRIX	no_ass_MassTRIX	no_ass_MassTRIX	no_ass_MassTRIX	no_ass_MassTRIX	C16H14O8S1	365.034	15146	0	0	0	10561925	2910618	4110970	0	2618429	3177655	4
15225	32	17	10	0	0	0	0	1874879	15225	0.0633386	0.0523275	0.0083905	P		P		RF	0.347971	15225	15225	no_ass_MassTRIX	no_ass_MassTRIX	no_ass_MassTRIX	no_ass_MassTRIX	no_ass_MassTRIX	no_ass_MassTRIX	no_ass_MassTRIX	no_ass_MassTRIX	C17H32O10	395.192	15225	0	0	0	1899215	2174764	1550658	0	1617371	1324741	4
15245	20	21	7	2	1	0	1	9.69078e+06	15245	0.0208873	0.0519143	0.0433298	P		P		RF	0.106425	15245	15245	no_ass_MassTRIX	no_ass_MassTRIX	no_ass_MassTRIX	no_ass_MassTRIX	no_ass_MassTRIX	no_ass_MassTRIX	no_ass_MassTRIX	no_ass_MassTRIX	C21H20O7N2S1iCl1	479.069	15245	2748825	4016488	0	8663927	16723492	3684934	0	2471231	0	3
15260	6	9	2	0	2	0	0	8.70675e+06	15260	0.0370313	0.0650958	0.0485295	P		P		RF	0.319182	15260	15260	no_ass_MassTRIX	no_ass_MassTRIX	no_ass_MassTRIX	no_ass_MassTRIX	no_ass_MassTRIX	no_ass_MassTRIX	no_ass_MassTRIX	no_ass_MassTRIX	C9H6O2S2	208.974	15260	1208653	1498584	0	7759871	11664195	6696198	0	1262798	1232049	2
15285	20	16	1	6	0	0	0	1.47238e+07	15285	0.0355959	0.0505655	0.0390141	P		P		RF	0.128988	15285	15285	no_ass_MassTRIX	no_ass_MassTRIX	no_ass_MassTRIX	no_ass_MassTRIX	no_ass_MassTRIX	no_ass_MassTRIX	no_ass_MassTRIX	no_ass_MassTRIX	C16H20O1N6	311.163	15285	1610518	0	0	6227573	8966602	28977230	2679229	2080957	1142006	2
15347	9	12	2	1	1	0	1	1.35366e+07	15347	0.0293989	0.0603947	0.0480858	P		P		RF	0.275852	15347	15347	no_ass_MassTRIX	no_ass_MassTRIX	no_ass_MassTRIX	no_ass_MassTRIX	no_ass_MassTRIX	no_ass_MassTRIX	no_ass_MassTRIX	no_ass_MassTRIX	C12H9O2N1S1iCl1	266.005	15347	2859203	1498820	2286857	16871998	17776258	5961612	0	2158787	1270959	1
15356	23	11	8	1	0	0	0	4558202	15356	0.0414351	0.0553145	0.0303289	P		P		RF	0.175306	15356	15356	no_ass_MassTRIX	no_ass_MassTRIX	no_ass_MassTRIX	no_ass_MassTRIX	no_ass_MassTRIX	no_ass_MassTRIX	no_ass_MassTRIX	no_ass_MassTRIX	C11H23O8N1	296.135	15356	1299503	0	0	5837264	6247525	1589817	0	1066718	2205279	3
15362	12	16	7	0	0	0	0	2.3573e+06	15362	0.0356838	0.0582246	0.0478853	P		P		RF	0.22327	15362	15362	315.051	-0.0865094193870281#-0.0865094193870281#-0.0865094193870281#-0.0865094193870281#-0.0865094193870281#-0.0865094193870281#-0.0865094193870281#-0.0865094193870281#-0.0865094193870281#-0.0865094193870281#-0.0865094193870281#-0.0865094193870281#-0.086509419387	C04443#C08999#C10022#C10084#C10119#C10120#C10176#C10185#C10188#HMDB02655#LMPK12050273#LMPK12050409#LMPK12050443#LMPK12060055#LMPK12070135#LMPK12110002#LMPK12110606#LMPK12110875#LMPK12111230#LMPK12111231#LMPK12111232#LMPK12111233#LMPK12111245#LMPK12111398#LMPK12111399#LMPK12111594#LMPK12111595#LMPK12111606#LMPK12111607#LMPK12111610#LMPK12112292#LMPK12112518#LMPK12112546#LMPK12112624#LMPK12112729#L…	C16H12O7#C16H12O7#C16H12O7#C16H12O7#C16H12O7#C16H12O7#C16H12O7#C16H12O7#C16H12O7#C16H12O7#C16H12O7#C16H12O7#C16H12O7#C16H12O7#C16H12O7#C16H12O7#C16H12O7#C16H12O7#C16H12O7#C16H12O7#C16H12O7#C16H12O7#C16H12O7#C16H12O7#C16H12O7#C16H12O7#C16H12O7#C16H12O7#C16H12O7#C16H12O7#C16H12O7#C16H12O7#C16H12O7#C16H12O7#C16H12O7#C16H12O7#C16H12O7#C16H12O7#C16H12O7#C16H12O7#C16H12O7#C16H12O7#C16H12O7#C16H12O7#C16…	3',4',5,7-Tetrahydroxy-3-methoxyflavone;3-Methoxy-5,7,3',4'-tetrahydroxyflavone;3-O-Methylquercetin ([M-H]-)#Capillarisin ([M-H]-)#Azaleatin;Quercetin 5-methyl ether ([M-H]-)#Isorhamnetin;3-Methylquercetin;Quercetin 3'-methyl ether ([M-H]-)#Pedalitin ([M-H]-)#Pinoquercetin;6-C-Methylquercetin ([M-H]-)#Rhamnetin;Quercetin 7-methyl ether ([M-H]-)#Sexangularetin;Herbacetin 8-methyl ether ([M-H]-)#Ta…	ko00944#null#null#null#null#null#null#null#null#null#null#null#null#null#null#null#null#null#null#null#null#null#null#null#null#null#null#null#null#null#null#null#null#null#null#null#null#null#null#null#null#null#null#null#null#null	;Flavone and flavonol biosynthesis#null#null#null#null#null#null#null#null#null#null#null#null#null#null#null#null#null#null#null#null#null#null#null#null#null#null#null#null#null#null#null#null#null#null#null#null#null#null#null#null#null#null#null#null#null	X#null#null#null#null#null#null#null#null#null#null#null#null#null#null#null#null#null#null#null#null#null#null#null#null#null#null#null#null#null#null#null#null#null#null#null#null#null#null#null#null#null#null#null#null#null	C16H12O7	315.051	15362	0	0	0	2083738	974446	4013714	0	0	0	6
15383	18	8	15	0	0	2	0	7624768	15383	0.0273068	0.0641147	0.0578752	P		P		RF	0.309636	15383	15383	no_ass_MassTRIX	no_ass_MassTRIX	no_ass_MassTRIX	no_ass_MassTRIX	no_ass_MassTRIX	no_ass_MassTRIX	no_ass_MassTRIX	no_ass_MassTRIX	C8H18O15P2	415.005	15383	1435814	2361916	1504340	10323052	5870679	6680573	0	1599005	0	2
15435	13	12	8	0	2	1	0	7.5916e+06	15435	0.0379253	0.0678987	0.0533099	P		P		RF	0.442813	15435	15435	no_ass_MassTRIX	no_ass_MassTRIX	no_ass_MassTRIX	no_ass_MassTRIX	no_ass_MassTRIX	no_ass_MassTRIX	no_ass_MassTRIX	no_ass_MassTRIX	C12H13O8S2P1	378.972	15435	1824493	2114235	0	8097517	7219888	7457391	0	1770079	1045803	2
15489	23	15	8	1	0	0	0	6.21435e+06	15489	0.0400489	0.0568299	0.0345228	P		P		RF	0.181102	15489	15489	no_ass_MassTRIX	no_ass_MassTRIX	no_ass_MassTRIX	no_ass_MassTRIX	no_ass_MassTRIX	no_ass_MassTRIX	no_ass_MassTRIX	no_ass_MassTRIX	C15H23O8N1	344.135	15489	1510286	0	0	9007862	7511259	2123943	0	1675530	1900978	3
15507	18	21	12	0	0	0	0	1.92459e+06	15507	0.0118368	0.0511232	0.0565558	P		P		RF	0.184037	15507	15507	461.073	0.23609055765968#0.23609055765968#0.23609055765968#0.23609055765968#0.23609055765968#0.23609055765968#0.23609055765968#0.23609055765968#0.23609055765968#0.23609055765968#0.23609055765968#0.23609055765968#0.23609055765968#0.23609055765968#0.23609055765968#0.23609055765968	C03515#LMPK12090040#LMPK12110639#LMPK12110644#LMPK12110645#LMPK12110650#LMPK12110651#LMPK12111077#LMPK12111105#LMPK12111110#LMPK12111295#LMPK12111341#LMPK12111843#LMPK12111852#LMPK12111905#LMPK12130035	C21H18O12#C21H18O12#C21H18O12#C21H18O12#C21H18O12#C21H18O12#C21H18O12#C21H18O12#C21H18O12#C21H18O12#C21H18O12#C21H18O12#C21H18O12#C21H18O12#C21H18O12#C21H18O12	Luteolin 7-O-glucuronide;Luteolin 7-O-beta-D-glucuronide ([M-H]-)#Demethylwedelolactone 3-O-glucoside [Coumestan flavonoids [PK1209]] ([M-H]-)#Luteolin 5-glucuronide [Flavones and Flavonols [PK1211]] ([M-H]-)#Luteolin 7-glucuronide [Flavones and Flavonols [PK1211]] ([M-H]-)#Luteolin 7-galacturonide [Flavones and Flavonols [PK1211]] ([M-H]-)#Luteolin 3'-glucuronide [Flavones and Flavonols [PK1211]…	ko00944#null#null#null#null#null#null#null#null#null#null#null#null#null#null#null	;Flavone and flavonol biosynthesis#null#null#null#null#null#null#null#null#null#null#null#null#null#null#null	null#null#null#null#null#null#null#null#null#null#null#null#null#null#null#null	C21H18O12	461.073	15507	0	0	1712326	1619632	1174964	2979172	0	0	0	5
15514	73	38	10	0	0	1	0	4.38473e+06	15514	0.0372556	0.0616083	0.0485225	P		P		RF	0.240891	15514	15514	719.487	-0.103544402265627#-0.103544402265627#-0.103544402265627#-0.103544402265627#-0.103544402265627#-0.103544402265627#-0.103544402265627#-0.103544402265627#-0.103544402265627#-0.103544402265627#-0.103544402265627#-0.103544402265627#-0.103544402265627#-0.10354	HMDB10571#HMDB10585#LMGP04010059#LMGP04010082#LMGP04010119#LMGP04010143#LMGP04010169#LMGP04010207#LMGP04010228#LMGP04010252#LMGP04010309#LMGP04010481#LMGP04010528#LMGP04010882#LMGP04010910#LMGP04010984	C38H73O10P#C38H73O10P#C38H73O10P#C38H73O10P#C38H73O10P#C38H73O10P#C38H73O10P#C38H73O10P#C38H73O10P#C38H73O10P#C38H73O10P#C38H73O10P#C38H73O10P#C38H73O10P#C38H73O10P#C38H73O10P	PG(16:0/16:1(9Z)); 1-hexadecanoyl-2-(9Z-hexadecenoyl)-sn-glycero-3-phospho-(1'-sn-glycerol) [primary alcohol] ([M-H]-)#PG(16:1(9Z)/16:0); 1-(9Z-hexadecenoyl)-2-hexadecanoyl-sn-glycero-3-phospho-(1'-sn-glycerol) [primary alcohol] ([M-H]-)#PG(12:0/20:1(11Z)); 1-dodecanoyl-2-(11Z-eicosenoyl)-glycero-3-phospho-(1'-sn-glycerol) [Diacylglycerophosphoglycerols [GP0401]] ([M-H]-)#PG(13:0/19:1(9Z)); 1-tri…	null#null#null#null#null#null#null#null#null#null#null#null#null#null#null#null	null#null#null#null#null#null#null#null#null#null#null#null#null#null#null#null	null#null#null#null#null#null#null#null#null#null#null#null#null#null#null#null	C38H73O10P1	719.487	15514	1924603	0	0	3600875	3395116	6158188	0	0	1343235	4
15610	15	8	11	0	0	1	0	5129456	15610	0.0211769	0.0587892	0.0565042	P		P		RF	0.218669	15610	15610	317.028	0.157846	C04478	C8H15O11P	3-Deoxy-D-manno-octulosonate 8-phosphate;2-Dehydro-3-deoxy-D-octonate 8-phosphate ([M-H]-)	ko00540;ko01100	;Lipopolysaccharide biosynthesis;Metabolic pathways	X	C8H15O11P1	317.028	15610	2164583	2238015	2214139	5301798	3274851	6811719	0	1470979	1802139	1
15628	9	8	11	0	1	3	0	11074907	15628	0.036181	0.0667802	0.0521724	P		P		RF	0.351735	15628	15628	no_ass_MassTRIX	no_ass_MassTRIX	no_ass_MassTRIX	no_ass_MassTRIX	no_ass_MassTRIX	no_ass_MassTRIX	no_ass_MassTRIX	no_ass_MassTRIX	C8H9O11S1P3	404.901	15628	2158396	1410629	2097613	13636470	10969873	8618378	0	2216056	1949715	1
15734	17	9	5	1	0	0	0	3879100	15734	0.0208173	0.0570349	0.0471801	P		P		RF	0.160797	15734	15734	218.103	0.141763526638913#0.141763526638913	C00864#HMDB00210	C9H17NO5#C9H17NO5	Pantothenate;Pantothenic acid;(R)-Pantothenate ([M-H]-)#Pantothenic acid (see KEGG C00864); 3-[[(2R)-2,4-dihydroxy-3,3-dimethyl-butanoyl]amino]propanoic acid [primary alcohol] ([M-H]-)	ko00410;ko00770;ko01100#null	;beta-Alanine metabolism;Pantothenate and CoA biosynthesis;Metabolic pathways#null	X#null	C9H17O5N1	218.103	15734	1684336	2349744	1612060	3971024	4807478	2858798	0	1701504	2030656	1
15823	13	12	5	0	1	1	0	20330319	15823	0.0247499	0.0601734	0.0512932	P		P		RF	0.285489	15823	15823	no_ass_MassTRIX	no_ass_MassTRIX	no_ass_MassTRIX	no_ass_MassTRIX	no_ass_MassTRIX	no_ass_MassTRIX	no_ass_MassTRIX	no_ass_MassTRIX	C12H13O5S1P1	299.015	15823	3786448	4321712	5479002	24676566	26715642	9598749	0	2869237	2121405	1
15827	9	12	6	0	1	1	0	11726135	15827	0.0308818	0.0600712	0.0457935	P		P		RF	0.232708	15827	15827	no_ass_MassTRIX	no_ass_MassTRIX	no_ass_MassTRIX	no_ass_MassTRIX	no_ass_MassTRIX	no_ass_MassTRIX	no_ass_MassTRIX	no_ass_MassTRIX	C12H9O6S1P1	310.979	15827	2629664	2449647	3409986	13064987	15962466	6150952	1180132	3621606	2488132	0
15836	12	16	8	0	1	0	0	1.56651e+07	15836	0.0402658	0.0628911	0.0466008	P		P		RF	0.272464	15836	15836	no_ass_MassTRIX	no_ass_MassTRIX	no_ass_MassTRIX	no_ass_MassTRIX	no_ass_MassTRIX	no_ass_MassTRIX	no_ass_MassTRIX	no_ass_MassTRIX	C16H12O8S1	363.018	15836	1385284	2013390	2203705	22609272	9689247	14696695	1304949	3400867	2860278	0
15840	14	12	8	0	1	2	0	31858524	15840	0.0296301	0.0628287	0.0511759	P		P		RF	0.325595	15840	15840	no_ass_MassTRIX	no_ass_MassTRIX	no_ass_MassTRIX	no_ass_MassTRIX	no_ass_MassTRIX	no_ass_MassTRIX	no_ass_MassTRIX	no_ass_MassTRIX	C12H14O8S1P2	378.981	15840	6157232	5623741	5616477	37634288	40358068	17583216	0	4871394	3385421	1
15850	44	22	8	0	0	0	0	2980177	15850	0.0441797	0.0544827	0.0277345	P		P		RF	0.179569	15850	15850	no_ass_MassTRIX	no_ass_MassTRIX	no_ass_MassTRIX	no_ass_MassTRIX	no_ass_MassTRIX	no_ass_MassTRIX	no_ass_MassTRIX	no_ass_MassTRIX	C22H44O8	435.296	15850	1489858	1642347	0	2696973	3006696	3236862	0	2054573	1886583	2
15864	8	10	3	0	1	0	0	2.67248e+07	15864	0.0372082	0.053394	0.0416395	P		P		RF	0.141906	15864	15864	207.012	0.135028976627373#0.135028976627373	C16201#C16202	C10H8O3S#C10H8O3S	1-Naphthalenesulfonic acid;Naphthalene-1-sulfonate ([M-H]-)#2-Naphthalenesulfonic acid;Naphthalene-2-sulfonate ([M-H]-)	ko00626#ko00626	;Naphthalene and anthracene degradation#;Naphthalene and anthracene degradation	null#null	C10H8O3S1	207.012	15864	2098212	1655113	0	10994634	22128114	47051780	9899595	1987679	1175682	1
15895	15	14	1	5	2	0	0	4.65766e+06	15895	0.0426872	0.0533626	0.0338661	P		P		RF	0.1113	15895	15895	332.064	-0.562703	C10355	C20H12O5	C13 isotope of Hypoxylone ([M-H]-)	null	null	null	C14H15O1N5S2	332.064	15895	2012492	2460621	0	5814912	5087266	3070798	3388069	956611	2191612	1
15934	16	9	7	0	0	0	0	3128576	15934	0.0226859	0.050559	0.0372875	P		P		RF	0.174702	15934	15934	235.082	0.783596	HMDB11169	C8H14N2O6	O18 isotope of L-beta-aspartyl-L-threonine [secondary alcohol] ([M-H]-)	null	null	null	C9H16O7	235.082	15934	1901121	1699408	2056646	3281834	2970788	3133106	0	2365954	2250046	1
15937	10	13	4	0	1	0	0	22642296	15937	0.0375457	0.0646496	0.0510636	P		P		RF	0.326897	15937	15937	no_ass_MassTRIX	no_ass_MassTRIX	no_ass_MassTRIX	no_ass_MassTRIX	no_ass_MassTRIX	no_ass_MassTRIX	no_ass_MassTRIX	no_ass_MassTRIX	C13H10O4S1	261.023	15937	1705983	1887912	2366335	32228246	15908986	19789656	1411045	1884752	1943169	0
15963	16	12	9	0	1	2	0	38563563	15963	0.0204366	0.0505886	0.0415458	P		P		RF	0.115443	15963	15963	no_ass_MassTRIX	no_ass_MassTRIX	no_ass_MassTRIX	no_ass_MassTRIX	no_ass_MassTRIX	no_ass_MassTRIX	no_ass_MassTRIX	no_ass_MassTRIX	C12H16O9S1P2	396.992	15963	10884473	4565233	8773591	37043716	69185104	9461869	0	5458711	3561570	1
15964	29	12	6	5	2	0	0	3.18218e+06	15964	0.0505424	0.0573353	0.0274839	P		P		RF	0.220614	15964	15964	no_ass_MassTRIX	no_ass_MassTRIX	no_ass_MassTRIX	no_ass_MassTRIX	no_ass_MassTRIX	no_ass_MassTRIX	no_ass_MassTRIX	no_ass_MassTRIX	C12H29O6N5S2	402.149	15964	1386218	1783356	1509908	2796034	2983531	3766980	1145644	2335995	2456442	0
16025	16	16	7	0	1	0	0	2.74493e+07	16025	0.0360207	0.0635926	0.0506341	P		P		RF	0.279477	16025	16025	no_ass_MassTRIX	no_ass_MassTRIX	no_ass_MassTRIX	no_ass_MassTRIX	no_ass_MassTRIX	no_ass_MassTRIX	no_ass_MassTRIX	no_ass_MassTRIX	C16H16O7S1	351.055	16025	1553378	3020729	3692601	39854892	17644864	24848262	0	2731349	3011379	1
16081	10	10	9	0	1	2	0	27371718	16081	0.0356632	0.0553701	0.0374895	P		P		RF	0.148927	16081	16081	no_ass_MassTRIX	no_ass_MassTRIX	no_ass_MassTRIX	no_ass_MassTRIX	no_ass_MassTRIX	no_ass_MassTRIX	no_ass_MassTRIX	no_ass_MassTRIX	C10H10O9S1P2	366.945	16081	5066868	3696123	5719757	45147452	24895282	12072420	2170244	8559233	8146646	0
16122	25	12	8	1	0	0	0	1.92164e+07	16122	0.032339	0.0535958	0.0364667	P		P		RF	0.134492	16122	16122	no_ass_MassTRIX	no_ass_MassTRIX	no_ass_MassTRIX	no_ass_MassTRIX	no_ass_MassTRIX	no_ass_MassTRIX	no_ass_MassTRIX	no_ass_MassTRIX	C12H25O8N1	310.151	16122	4338068	1620743	2393730	30260106	22945680	4443514	0	3192293	6200933	1
16128	16	17	4	0	1	0	0	8382417	16128	0.0297242	0.055153	0.0415871	P		P		RF	0.130796	16128	16128	no_ass_MassTRIX	no_ass_MassTRIX	no_ass_MassTRIX	no_ass_MassTRIX	no_ass_MassTRIX	no_ass_MassTRIX	no_ass_MassTRIX	no_ass_MassTRIX	C17H16O4S1	315.07	16128	4072742	4397584	5875989	8420644	6706873	10019734	1843553	5612580	5775791	0
16142	15	10	10	5	0	2	0	4936073	16142	0.0363833	0.0681103	0.057489	P		P		RF	0.469984	16142	16142	426.022	0.101422725906661#0.101422725906661#0.101422725906661#0.101422725906661#0.101422725906661#0.101422725906661#0.101422725906661#0.101422725906661	C00008#C00054#C00361#C01469#C03850#HMDB00061#HMDB00960#HMDB01341	C10H15N5O10P2#C10H15N5O10P2#C10H15N5O10P2#C10H14N5O10P2R#C10H15N5O10P2#C10H15N5O10P2#C10H15N5O10P2#C10H15N5O10P2	ADP;Adenosine 5'-diphosphate ([M-H]-)#Adenosine 3',5'-bisphosphate;PAP;3'-Phosphoadenylate;Phosphoadenosine phosphate ([M-H]-)#dGDP;2'-Deoxyguanosine 5'-diphosphate ([M-H]-)#R replaced by H in ADP-sugar ([M-H]-)#Adenosine 2',5'-bisphosphate ([M-H]-)#Adenosine 3',5'-diphosphate (see KEGG C00054); [5-(6-aminopurin-9-yl)-4-hydroxy-3-phosphonooxy-oxolan-2-yl]methoxyphosphonic acid [secondary alcohol]…	ko00190;ko00195;ko00230;ko00908;ko01100;ko04080;ko04142;ko04144;ko05012#ko00230;ko00534;ko00770;ko00920#ko00230;ko01100#null#null#null#null#null	;Oxidative phosphorylation;Photosynthesis;Purine metabolism;Zeatin biosynthesis;Metabolic pathways;Neuroactive ligand-receptor interaction;Lysosome;Endocytosis;Parkinson's disease#;Purine metabolism;Heparan sulfate biosynthesis;Pantothenate and CoA biosynthesis;Sulfur metabolism#;Purine metabolism;Metabolic pathways#null#null#null#null#null	X#X#X#null#null#null#null#null	C10H15O10N5P2	426.022	16142	1894600	2120693	1443563	4800215	4676617	5331387	1923285	1409510	1535307	0
16194	12	13	9	0	1	0	0	1.16918e+07	16194	0.0425479	0.0557593	0.0322799	P		P		RF	0.125041	16194	16194	no_ass_MassTRIX	no_ass_MassTRIX	no_ass_MassTRIX	no_ass_MassTRIX	no_ass_MassTRIX	no_ass_MassTRIX	no_ass_MassTRIX	no_ass_MassTRIX	C13H12O9S1	343.013	16194	5318249	3854006	0	10720846	16864210	7490475	4482742	3119532	6097847	1
16209	21	12	17	0	0	1	0	1.65591e+07	16209	0.0338827	0.0592011	0.0501042	P		P		RF	0.243974	16209	16209	no_ass_MassTRIX	no_ass_MassTRIX	no_ass_MassTRIX	no_ass_MassTRIX	no_ass_MassTRIX	no_ass_MassTRIX	no_ass_MassTRIX	no_ass_MassTRIX	C12H21O17P1	467.044	16209	1422218	4112259	1455262	19125574	6614541	23937322	1542322	1386854	1855772	0
16235	12	9	6	2	0	0	0	4.84946e+06	16235	0.0351891	0.0525744	0.0300918	P		P		RF	0.141471	16235	16235	243.062	0.086624386760514#0.086624386760514#0.086624386760514#0.086624386760514#0.086624386760514	C00299#C02067#C16745#HMDB00296#HMDB00767	C9H12N2O6#C9H12N2O6#C9H12N2O6#C9H12N2O6#C9H12N2O6	Uridine ([M-H]-)#Pseudouridine ([M-H]-)#Spongouridine ([M-H]-)#Uridine (see KEGG C00299); 1-b-D-ribofuranosyl-uracil [primary alcohol] ([M-H]-)#Pseudouridine (see KEGG C02067); 5-b-D-ribofuranosyl-2,4(1H,3H)-Pyrimidinedione [primary alcohol] ([M-H]-)	ko00240;ko01100#ko00240#null#null#null	;Pyrimidine metabolism;Metabolic pathways#;Pyrimidine metabolism#null#null#null	X#null#null#null#null	C9H12O6N2	243.062	16235	3589791	3174943	2126986	4975089	5143507	4429777	1167752	3912987	3700346	0
16311	34	26	11	0	0	0	0	5.92946e+06	16311	0.0408326	0.0617505	0.0428071	P		P		RF	0.244475	16311	16311	521.203	0.528126819210541#0.528126819210541	C08769#C08777	C26H34O11#C26H34O11	Isobrucein A ([M-H]-)#Quassimarin ([M-H]-)	null#null	null#null	null#null	C26H34O11	521.203	16311	2646705	3727461	2632956	7402963	5487053	4898353	3056976	3199323	3475104	0
16313	26	18	14	0	1	2	0	1.96333e+07	16313	0.0429104	0.0564303	0.0365517	P		P		RF	0.175414	16313	16313	no_ass_MassTRIX	no_ass_MassTRIX	no_ass_MassTRIX	no_ass_MassTRIX	no_ass_MassTRIX	no_ass_MassTRIX	no_ass_MassTRIX	no_ass_MassTRIX	C18H26O14S1P2	559.045	16313	2307466	6504074	4729899	21244736	11122069	26532982	3691191	2828075	13337882	0
16339	13	10	5	3	0	0	0	9380911	16339	0.0318856	0.0553309	0.0388031	P		P		RF	0.146006	16339	16339	no_ass_MassTRIX	no_ass_MassTRIX	no_ass_MassTRIX	no_ass_MassTRIX	no_ass_MassTRIX	no_ass_MassTRIX	no_ass_MassTRIX	no_ass_MassTRIX	C10H13O5N3	254.078	16339	4225082	3728004	3096650	10001374	12940731	5200628	3306915	2320391	5464131	0
16365	12	12	5	0	2	0	0	50842104	16365	0.0283794	0.0619688	0.0507075	P		P		RF	0.255776	16365	16365	no_ass_MassTRIX	no_ass_MassTRIX	no_ass_MassTRIX	no_ass_MassTRIX	no_ass_MassTRIX	no_ass_MassTRIX	no_ass_MassTRIX	no_ass_MassTRIX	C12H12O5S2	299.005	16365	9308235	13435950	8331864	45429972	72590840	34505500	0	11374322	4739516	1
16404	15	8	12	0	0	1	0	4.42086e+07	16404	0.0318255	0.0602331	0.0530504	P		P		RF	0.26036	16404	16404	no_ass_MassTRIX	no_ass_MassTRIX	no_ass_MassTRIX	no_ass_MassTRIX	no_ass_MassTRIX	no_ass_MassTRIX	no_ass_MassTRIX	no_ass_MassTRIX	C8H15O12P1	333.023	16404	2184949	6729663	6485164	45631676	20390072	66603952	1955150	1307761	1454362	0
16437	17	8	16	0	1	1	0	1.90816e+07	16437	0.0284556	0.0589447	0.053727	P		P		RF	0.216081	16437	16437	no_ass_MassTRIX	no_ass_MassTRIX	no_ass_MassTRIX	no_ass_MassTRIX	no_ass_MassTRIX	no_ass_MassTRIX	no_ass_MassTRIX	no_ass_MassTRIX	C8H17O16S1P1	430.99	16437	1404218	7977567	2983400	18987102	9986584	28271004	1624062	2556887	1457323	0
16457	16	23	10	0	1	0	0	45597901	16457	0.0333444	0.0554547	0.0466015	P		P		RF	0.203973	16457	16457	no_ass_MassTRIX	no_ass_MassTRIX	no_ass_MassTRIX	no_ass_MassTRIX	no_ass_MassTRIX	no_ass_MassTRIX	no_ass_MassTRIX	no_ass_MassTRIX	C23H16O10S1	483.039	16457	1413300	8086146	3561558	60650692	9094223	67048788	5486923	1383747	3783704	0
16599	12	9	9	0	0	0	0	1.62011e+07	16599	0.0247521	0.0578751	0.0519802	P		P		RF	0.18933	16599	16599	no_ass_MassTRIX	no_ass_MassTRIX	no_ass_MassTRIX	no_ass_MassTRIX	no_ass_MassTRIX	no_ass_MassTRIX	no_ass_MassTRIX	no_ass_MassTRIX	C9H12O9	263.041	16599	7600318	6107904	8956841	10287799	17167702	21147834	4007618	7189833	6354237	0
16612	18	9	9	0	0	0	0	1.34558e+07	16612	0.024637	0.0595366	0.0544624	P		P		RF	0.239907	16612	16612	no_ass_MassTRIX	no_ass_MassTRIX	no_ass_MassTRIX	no_ass_MassTRIX	no_ass_MassTRIX	no_ass_MassTRIX	no_ass_MassTRIX	no_ass_MassTRIX	C9H18O9	269.088	16612	4834641	4727583	5926469	8256960	14167471	17943096	2083499	4297780	3765222	0
16622	15	10	6	3	0	0	0	4.71572e+07	16622	0.0416031	0.0561547	0.032918	P		P		RF	0.145494	16622	16622	no_ass_MassTRIX	no_ass_MassTRIX	no_ass_MassTRIX	no_ass_MassTRIX	no_ass_MassTRIX	no_ass_MassTRIX	no_ass_MassTRIX	no_ass_MassTRIX	C10H15O6N3	272.089	16622	20519148	13476776	8208589	44680500	67714272	29076908	18683032	14147731	26243140	0
16644	20	10	9	0	0	0	0	8.62104e+06	16644	0.0584238	0.0506147	0.00902005	P		P		RF	0.223612	16644	16644	no_ass_MassTRIX	no_ass_MassTRIX	no_ass_MassTRIX	no_ass_MassTRIX	no_ass_MassTRIX	no_ass_MassTRIX	no_ass_MassTRIX	no_ass_MassTRIX	C10H20O9	283.103	16644	5048094	4917494	3835362	9351826	9307357	7203942	3977806	7247761	8117545	0
16645	36	18	2	0	0	0	0	4.44001e+07	16645	0.0407561	0.0576173	0.0419719	P		P		RF	0.179671	16645	16645	283.264	-0.118358608667022#-0.118358608667022#-0.118358608667022#-0.118358608667022#-0.118358608667022#-0.118358608667022#-0.118358608667022#-0.118358608667022#-0.118358608667022#-0.118358608667022#-0.118358608667022#-0.118358608667022#-0.118358608667022#-0.11835	C01530#HMDB00827#LMFA01010018#LMFA01020013#LMFA01020014#LMFA01020042#LMFA01020043#LMFA01020044#LMFA01020045#LMFA01020046#LMFA01020093#LMFA01020094#LMFA01020175#LMFA01020205#LMFA01020292#LMFA05000427	C18H36O2#C18H36O2#C18H36O2#C18H36O2#C18H36O2#C18H36O2#C18H36O2#C18H36O2#C18H36O2#C18H36O2#C18H36O2#C18H36O2#C18H36O2#C18H36O2#C18H36O2#C18H36O2	Octadecanoic acid;Stearate;Stearic acid ([M-H]-)#Stearic acid (see KEGG C01530); Octadecanoic acid [carboxylic acid] ([M-H]-)#Stearic acid (see KEGG C01530); octadecanoic acid [Straight chain fatty acids [FA0101]] ([M-H]-)#10-methyl-heptadecanoic acid [Branched fatty acids [FA0102]] ([M-H]-)#(+)-Isostearic acid; 16-methyl-heptadecanoic acid [Branched fatty acids [FA0102]] ([M-H]-)#2,6-dimethyl-he…	ko00061;ko01040;map01060#null#null#null#null#null#null#null#null#null#null#null#null#null#null#null	;Fatty acid biosynthesis;Biosynthesis of unsaturated fatty acids;Biosynthesis of plant secondary metabolites#null#null#null#null#null#null#null#null#null#null#null#null#null#null#null	X#null#null#null#null#null#null#null#null#null#null#null#null#null#null#null	C18H36O2	283.264	16645	10588223	6222083	19818998	37117872	30794492	65287800	14514535	15290541	18842428	0
16696	22	11	9	0	0	0	0	8001016	16696	0.0520042	0.0523927	0.0174797	P		P		RF	0.188273	16696	16696	no_ass_MassTRIX	no_ass_MassTRIX	no_ass_MassTRIX	no_ass_MassTRIX	no_ass_MassTRIX	no_ass_MassTRIX	no_ass_MassTRIX	no_ass_MassTRIX	C11H22O9	297.119	16696	4855520	6096400	4237564	8406821	7669224	7927003	4027449	6430308	7569961	0
16709	10	14	6	0	1	0	0	87571344	16709	0.043187	0.0683245	0.0507069	P		P		RF	0.46559	16709	16709	no_ass_MassTRIX	no_ass_MassTRIX	no_ass_MassTRIX	no_ass_MassTRIX	no_ass_MassTRIX	no_ass_MassTRIX	no_ass_MassTRIX	no_ass_MassTRIX	C14H10O6S1	305.013	16709	8273812	17556010	9627663	87227992	77279464	98206576	8654769	20812302	16830264	0
16779	16	13	9	0	0	0	0	3.96111e+08	16779	0.0379103	0.0583786	0.0388737	P		P		RF	0.201406	16779	16779	no_ass_MassTRIX	no_ass_MassTRIX	no_ass_MassTRIX	no_ass_MassTRIX	no_ass_MassTRIX	no_ass_MassTRIX	no_ass_MassTRIX	no_ass_MassTRIX	C13H16O9	315.072	16779	179949344	171569680	249199376	421077280	323741376	443513760	88212832	263954464	268433328	0
16792	10	14	7	0	1	0	0	5.11973e+08	16792	0.0382802	0.0563332	0.0422588	P		P		RF	0.204138	16792	16792	no_ass_MassTRIX	no_ass_MassTRIX	no_ass_MassTRIX	no_ass_MassTRIX	no_ass_MassTRIX	no_ass_MassTRIX	no_ass_MassTRIX	no_ass_MassTRIX	C14H10O7S1	321.008	16792	14652276	27187018	20622578	814394752	123049264	598474944	44022200	42247208	77164128	0
16796	13	9	9	2	0	1	0	11744674	16796	0.0394765	0.0563856	0.0314432	P		P		RF	0.146739	16796	16796	323.029	0.150870124498051#0.150870124498051#0.150870124498051#0.150870124498051#0.150870124498051#0.150870124498051#0.150870124498051	C00105#C01168#C01368#C03031#HMDB00288#HMDB01271#HMDB11641	C9H13N2O9P#C9H13N2O9P#C9H13N2O9P#C9H13N2O9P#C9H13N2O9P#C9H13N2O9P#C9H13N2O9P	UMP;Uridylic acid;Uridine monophosphate;Uridine 5'-monophosphate;5'Uridylic acid ([M-H]-)#Pseudouridine 5'-phosphate ([M-H]-)#3'-UMP;Uridine 3'-monophosphate;Uridine 3'-phosphate ([M-H]-)#Uridine 2'-phosphate ([M-H]-)#Uridine 5'-monophosphate (see KEGG C00105); 5'-Uridylic acid [secondary alcohol] ([M-H]-)#Pseudouridine 5'-phosphate (see KEGG C01168); [5-(2,4-dioxo-1H-pyrimidin-5-yl)-3,4-dihydrox…	ko00240;ko00550;ko01100#ko00240#ko00240#null#null#null#null	;Pyrimidine metabolism;Peptidoglycan biosynthesis;Metabolic pathways#;Pyrimidine metabolism#;Pyrimidine metabolism#null#null#null#null	X#null#null#null#null#null#null	C9H13O9N2P1	323.029	16796	7285564	6194726	5643781	11486204	14170707	9577111	3904531	6898287	9610418	0
16911	30	17	10	0	0	0	0	11591072	16911	0.0412099	0.0552624	0.0278374	P		P		RF	0.153279	16911	16911	no_ass_MassTRIX	no_ass_MassTRIX	no_ass_MassTRIX	no_ass_MassTRIX	no_ass_MassTRIX	no_ass_MassTRIX	no_ass_MassTRIX	no_ass_MassTRIX	C17H30O10	393.177	16911	5040750	6187560	3741302	11481411	13907372	9384433	1349230	6914244	9162240	0
16914	26	18	10	0	0	0	0	1.63722e+07	16914	0.046694	0.0553039	0.029088	P		P		RF	0.176811	16914	16914	no_ass_MassTRIX	no_ass_MassTRIX	no_ass_MassTRIX	no_ass_MassTRIX	no_ass_MassTRIX	no_ass_MassTRIX	no_ass_MassTRIX	no_ass_MassTRIX	C18H26O10	401.145	16914	7682985	7069649	7879703	17117540	11991397	20007710	4125177	10872366	12851939	0
16916	14	9	12	2	0	2	0	1.20705e+07	16916	0.0404409	0.0613744	0.0393425	P		P		RF	0.288464	16916	16916	402.995	0.0548781601067539#0.0548781601067539	C00015#HMDB00295	C9H14N2O12P2#C9H14N2O12P2	UDP;Uridine 5'-diphosphate ([M-H]-)#Uridine 5'-diphosphate (see KEGG C00015); Uridine 5'-(trihydrogen diphosphate) [secondary alcohol] ([M-H]-)	ko00240;ko00908;ko01100;ko04080#null	;Pyrimidine metabolism;Zeatin biosynthesis;Metabolic pathways;Neuroactive ligand-receptor interaction#null	X#null	C9H14O12N2P2	402.995	16916	7904816	6266123	5316601	11701916	12310639	12198992	3261985	8062398	8276985	0
16918	32	18	10	0	0	0	0	16258868	16918	0.0458454	0.051721	0.0192682	P		P		RF	0.148027	16918	16918	no_ass_MassTRIX	no_ass_MassTRIX	no_ass_MassTRIX	no_ass_MassTRIX	no_ass_MassTRIX	no_ass_MassTRIX	no_ass_MassTRIX	no_ass_MassTRIX	C18H32O10	407.192	16918	8206162	8604083	5232818	16996774	19077362	12702468	2709566	12077984	13796961	0
16941	18	8	16	0	0	2	0	64985432	16941	0.0271694	0.0623696	0.0567386	P		P		RF	0.288009	16941	16941	no_ass_MassTRIX	no_ass_MassTRIX	no_ass_MassTRIX	no_ass_MassTRIX	no_ass_MassTRIX	no_ass_MassTRIX	no_ass_MassTRIX	no_ass_MassTRIX	C8H18O16P2	431	16941	8317043	23689312	12976744	91352152	41909780	61694364	3920890	4614483	6106413	0
16963	20	11	15	0	0	2	0	5.98713e+06	16963	0.0648861	0.0541497	0.0101318	P		P		RF	0.292911	16963	16963	no_ass_MassTRIX	no_ass_MassTRIX	no_ass_MassTRIX	no_ass_MassTRIX	no_ass_MassTRIX	no_ass_MassTRIX	no_ass_MassTRIX	no_ass_MassTRIX	C11H20O15P2	453.021	16963	2288578	3079406	1934355	6252185	6450855	5258357	2864245	4527307	5327230	0
16995	16	10	13	5	0	3	0	6.48065e+06	16995	0.0355062	0.0652711	0.0524582	P		P		RF	0.33398	16995	16995	505.989	0.0865406623204931#0.0865406623204931#0.0865406623204931#0.0865406623204931	C00002#C00286#HMDB00538#HMDB01440	C10H16N5O13P3#C10H16N5O13P3#C10H16N5O13P3#C10H16N5O13P3	ATP;Adenosine 5'-triphosphate ([M-H]-)#dGTP;2'-Deoxyguanosine 5'-triphosphate;Deoxyguanosine 5'-triphosphate;Deoxyguanosine triphosphate ([M-H]-)#Adenosine triphosphate (see KEGG C00002); [[[(2S,3S,4R,5R)-5-(6-aminopurin-9-yl)-3,4-dihydroxy-oxolan-2-yl]methoxy-hydroxy-phosphoryl]oxy-hydroxy-phosphoryl]oxyphosphonic acid [secondary alcohol] ([M-H]-)#dGTP (see KEGG C00286); [[[(2R,3S,5R)-5-(2-amino…	ko00190;ko00195;ko00230;ko00908;ko01100;ko03070;ko04020;ko04080;ko04142;ko04144;ko04930;ko05012;ko05410;map00231#ko00230;ko01100#null#null	;Oxidative phosphorylation;Photosynthesis;Purine metabolism;Zeatin biosynthesis;Metabolic pathways;Bacterial secretion system;Calcium signaling pathway;Neuroactive ligand-receptor interaction;Lysosome;Endocytosis;Type II diabetes mellitus;Parkinson's disease;Hypertrophic cardiomyopathy (HCM);Puromycin biosynthesis#;Purine metabolism;Metabolic pathways#null#null	X#X#null#null	C10H16O13N5P3	505.989	16995	3686133	4414918	3295805	5916929	6471091	7053938	3219527	4295328	3405074	0
16999	23	14	16	1	0	2	0	8047044	16999	0.0585307	0.0610562	0.02646	P		P		RF	0.325002	16999	16999	no_ass_MassTRIX	no_ass_MassTRIX	no_ass_MassTRIX	no_ass_MassTRIX	no_ass_MassTRIX	no_ass_MassTRIX	no_ass_MassTRIX	no_ass_MassTRIX	C14H23O16N1P2	522.042	16999	2775424	4604173	1958977	8081150	8592714	7467268	3904209	5467554	5136134	0
4384	10	10	3	2	2	0	1	1044943	4384	-0.0655451	-0.0276631	0.0159815	H	H			RF	0.178226	4384	4384	no_ass_MassTRIX	no_ass_MassTRIX	no_ass_MassTRIX	no_ass_MassTRIX	no_ass_MassTRIX	no_ass_MassTRIX	no_ass_MassTRIX	no_ass_MassTRIX	C10H10O3N2S2iCl1	304.983	4384	0	1739621	1395208	0	0	0	0	0	0	7
4924	19	11	13	0	0	1	0	821524	4924	-0.0606219	-0.0261966	0.01621	H	H			RF	0.183978	4924	4924	389.049	-0.202611	HMDB06953	C11H19O13P	1-Phosphatidyl-D-myo-inositol (see KEGG C01194); [(2S)-2-formyloxy-3-[hydroxy-[(2R,3S,5R,6R)-2,3,4,5, 6-pentahydroxycyclohexyl]oxyphosphoryl]oxypropyl] formate [secondary alcohol] ([M-H]-)	null	null	null	C11H19O13P1	389.049	4924	1116265	0	1348308	0	0	0	0	0	0	7
5039	18	12	6	4	3	0	0	1.07308e+06	5039	-0.0646278	-0.0273675	0.0156304	H	H			RF	0.159286	5039	5039	no_ass_MassTRIX	no_ass_MassTRIX	no_ass_MassTRIX	no_ass_MassTRIX	no_ass_MassTRIX	no_ass_MassTRIX	no_ass_MassTRIX	no_ass_MassTRIX	C12H18O6N4S3	409.032	5039	0	1875152	1344087	0	0	0	0	0	0	7
5272	22	22	14	0	0	0	0	1014374	5272	-0.0600129	-0.0253431	0.0162536	H	H			RF	0.116534	5272	5272	no_ass_MassTRIX	no_ass_MassTRIX	no_ass_MassTRIX	no_ass_MassTRIX	no_ass_MassTRIX	no_ass_MassTRIX	no_ass_MassTRIX	no_ass_MassTRIX	C22H22O14	509.094	5272	1046852	0	1996270	0	0	0	0	0	0	7
8939	23	12	13	0	0	1	0	1493517	8939	-0.0600682	-0.0253815	0.0162633	H	H			RF	0.118029	8939	8939	no_ass_MassTRIX	no_ass_MassTRIX	no_ass_MassTRIX	no_ass_MassTRIX	no_ass_MassTRIX	no_ass_MassTRIX	no_ass_MassTRIX	no_ass_MassTRIX	C12H23O13P1	405.08	8939	1554247	0	2926304	0	0	0	0	0	0	7
9058	20	21	13	0	0	0	0	1381346	9058	-0.0593357	-0.0249048	0.0161234	H	H			RF	0.101708	9058	9058	479.083	0.412185513899523#0.412185513899523#0.412185513899523#0.412185513899523#0.412185513899523#0.412185513899523#0.412185513899523#0.412185513899523#0.412185513899523#0.412185513899523#0.412185513899523#0.412185513899523#0.412185513899523#0.412185513899523#0.412185513899523#0.412185513899523#0.412185513899523#0.412185513899523	C10051#C17514#C17520#LMPK12110116#LMPK12111261#LMPK12111467#LMPK12112412#LMPK12112420#LMPK12112438#LMPK12112440#LMPK12112510#LMPK12112890#LMPK12112906#LMPK12112956#LMPK12113174#LMPK12113180#LMPK12113196#LMPK12113198	C21H20O13#C21H20O13#C21H20O13#C21H20O13#C21H20O13#C21H20O13#C21H20O13#C21H20O13#C21H20O13#C21H20O13#C21H20O13#C21H20O13#C21H20O13#C21H20O13#C21H20O13#C21H20O13#C21H20O13#C21H20O13	Gossypin;Gossypetin 8-O-glucoside ([M-H]-)#4-o-Galloylbergenin ([M-H]-)#11-o-Galloylbergenin ([M-H]-)#Telephioidin; 6-C-beta-D-glucopyranosyl-5,7,2',3',5',6'-hexahydroxyflavone [Flavones and Flavonols [PK1211]] ([M-H]-)#6-Hydroxytricetin 5-glucoside [Flavones and Flavonols [PK1211]] ([M-H]-)#Zeravschanoside [Flavones and Flavonols [PK1211]] ([M-H]-)#Myricetin 3-galactoside [Flavones and Flavonols…	null#null#null#null#null#null#null#null#null#null#null#null#null#null#null#null#null#null	null#null#null#null#null#null#null#null#null#null#null#null#null#null#null#null#null#null	null#null#null#null#null#null#null#null#null#null#null#null#null#null#null#null#null#null	C21H20O13	479.083	9058	1301146	0	2842892	0	0	0	0	0	0	7
9176	36	33	3	4	3	0	0	912565	9176	-0.0545495	-0.0253946	0.0121216	H	H			RF	0.164492	9176	9176	no_ass_MassTRIX	no_ass_MassTRIX	no_ass_MassTRIX	no_ass_MassTRIX	no_ass_MassTRIX	no_ass_MassTRIX	no_ass_MassTRIX	no_ass_MassTRIX	C33H36O3N4S3	631.187	9176	1164500	1573194	0	0	0	0	0	0	0	7
9760	8	8	3	0	0	0	0	1.50133e+06	9760	-0.0633907	-0.0260088	0.0164932	H	H			RF	0.102745	9760	9760	151.04	0.167185020165799#0.167185020165799#0.167185020165799#0.167185020165799#0.167185020165799#0.167185020165799#0.167185020165799#0.167185020165799#0.167185020165799#0.167185020165799#0.167185020165799#0.167185020165799#0.167185020165799#0.167185020165799#0.167185020165799#0.167185020165799#0.167185020165799#0.167185020165799#0.167185020165799#0.167185020165799#0.167185020165799#0.167185020165799#0.1…	C00642#C00755#C01983#C01984#C02181#C02519#C02639#C02657#C03663#C04043#C05593#C05852#C10675#C10804#C12064#C12305#C13635#C13636#C14088#C14103#C14108#HMDB00020#HMDB00440#HMDB00669#HMDB00703#HMDB01101#HMDB02390#HMDB03791#HMDB04815#HMDB12308#LMPK13010002	C8H8O3#C8H8O3#C8H8O3#C8H8O3#C8H8O3#C8H8O3#C8H8O3#C8H8O3#C8H8O3#C8H8O3#C8H8O3#C8H8O3#C8H8O3#C8H8O3#C8H8O3#C8H8O3#C8H8O3#C8H8O3#C8H8O3#C8H8O3#C8H8O3#C8H8O3#C8H8O3#C8H8O3#C8H8O3#C8H8O3#C8H8O3#C8H8O3#C8H8O3#C8H8O3#C8H8O3	4-Hydroxyphenylacetate;4-Hydroxyphenylacetic acid ([M-H]-)#4-Hydroxy-3-methoxy-benzaldehyde;Vanillin;Vanillaldehyde;4-Hydroxy-3-methoxybenzaldehyde ([M-H]-)#(R)-Mandelate;(R)-2-Hydroxy-2-phenylacetic acid;(R)-2-Hydroxy-2-phenylacetate;(R)-Mandelic acid ([M-H]-)#(S)-Mandelate;(S)-2-Hydroxy-2-phenylacetic acid;(S)-2-Hydroxy-2-phenylacetate;(S)-Mandelic acid ([M-H]-)#Phenoxyacetate;Phenoxyacetic aci…	ko00350;ko00360#ko00623;ko01061;ko01063#ko00622#ko00622#null#ko00623#null#null#null#ko00350;ko00950;ko01100#ko00350;ko00360;ko00643#ko00360;ko00643#null#null#null#null#ko00363#ko00363;ko01100#ko00624#ko00624#ko00624#null#null#null#null#null#null#null#null#null#null	;Tyrosine metabolism;Phenylalanine metabolism#;2,4-Dichlorobenzoate degradation;Biosynthesis of phenylpropanoids;Biosynthesis of alkaloids derived from shikimate pathway#;Toluene and xylene degradation#;Toluene and xylene degradation#null#;2,4-Dichlorobenzoate degradation#null#null#null#;Tyrosine metabolism;Isoquinoline alkaloid biosynthesis;Metabolic pathways#;Tyrosine metabolism;Phenylalanine m…	X#null#null#null#null#null#null#null#null#null#null#X#null#null#null#null#null#null#null#null#null#null#null#null#null#null#null#null#null#null#null	C8H8O3	151.04	9760	0	1424035	3079963	0	0	0	0	0	0	7
10906	22	9	15	0	0	2	0	1.31693e+06	10906	-0.0606077	-0.0258075	0.0163401	H	H			RF	0.138553	10906	10906	no_ass_MassTRIX	no_ass_MassTRIX	no_ass_MassTRIX	no_ass_MassTRIX	no_ass_MassTRIX	no_ass_MassTRIX	no_ass_MassTRIX	no_ass_MassTRIX	C9H22O15P2	431.036	10906	1517272	0	2433514	0	0	0	0	0	0	7
10962	30	20	14	0	0	0	0	906171	10962	-0.0540604	-0.0250594	0.011941	H	H			RF	0.138775	10962	10962	no_ass_MassTRIX	no_ass_MassTRIX	no_ass_MassTRIX	no_ass_MassTRIX	no_ass_MassTRIX	no_ass_MassTRIX	no_ass_MassTRIX	no_ass_MassTRIX	C20H30O14	493.156	10962	1045055	1673457	0	0	0	0	0	0	0	7
10983	27	18	10	5	2	0	0	1632184	10983	-0.0796392	-0.0344227	0.0197704	H	H			RF	0.459481	10983	10983	no_ass_MassTRIX	no_ass_MassTRIX	no_ass_MassTRIX	no_ass_MassTRIX	no_ass_MassTRIX	no_ass_MassTRIX	no_ass_MassTRIX	no_ass_MassTRIX	C18H27O10N5S2	536.113	10983	1123270	1810936	1962346	0	0	0	0	0	0	6
10987	23	18	17	0	0	1	0	914324	10987	-0.05458	-0.0255334	0.0122118	H	H			RF	0.198144	10987	10987	no_ass_MassTRIX	no_ass_MassTRIX	no_ass_MassTRIX	no_ass_MassTRIX	no_ass_MassTRIX	no_ass_MassTRIX	no_ass_MassTRIX	no_ass_MassTRIX	C18H23O17P1	541.06	10987	1292929	1450044	0	0	0	0	0	0	0	7
11813	20	17	11	0	0	0	0	1.86492e+06	11813	-0.0776086	-0.0331322	0.0196947	H	H			RF	0.332055	11813	11813	no_ass_MassTRIX	no_ass_MassTRIX	no_ass_MassTRIX	no_ass_MassTRIX	no_ass_MassTRIX	no_ass_MassTRIX	no_ass_MassTRIX	no_ass_MassTRIX	C17H20O11	399.093	11813	1175567	1704811	2714374	0	0	0	0	0	0	6
11819	23	15	10	3	0	0	0	1.38143e+06	11819	-0.0792614	-0.0349747	0.0194347	H	H			RF	0.602584	11819	11819	no_ass_MassTRIX	no_ass_MassTRIX	no_ass_MassTRIX	no_ass_MassTRIX	no_ass_MassTRIX	no_ass_MassTRIX	no_ass_MassTRIX	no_ass_MassTRIX	C15H23O10N3	404.131	11819	1381651	1465927	1296698	0	0	0	0	0	0	6
11877	22	21	13	0	0	0	0	1.44531e+06	11877	-0.079915	-0.0345854	0.019852	H	H			RF	0.470236	11877	11877	481.099	0.120988	LMPK12120366	C21H22O13	3,4,2',3',4',6',alpha-Heptahydroxychalcone 2'-glucoside [Chalcones and dihydrochalcones [PK1212]] ([M-H]-)	null	null	null	C21H22O13	481.099	11877	1041031	1569338	1725562	0	0	0	0	0	0	6
11909	24	22	14	0	0	0	1	1.04104e+06	11909	-0.0543068	-0.0254834	0.0122027	H	H			RF	0.22194	11909	11909	no_ass_MassTRIX	no_ass_MassTRIX	no_ass_MassTRIX	no_ass_MassTRIX	no_ass_MassTRIX	no_ass_MassTRIX	no_ass_MassTRIX	no_ass_MassTRIX	C22H24O14iCl1	547.086	11909	1560567	1562548	0	0	0	0	0	0	0	7
12211	11	6	6	1	1	0	0	1.66396e+06	12211	-0.0801989	-0.0348919	0.020074	H	H			RF	0.507199	12211	12211	no_ass_MassTRIX	no_ass_MassTRIX	no_ass_MassTRIX	no_ass_MassTRIX	no_ass_MassTRIX	no_ass_MassTRIX	no_ass_MassTRIX	no_ass_MassTRIX	C6H11O6N1S1	224.023	12211	1490054	1527059	1974753	0	0	0	0	0	0	6
12344	14	15	8	0	0	0	0	2084636	12344	-0.0660446	-0.0373433	0.00291301	H	H			RF	0.174754	12344	12344	321.062	0.0802382460561818#0.0802382460561818#0.0802382460561818	C05909#LMPK12020151#LMPK12020209	C15H14O8#C15H14O8#C15H14O8	Leucodelphinidin ([M-H]-)#Elephantorrhizol [Flavans, Flavanols and Leucoanthocyanidins [PK1202]] ([M-H]-)#Gallocatechin-4beta-ol [Flavans, Flavanols and Leucoanthocyanidins [PK1202]] ([M-H]-)	ko00941#null#null	;Flavonoid biosynthesis#null#null	X#null#null	C15H14O8	321.062	12344	1237244	1510999	3505665	0	0	0	0	0	1228654	5
12381	17	12	11	1	0	0	0	998647	12381	-0.0607693	-0.0260101	0.0163369	H	H			RF	0.15345	12381	12381	no_ass_MassTRIX	no_ass_MassTRIX	no_ass_MassTRIX	no_ass_MassTRIX	no_ass_MassTRIX	no_ass_MassTRIX	no_ass_MassTRIX	no_ass_MassTRIX	C12H17O11N1	350.073	12381	1223748	0	1772194	0	0	0	0	0	0	7
12433	10	16	13	0	0	0	0	1.63449e+06	12433	-0.054177	-0.0112872	0.0297723	H	H			RF	0.101422	12433	12433	no_ass_MassTRIX	no_ass_MassTRIX	no_ass_MassTRIX	no_ass_MassTRIX	no_ass_MassTRIX	no_ass_MassTRIX	no_ass_MassTRIX	no_ass_MassTRIX	C16H10O13	409.005	12433	0	2664652	2238805	0	0	1533998	0	0	0	6
12443	24	13	12	1	0	1	0	907361	12443	-0.0603208	-0.0261943	0.0160847	H	H			RF	0.201214	12443	12443	no_ass_MassTRIX	no_ass_MassTRIX	no_ass_MassTRIX	no_ass_MassTRIX	no_ass_MassTRIX	no_ass_MassTRIX	no_ass_MassTRIX	no_ass_MassTRIX	C13H24O12N1P1	416.096	12443	1293514	0	1428569	0	0	0	0	0	0	7
12804	20	16	1	2	3	0	0	2210131	12804	-0.0654999	-0.0270637	0.0167783	H	H			RF	0.134297	12804	12804	no_ass_MassTRIX	no_ass_MassTRIX	no_ass_MassTRIX	no_ass_MassTRIX	no_ass_MassTRIX	no_ass_MassTRIX	no_ass_MassTRIX	no_ass_MassTRIX	C16H20O1N2S3	351.067	12804	0	2497596	4132797	0	0	0	0	0	0	7
12840	18	18	6	0	2	0	0	1322183	12840	-0.0631788	-0.0435052	-0.00827619	H	H			RF	0.332504	12840	12840	no_ass_MassTRIX	no_ass_MassTRIX	no_ass_MassTRIX	no_ass_MassTRIX	no_ass_MassTRIX	no_ass_MassTRIX	no_ass_MassTRIX	no_ass_MassTRIX	C18H18O6S2	393.047	12840	1053670	1554191	1358688	0	0	0	0	0	1183979	5
13077	19	16	5	3	0	0	0	999055	13077	-0.0607526	-0.0261513	0.0162805	H	H			RF	0.171115	13077	13077	no_ass_MassTRIX	no_ass_MassTRIX	no_ass_MassTRIX	no_ass_MassTRIX	no_ass_MassTRIX	no_ass_MassTRIX	no_ass_MassTRIX	no_ass_MassTRIX	C16H19O5N3	332.125	13077	1303868	0	1693297	0	0	0	0	0	0	7
13100	22	16	3	2	2	0	0	1.65658e+06	13100	-0.0500048	-0.00319166	0.0391739	H	H			RF	0.224725	13100	13100	no_ass_MassTRIX	no_ass_MassTRIX	no_ass_MassTRIX	no_ass_MassTRIX	no_ass_MassTRIX	no_ass_MassTRIX	no_ass_MassTRIX	no_ass_MassTRIX	C16H22O3N2S2	353.1	13100	1186377	2193084	1590269	0	0	2280756	0	0	0	5
13332	12	15	8	0	0	0	0	1.73011e+06	13332	-0.0652979	-0.0275859	0.0158833	H	H			RF	0.172442	13332	13332	319.046	0.0652744855702399#0.0652744855702399#0.0652744855702399	C02906#C03052#LMPK12130074	C15H12O8#C15H12O8#C15H12O8	Dihydromyricetin;Ampelopsin;(+)-Dihydromyricetin;(+)-Ampelopsin ([M-H]-)#2,3-Dihydrogossypetin ([M-H]-)#Amaronol A; (+)- 2,4,6-Trihydroxy-2-[(3,4,5-trihydroxyphenyl)methyl]-3(2H)-benzofuranone [Aurone flavonoids [PK1213]] ([M-H]-)	ko00941#null#null	;Flavonoid biosynthesis#null#null	X#null#null	C15H12O8	319.046	13332	0	2922502	2267833	0	0	0	0	0	0	7
13482	14	8	5	2	1	0	0	7.95452e+06	13482	-0.0705969	-0.0272412	0.0208173	H	H			RF	0.188577	13482	13482	249.055	0.13616079738964#0.13616079738964	C00669#HMDB01049	C8H14N2O5S#C8H14N2O5S	gamma-L-Glutamyl-L-cysteine;L-gamma-Glutamylcysteine;5-L-Glutamyl-L-cysteine;gamma-Glutamylcysteine ([M-H]-)#Gamma-Glutamylcysteine (see KEGG C00669); 2-amino-5-(1-carboxy-2-sulfanyl-ethyl)amino-5-oxo-pentanoic acid [primary amine] ([M-H]-)	ko00480;ko01100#null	;Glutathione metabolism;Metabolic pathways#null	X#null	C8H14O5N2S1	249.055	13482	3848247	5706268	14309035	0	1260184	0	0	0	0	5
13526	14	10	8	2	0	0	0	1.57205e+06	13526	-0.0537718	-0.0533306	-0.0299778	H	H			RF	0.330382	13526	13526	no_ass_MassTRIX	no_ass_MassTRIX	no_ass_MassTRIX	no_ass_MassTRIX	no_ass_MassTRIX	no_ass_MassTRIX	no_ass_MassTRIX	no_ass_MassTRIX	C10H14O8N2	289.068	13526	1245307	1603605	1867239	0	0	0	0	1348497	1406181	4
13591	25	16	8	3	1	0	0	2.32441e+06	13591	-0.0619713	-0.0269835	0.0118739	H	H			RF	0.165053	13591	13591	no_ass_MassTRIX	no_ass_MassTRIX	no_ass_MassTRIX	no_ass_MassTRIX	no_ass_MassTRIX	no_ass_MassTRIX	no_ass_MassTRIX	no_ass_MassTRIX	C16H25O8N3S1	418.129	13591	1354219	2813805	2805201	1533483	0	0	0	0	1498588	4
13597	19	16	12	0	0	1	0	1.56319e+06	13597	-0.0798628	-0.0345141	0.0200732	H	H			RF	0.439051	13597	13597	no_ass_MassTRIX	no_ass_MassTRIX	no_ass_MassTRIX	no_ass_MassTRIX	no_ass_MassTRIX	no_ass_MassTRIX	no_ass_MassTRIX	no_ass_MassTRIX	C16H19O12P1	433.054	13597	1245024	1450203	1994329	0	0	0	0	0	0	6
13729	20	12	5	0	1	0	1	1.30458e+06	13729	-0.0592196	-0.0357194	0.00557215	H	H			RF	0.128362	13729	13729	no_ass_MassTRIX	no_ass_MassTRIX	no_ass_MassTRIX	no_ass_MassTRIX	no_ass_MassTRIX	no_ass_MassTRIX	no_ass_MassTRIX	no_ass_MassTRIX	C12H20O5S1iCl1	311.073	13729	0	1981634	1932120	0	0	0	1181201	0	0	6
13911	12	10	11	0	0	0	0	1576366	13911	-0.0616631	-0.0193883	0.0194909	H	H			RF	0.123385	13911	13911	no_ass_MassTRIX	no_ass_MassTRIX	no_ass_MassTRIX	no_ass_MassTRIX	no_ass_MassTRIX	no_ass_MassTRIX	no_ass_MassTRIX	no_ass_MassTRIX	C10H12O11	307.031	13911	948836	1787363	1992899	0	1529269	0	0	932043	0	4
13959	19	10	13	0	0	1	0	928870	13959	-0.0567258	-0.0345232	-0.00104972	H	H			RF	0.135124	13959	13959	no_ass_MassTRIX	no_ass_MassTRIX	no_ass_MassTRIX	no_ass_MassTRIX	no_ass_MassTRIX	no_ass_MassTRIX	no_ass_MassTRIX	no_ass_MassTRIX	C10H19O13P1	377.049	13959	0	1393938	1392671	0	0	0	0	817616	0	6
13997	39	21	12	0	0	1	0	1431285	13997	-0.06658	-0.0133141	0.0331364	H	H			RF	0.415912	13997	13997	no_ass_MassTRIX	no_ass_MassTRIX	no_ass_MassTRIX	no_ass_MassTRIX	no_ass_MassTRIX	no_ass_MassTRIX	no_ass_MassTRIX	no_ass_MassTRIX	C21H39O12P1	513.211	13997	1450214	1494331	1349310	0	1353402	0	0	0	0	5
14042	10	9	8	0	0	0	0	1557237	14042	-0.063767	-0.036882	-0.00233244	H	H			RF	0.118	14042	14042	no_ass_MassTRIX	no_ass_MassTRIX	no_ass_MassTRIX	no_ass_MassTRIX	no_ass_MassTRIX	no_ass_MassTRIX	no_ass_MassTRIX	no_ass_MassTRIX	C9H10O8	245.03	14042	1111236	1391785	2168690	0	921050	0	0	734372	989826	3
14045	12	9	8	0	0	0	0	2.55303e+06	14045	-0.0691264	-0.0289944	0.0181791	H	H			RF	0.199818	14045	14045	no_ass_MassTRIX	no_ass_MassTRIX	no_ass_MassTRIX	no_ass_MassTRIX	no_ass_MassTRIX	no_ass_MassTRIX	no_ass_MassTRIX	no_ass_MassTRIX	C9H12O8	247.046	14045	1533071	1371187	4754830	0	0	0	0	0	0	6
14144	27	13	16	0	0	1	0	3.12309e+06	14144	-0.0626996	-0.029735	0.0114796	H	H			RF	0.117256	14144	14144	no_ass_MassTRIX	no_ass_MassTRIX	no_ass_MassTRIX	no_ass_MassTRIX	no_ass_MassTRIX	no_ass_MassTRIX	no_ass_MassTRIX	no_ass_MassTRIX	C13H27O16P1	469.096	14144	1496706	1428728	6443832	0	0	0	0	954062	0	5
14162	23	23	10	8	0	1	0	2885140	14162	-0.0614419	-0.0308232	0.00457247	H	H			RF	0.133331	14162	14162	601.12	0.793418	LMPK12140388	C28H26O15	(2S)-5,7,3',4'-Tetrahydroxyflavanone 7-(6-galloylglucoside) [Flavanones [PK1214]] ([M-H]-)	null	null	null	C23H23O10N8P1	601.12	14162	1023296	3871978	3760146	0	1378306	0	0	0	2134627	4
14288	23	17	15	0	0	1	0	4.64969e+06	14288	-0.0754223	-0.0329887	0.0181259	H	H			RF	0.339846	14288	14288	no_ass_MassTRIX	no_ass_MassTRIX	no_ass_MassTRIX	no_ass_MassTRIX	no_ass_MassTRIX	no_ass_MassTRIX	no_ass_MassTRIX	no_ass_MassTRIX	C17H23O15P1	497.07	14288	3025993	6711355	4211732	0	0	0	0	0	0	6
14326	10	12	8	0	0	0	0	1846449	14326	-0.0564746	-0.0433139	-0.0117348	H	H			RF	0.1196	14326	14326	no_ass_MassTRIX	no_ass_MassTRIX	no_ass_MassTRIX	no_ass_MassTRIX	no_ass_MassTRIX	no_ass_MassTRIX	no_ass_MassTRIX	no_ass_MassTRIX	C12H10O8	281.03	14326	1267091	2236820	2035436	0	1063661	0	1203399	0	1755950	3
14336	15	10	6	3	1	0	0	3958892	14336	-0.0543333	-0.00741991	0.033098	H	H			RF	0.105639	14336	14336	no_ass_MassTRIX	no_ass_MassTRIX	no_ass_MassTRIX	no_ass_MassTRIX	no_ass_MassTRIX	no_ass_MassTRIX	no_ass_MassTRIX	no_ass_MassTRIX	C10H15O6N3S1	304.061	14336	1226112	1924478	8726086	1291836	1474957	1824759	0	0	0	3
14354	21	10	11	0	0	1	0	1.69583e+06	14354	-0.0518187	-0.0533829	-0.0314166	H	H			RF	0.332812	14354	14354	no_ass_MassTRIX	no_ass_MassTRIX	no_ass_MassTRIX	no_ass_MassTRIX	no_ass_MassTRIX	no_ass_MassTRIX	no_ass_MassTRIX	no_ass_MassTRIX	C10H21O11P1	347.075	14354	1466980	1998150	1622346	0	0	0	0	1612162	1425177	4
14395	33	17	17	0	0	1	0	1758875	14395	-0.0582544	-0.0446586	-0.0140524	H	H			RF	0.183329	14395	14395	no_ass_MassTRIX	no_ass_MassTRIX	no_ass_MassTRIX	no_ass_MassTRIX	no_ass_MassTRIX	no_ass_MassTRIX	no_ass_MassTRIX	no_ass_MassTRIX	C17H33O17P1	539.138	14395	1045627	2830663	1400335	0	0	0	0	833406	1211711	4
14441	9	11	7	2	0	1	0	1685563	14441	-0.0580042	-0.049812	-0.0184309	H	H			RF	0.146993	14441	14441	no_ass_MassTRIX	no_ass_MassTRIX	no_ass_MassTRIX	no_ass_MassTRIX	no_ass_MassTRIX	no_ass_MassTRIX	no_ass_MassTRIX	no_ass_MassTRIX	C11H9O7N2P1	311.008	14441	1040051	2247349	1769289	0	1141619	0	1272562	990452	1019340	2
14498	24	22	13	0	0	0	1	1.7468e+06	14498	-0.0595625	-0.0355527	-0.00483807	H	H			RF	0.214984	14498	14498	no_ass_MassTRIX	no_ass_MassTRIX	no_ass_MassTRIX	no_ass_MassTRIX	no_ass_MassTRIX	no_ass_MassTRIX	no_ass_MassTRIX	no_ass_MassTRIX	C22H24O13iCl1	531.091	14498	1656230	1909016	1675165	0	1331420	0	0	1089511	1070053	3
14506	10	8	6	0	0	0	0	2832848	14506	-0.0663293	-0.0412149	-0.0014634	H	H			RF	0.202364	14506	14506	no_ass_MassTRIX	no_ass_MassTRIX	no_ass_MassTRIX	no_ass_MassTRIX	no_ass_MassTRIX	no_ass_MassTRIX	no_ass_MassTRIX	no_ass_MassTRIX	C8H10O6	201.04	14506	2223950	1639329	4635265	0	0	0	0	1281554	1022340	4
14597	19	15	14	1	0	0	0	1545783	14597	-0.0736853	-0.040636	0.00597267	H	H			RF	0.351411	14597	14597	no_ass_MassTRIX	no_ass_MassTRIX	no_ass_MassTRIX	no_ass_MassTRIX	no_ass_MassTRIX	no_ass_MassTRIX	no_ass_MassTRIX	no_ass_MassTRIX	C15H19O14N1	436.073	14597	994895	1787209	1855245	0	0	0	0	843210	0	5
14674	16	12	11	0	0	0	0	3.13447e+06	14674	-0.0588507	-0.0305112	0.0115791	H	H			RF	0.145272	14674	14674	no_ass_MassTRIX	no_ass_MassTRIX	no_ass_MassTRIX	no_ass_MassTRIX	no_ass_MassTRIX	no_ass_MassTRIX	no_ass_MassTRIX	no_ass_MassTRIX	C12H16O11	335.062	14674	4234282	0	5169129	0	0	0	1282664	0	0	6
14691	19	16	11	0	0	1	0	2.86509e+06	14691	-0.0649317	-0.0437605	-0.00653316	H	H			RF	0.213397	14691	14691	no_ass_MassTRIX	no_ass_MassTRIX	no_ass_MassTRIX	no_ass_MassTRIX	no_ass_MassTRIX	no_ass_MassTRIX	no_ass_MassTRIX	no_ass_MassTRIX	C16H19O11P1	417.059	14691	2089827	1901402	4604051	0	0	0	0	1471424	1367050	4
14725	9	7	5	1	0	0	0	1.34635e+06	14725	-0.0520017	-0.0326401	-0.00827219	H	H			RF	0.163398	14725	14725	186.041	0.0514708	C01215	C7H9NO5	2-(Acetamidomethylene)succinate ([M-H]-)	ko00750	;Vitamin B6 metabolism	null	C7H9O5N1	186.041	14725	1364767	1358737	1315533	0	1220254	0	0	753149	1136251	3
14796	13	10	7	2	2	1	1	2.80352e+06	14796	-0.0561998	-0.0393031	-0.0097037	H	H			RF	0.108996	14796	14796	no_ass_MassTRIX	no_ass_MassTRIX	no_ass_MassTRIX	no_ass_MassTRIX	no_ass_MassTRIX	no_ass_MassTRIX	no_ass_MassTRIX	no_ass_MassTRIX	C10H13O7N2S2P1iCl1	402.96	14796	1955257	4474117	1981173	0	972532	0	0	2292545	1134772	3
14799	21	14	12	0	0	1	0	1.94117e+07	14799	-0.0771417	-0.0345772	0.0183873	H	H			RF	0.450405	14799	14799	no_ass_MassTRIX	no_ass_MassTRIX	no_ass_MassTRIX	no_ass_MassTRIX	no_ass_MassTRIX	no_ass_MassTRIX	no_ass_MassTRIX	no_ass_MassTRIX	C14H21O12P1	411.07	14799	21477662	13415939	23341566	0	0	0	0	1000363	0	5
14803	25	12	14	0	0	1	0	4530896	14803	-0.0645862	-0.0169515	0.0252033	H	H			RF	0.173194	14803	14803	no_ass_MassTRIX	no_ass_MassTRIX	no_ass_MassTRIX	no_ass_MassTRIX	no_ass_MassTRIX	no_ass_MassTRIX	no_ass_MassTRIX	no_ass_MassTRIX	C12H25O14P1	423.091	14803	4455961	3366782	5769945	2197431	2843062	0	0	0	2337791	3
14815	29	19	16	0	0	1	0	8.27211e+06	14815	-0.0698083	-0.0325274	0.0147968	H	H			RF	0.27652	14815	14815	no_ass_MassTRIX	no_ass_MassTRIX	no_ass_MassTRIX	no_ass_MassTRIX	no_ass_MassTRIX	no_ass_MassTRIX	no_ass_MassTRIX	no_ass_MassTRIX	C19H29O16P1	543.112	14815	9671449	3178565	11966309	0	0	0	0	0	1138428	5
14853	13	13	7	1	0	0	0	3.25945e+06	14853	-0.0552745	-0.0356001	-0.0064448	H	H			RF	0.121203	14853	14853	no_ass_MassTRIX	no_ass_MassTRIX	no_ass_MassTRIX	no_ass_MassTRIX	no_ass_MassTRIX	no_ass_MassTRIX	no_ass_MassTRIX	no_ass_MassTRIX	C13H13O7N1	294.062	14853	4344915	3053541	2379881	0	1932642	0	0	1161301	2529416	3
14903	22	21	12	0	0	0	0	1.63584e+06	14903	-0.0506263	-0.0531446	-0.0319198	H	H			RF	0.339817	14903	14903	465.104	0.273759475932823#0.273759475932823#0.273759475932823#0.273759475932823#0.273759475932823#0.273759475932823	C03430#C17531#LMPK12120279#LMPK12120370#LMPK12140367#LMPK12140454	C21H22O12#C21H22O12#C21H22O12#C21H22O12#C21H22O12#C21H22O12	Quercetin 7-O-glucoside ([M-H]-)#Plantagoside ([M-H]-)#3,4,5,2',4',6'-Hexahydroxychalcone 2'-glucoside [Chalcones and dihydrochalcones [PK1212]] ([M-H]-)#3,4,2',4',6',beta-Hexahydroxychalcone 2'-glucoside [Chalcones and dihydrochalcones [PK1212]] ([M-H]-)#2,5,7,3',4'-Pentahydroxyflavanone 5-O-glucoside [Flavanones [PK1214]] ([M-H]-)#Plantagoside [Flavanones [PK1214]] ([M-H]-)	null#null#null#null#null#null	null#null#null#null#null#null	null#null#null#null#null#null	C21H22O12	465.104	14903	1455456	1570661	1881402	0	0	0	0	1787603	1275398	4
14904	28	18	14	0	0	0	0	1765014	14904	-0.0568213	-0.00987311	0.0355894	H	H			RF	0.222617	14904	14904	no_ass_MassTRIX	no_ass_MassTRIX	no_ass_MassTRIX	no_ass_MassTRIX	no_ass_MassTRIX	no_ass_MassTRIX	no_ass_MassTRIX	no_ass_MassTRIX	C18H28O14	467.141	14904	1346105	2552210	1396727	0	0	1853745	0	0	0	5
14992	25	17	14	0	0	1	0	2.49685e+06	14992	-0.0559104	-0.0431916	-0.0178256	H	H			RF	0.153154	14992	14992	no_ass_MassTRIX	no_ass_MassTRIX	no_ass_MassTRIX	no_ass_MassTRIX	no_ass_MassTRIX	no_ass_MassTRIX	no_ass_MassTRIX	no_ass_MassTRIX	C17H25O14P1	483.091	14992	1593340	2959242	2937958	0	1275032	0	0	1677129	2185378	3
15091	23	13	16	0	0	1	0	1464339	15091	-0.0578355	-0.0218117	0.0133139	H	H			RF	0.14014	15091	15091	no_ass_MassTRIX	no_ass_MassTRIX	no_ass_MassTRIX	no_ass_MassTRIX	no_ass_MassTRIX	no_ass_MassTRIX	no_ass_MassTRIX	no_ass_MassTRIX	C13H23O16P1	465.065	15091	1257769	1651551	1483697	0	1417623	0	0	1195033	0	4
15379	17	15	11	0	0	1	0	1.41571e+07	15379	-0.0694067	-0.0324158	0.012811	H	H			RF	0.182449	15379	15379	no_ass_MassTRIX	no_ass_MassTRIX	no_ass_MassTRIX	no_ass_MassTRIX	no_ass_MassTRIX	no_ass_MassTRIX	no_ass_MassTRIX	no_ass_MassTRIX	C15H17O11P1	403.044	15379	3626789	18231572	20612862	2039701	2355431	0	2779675	917690	3581952	1
15449	29	14	14	0	0	1	0	4360779	15449	-0.060964	-0.0433318	-0.0124737	H	H			RF	0.224722	15449	15449	no_ass_MassTRIX	no_ass_MassTRIX	no_ass_MassTRIX	no_ass_MassTRIX	no_ass_MassTRIX	no_ass_MassTRIX	no_ass_MassTRIX	no_ass_MassTRIX	C14H29O14P1	451.122	15449	4585947	3560188	4936202	0	2079824	0	0	2496101	3248219	3
15563	25	12	16	0	0	1	0	4.65484e+06	15563	-0.0578327	-0.0394465	-0.00684695	H	H			RF	0.124587	15563	15563	no_ass_MassTRIX	no_ass_MassTRIX	no_ass_MassTRIX	no_ass_MassTRIX	no_ass_MassTRIX	no_ass_MassTRIX	no_ass_MassTRIX	no_ass_MassTRIX	C12H25O16P1	455.081	15563	2605987	2481146	8877391	0	0	0	0	2686638	2332737	4
15566	34	18	14	0	0	0	0	2867966	15566	-0.0605469	-0.022746	0.0164427	H	H			RF	0.101955	15566	15566	no_ass_MassTRIX	no_ass_MassTRIX	no_ass_MassTRIX	no_ass_MassTRIX	no_ass_MassTRIX	no_ass_MassTRIX	no_ass_MassTRIX	no_ass_MassTRIX	C18H34O14	473.188	15566	2199964	4785970	1617964	0	1819083	0	0	1116037	0	4
15575	26	12	18	0	0	2	0	2.60864e+06	15575	-0.055529	-0.0438395	-0.0189463	H	H			RF	0.144415	15575	15575	no_ass_MassTRIX	no_ass_MassTRIX	no_ass_MassTRIX	no_ass_MassTRIX	no_ass_MassTRIX	no_ass_MassTRIX	no_ass_MassTRIX	no_ass_MassTRIX	C12H26O18P2	519.052	15575	1889044	2664378	3272493	0	1389434	0	0	2060313	2141200	3
15681	14	15	7	0	0	0	0	2.75494e+07	15681	-0.0635564	-0.0264695	0.0161447	H	H			RF	0.137052	15681	15681	305.067	0.139251443623032#0.139251443623032#0.139251443623032#0.139251443623032#0.139251443623032#0.139251443623032#0.139251443623032#0.139251443623032#0.139251443623032#0.139251443623032#0.139251443623032	C05906#C12127#C12136#LMPK12020002#LMPK12020004#LMPK12020185#LMPK12020191#LMPK12020192#LMPK12020193#LMPK12020202#LMPK12020203	C15H14O7#C15H14O7#C15H14O7#C15H14O7#C15H14O7#C15H14O7#C15H14O7#C15H14O7#C15H14O7#C15H14O7#C15H14O7	Leucocyanidin;2-(3,4-Dihydroxyphenyl)-3,4-dihydro-2H-1-benzopyran-3,4,5,7-tetrol;3,3',4,4',5,7-Flavanhexol;3,4-Cyanidiol;Leucoanthocyanidol;Leucocianidol;Leucocyanidol;Leukocyanidine;Procyanidol;Resivit;2,3-trans-3,4-cis-Leucocyanidin ([M-H]-)#(+)-Gallocatechin;Gallocatechol ([M-H]-)#(-)-Epigallocatechin ([M-H]-)#(+)-Gallocatechin [Flavans, Flavanols and Leucoanthocyanidins [PK1202]] ([M-H]-)#Epi…	ko00941;ko01061#ko00941#ko00941#null#null#null#null#null#null#null#null	;Flavonoid biosynthesis;Biosynthesis of phenylpropanoids#;Flavonoid biosynthesis#;Flavonoid biosynthesis#null#null#null#null#null#null#null#null	X#X#null#null#null#null#null#null#null#null#null	C15H14O7	305.067	15681	3486771	44296756	34864668	5097838	3292802	5713529	5014729	1436580	6702661	0
15762	24	12	11	0	0	0	0	3.59091e+06	15762	-0.0675954	-0.0246344	0.0217596	H	H			RF	0.196548	15762	15762	343.125	0.114191865673336#0.114191865673336#0.114191865673336#0.114191865673336	C05399#C08254#HMDB02928#HMDB06791	C12H24O11#C12H24O11#C12H24O11#C12H24O11	Melibiitol;6-O-alpha-D-Galactosyl-D-glucitol ([M-H]-)#Clusianose ([M-H]-)#Maltitol; 4-[3,4,5-trihydroxy-6-(hydroxymethyl)oxan-2-yl]oxyhexane-1,2,3,5,6-pentol [acetal] ([M-H]-)#Melibiitol (see KEGG C05399); (2R,3R,4R,5S)-6-[[(2R,3R,4S,5R,6S)-3,4,5,6-tetrahydroxyoxan-2-yl]methoxy]hexane-1,2,3,4,5-pentol [hemiacetal] ([M-H]-)	ko00052#null#null#null	;Galactose metabolism#null#null#null	null#null#null#null	C12H24O11	343.125	15762	2747327	3559251	4466144	1524434	0	2002564	0	1281647	1348055	2
15803	19	13	12	0	0	1	0	5675377	15803	-0.0638209	-0.0250403	0.0155102	H	H			RF	0.205484	15803	15803	no_ass_MassTRIX	no_ass_MassTRIX	no_ass_MassTRIX	no_ass_MassTRIX	no_ass_MassTRIX	no_ass_MassTRIX	no_ass_MassTRIX	no_ass_MassTRIX	C13H19O12P1	397.054	15803	6763383	3625212	6637536	2383875	2190540	1809144	0	2699162	2803564	1
15855	26	21	12	0	0	0	0	4862591	15855	-0.0656615	-0.0408814	-0.00451397	H	H			RF	0.143986	15855	15855	469.135	0.130662	C09797	C21H26O12	Plumieride ([M-H]-)	null	null	null	C21H26O12	469.135	15855	2723965	6107070	5756738	1593033	2193612	0	1277564	2408747	3071250	1
15876	13	13	6	1	0	0	0	1.58419e+07	15876	-0.0590752	-0.0404657	-0.00852298	H	H			RF	0.18613	15876	15876	no_ass_MassTRIX	no_ass_MassTRIX	no_ass_MassTRIX	no_ass_MassTRIX	no_ass_MassTRIX	no_ass_MassTRIX	no_ass_MassTRIX	no_ass_MassTRIX	C13H13O6N1	278.067	15876	20676024	15326581	11522964	1950165	4877738	0	0	6030982	11675867	2
15889	18	14	8	0	0	0	0	4.28869e+06	15889	-0.0669329	-0.0399874	-0.00136662	H	H			RF	0.154657	15889	15889	no_ass_MassTRIX	no_ass_MassTRIX	no_ass_MassTRIX	no_ass_MassTRIX	no_ass_MassTRIX	no_ass_MassTRIX	no_ass_MassTRIX	no_ass_MassTRIX	C14H18O8	313.093	15889	3654651	3464167	5747254	1300595	2391076	1495401	1526645	2454743	3025542	0
15975	22	19	16	0	0	0	0	5.95634e+06	15975	-0.0586174	-0.038043	-0.00535703	H	H			RF	0.109384	15975	15975	no_ass_MassTRIX	no_ass_MassTRIX	no_ass_MassTRIX	no_ass_MassTRIX	no_ass_MassTRIX	no_ass_MassTRIX	no_ass_MassTRIX	no_ass_MassTRIX	C19H22O16	505.083	15975	2811731	9622553	5434726	1926558	0	0	0	3371127	3033470	3
15976	24	19	16	0	0	0	0	4.83804e+06	15976	-0.0664958	-0.0439024	-0.00195088	H	H			RF	0.197125	15976	15976	no_ass_MassTRIX	no_ass_MassTRIX	no_ass_MassTRIX	no_ass_MassTRIX	no_ass_MassTRIX	no_ass_MassTRIX	no_ass_MassTRIX	no_ass_MassTRIX	C19H24O16	507.099	15976	2463743	7047579	5002812	0	0	1602843	1718668	2168338	1695365	2
15990	13	10	6	1	0	0	0	3.31678e+06	15990	-0.0578554	-0.0172578	0.0186468	H	H			RF	0.148405	15990	15990	no_ass_MassTRIX	no_ass_MassTRIX	no_ass_MassTRIX	no_ass_MassTRIX	no_ass_MassTRIX	no_ass_MassTRIX	no_ass_MassTRIX	no_ass_MassTRIX	C10H13O6N1	242.067	15990	3255709	4003420	2691209	2136831	1474592	1543437	0	1982311	1941626	1
16009	12	15	7	0	0	0	0	4.59636e+06	16009	-0.0638535	-0.0448918	-0.00997894	H	H			RF	0.214887	16009	16009	303.051	0.184936218020684#0.184936218020684#0.184936218020684#0.184936218020684#0.184936218020684#0.184936218020684	C01617#C05911#C12316#LMPK12130067#LMPK12130073#LMPK12140455	C15H12O7#C15H12O7#C15H12O7#C15H12O7#C15H12O7#C15H12O7	Taxifolin;Dihydroquercetin;(+)-Dihydroquercetin;(+)-Taxifolin;trans-Dihydroquercetin ([M-H]-)#Pentahydroxyflavanone;Dihydrotricetin ([M-H]-)#cis-Dihydroquercetin ([M-H]-)#Nigrescin [Aurone flavonoids [PK1213]] ([M-H]-)#Alphitonin [Aurone flavonoids [PK1213]] ([M-H]-)#5,7,3',4',5'-Pentahydroxyflavanone [Flavanones [PK1214]] ([M-H]-)	ko00941;ko01061;ko01100#ko00941#null#null#null#null	;Flavonoid biosynthesis;Biosynthesis of phenylpropanoids;Metabolic pathways#;Flavonoid biosynthesis#null#null#null#null	X#null#null#null#null#null	C15H12O7	303.051	16009	3299801	4839628	5649653	1629075	1460451	1986360	1372759	3291500	3440602	0
16184	16	16	7	0	0	0	0	4.0219e+06	16184	-0.0640406	-0.0296944	0.0160188	H	H			RF	0.177787	16184	16184	319.082	0.179630226888307#0.179630226888307#0.179630226888307#0.179630226888307#0.179630226888307#0.179630226888307#0.179630226888307	C02947#C11586#LMPK12020133#LMPK12020134#LMPK12020135#LMPK12020194#LMPK12120586	C16H16O7#C16H16O7#C16H16O7#C16H16O7#C16H16O7#C16H16O7#C16H16O7	4-Coumaroylshikimate;trans-5-O-(4-Coumaroyl)shikimate ([M-H]-)#alpha-Naphthyl-beta-D-glucuronide;1-Naphthyl glucuronide ([M-H]-)#Gallocatechin 4'-methyl ether [Flavans, Flavanols and Leucoanthocyanidins [PK1202]] ([M-H]-)#Ourateacatechin [Flavans, Flavanols and Leucoanthocyanidins [PK1202]] ([M-H]-)#ent-Gallocatechin 4'-methyl ether [Flavans, Flavanols and Leucoanthocyanidins [PK1202]] ([M-H]-)#M…	ko00940;ko00941;ko00945#null#null#null#null#null#null	;Phenylpropanoid biosynthesis;Flavonoid biosynthesis;Stilbenoid, diarylheptanoid and gingerol biosynthesis#null#null#null#null#null#null	X#null#null#null#null#null#null	C16H16O7	319.082	16184	2540813	4693903	4830979	1388724	1190118	3295379	2229283	1859116	2091436	0
16215	19	16	16	0	0	1	0	6.47334e+06	16215	-0.0664563	-0.0243664	0.0217092	H	H			RF	0.131299	16215	16215	no_ass_MassTRIX	no_ass_MassTRIX	no_ass_MassTRIX	no_ass_MassTRIX	no_ass_MassTRIX	no_ass_MassTRIX	no_ass_MassTRIX	no_ass_MassTRIX	C16H19O16P1	497.034	16215	3157819	8880180	7382026	3411624	1699597	2470401	2355883	998815	2914845	0
16233	13	6	8	0	0	1	0	7.51799e+06	16233	-0.0661591	-0.0274588	0.016151	H	H			RF	0.131056	16233	16233	243.028	0.190778726275574#0.190778726275574#0.190778726275574#0.190778726275574#0.190778726275574	C01099#C01131#C02985#C06369#HMDB01265	C6H13O8P#C6H13O8P#C6H13O8P#C6H13O8P#C6H13O8P	L-Fuculose 1-phosphate ([M-H]-)#L-Rhamnulose 1-phosphate ([M-H]-)#L-Fucose 1-phosphate;6-Deoxy-L-galactose 1-phosphate;beta-L-Fucose 1-phosphate ([M-H]-)#2-Deoxy-D-glucose 6-phosphate ([M-H]-)#Fucose 1-phosphate (see KEGG C02985); (3,4,5-trihydroxy-6-methyl-oxan-2-yl)oxyphosphonic acid [secondary alcohol] ([M-H]-)	ko00051#ko00051#ko00051;ko00520;ko01100#null#null	;Fructose and mannose metabolism#;Fructose and mannose metabolism#;Fructose and mannose metabolism;Amino sugar and nucleotide sugar metabolism;Metabolic pathways#null#null	null#null#X#null#null	C6H13O8P1	243.028	16233	6310548	4046033	12197403	2388325	2587016	1411714	1181197	2521646	2504813	0
16384	20	11	8	0	1	0	0	3053269	16384	-0.0571834	-0.00318704	0.0380281	H	H			RF	0.216467	16384	16384	no_ass_MassTRIX	no_ass_MassTRIX	no_ass_MassTRIX	no_ass_MassTRIX	no_ass_MassTRIX	no_ass_MassTRIX	no_ass_MassTRIX	no_ass_MassTRIX	C11H20O8S1	311.081	16384	3127265	3440324	2592218	1880141	3129372	2007101	1656149	1607190	1904223	0
16411	19	9	12	0	0	1	0	8562497	16411	-0.0606283	-0.0312619	0.00336127	H	H			RF	0.217863	16411	16411	no_ass_MassTRIX	no_ass_MassTRIX	no_ass_MassTRIX	no_ass_MassTRIX	no_ass_MassTRIX	no_ass_MassTRIX	no_ass_MassTRIX	no_ass_MassTRIX	C9H19O12P1	349.054	16411	8991621	9075390	7620480	4100488	4972288	3840477	1832649	7432121	4849705	0
16543	12	6	6	0	0	0	1	9.48828e+07	16543	-0.0512518	-0.0330836	-0.00931039	H	H			RF	0.108603	16543	16543	215.033	0.871886	C11434	C5H13O7P	2-C-Methyl-D-erythritol 4-phosphate ([M-H]-)	ko00900;ko01062;ko01070;ko01100;map01060	;Terpenoid backbone biosynthesis;Biosynthesis of terpenoids and steroids;Biosynthesis of plant hormones;Metabolic pathways;Biosynthesis of plant secondary metabolites	X	C6H12O6iCl1	215.033	16543	78887152	103845688	101915696	38899232	66622636	53550760	22989792	90292576	79151080	0
16566	12	6	8	0	1	0	0	7968125	16566	-0.0709388	-0.0428541	0.00149586	H	H			RF	0.211654	16566	16566	no_ass_MassTRIX	no_ass_MassTRIX	no_ass_MassTRIX	no_ass_MassTRIX	no_ass_MassTRIX	no_ass_MassTRIX	no_ass_MassTRIX	no_ass_MassTRIX	C6H12O8S1	243.018	16566	6375058	6551758	10977559	3438113	2879428	1860318	4026282	3677962	4540521	0
16574	16	9	8	0	0	0	0	2.9259e+07	16574	-0.0612731	-0.0306106	0.00908038	H	H			RF	0.191672	16574	16574	no_ass_MassTRIX	no_ass_MassTRIX	no_ass_MassTRIX	no_ass_MassTRIX	no_ass_MassTRIX	no_ass_MassTRIX	no_ass_MassTRIX	no_ass_MassTRIX	C9H16O8	251.077	16574	34163144	40123196	13490709	5276356	8099727	4837058	2579482	15311344	4724071	0
16625	13	6	10	0	0	1	0	5.80339e+07	16625	-0.0571429	-0.0428272	-0.013152	H	H			RF	0.277506	16625	16625	275.017	0.112085171400547#0.112085171400547#0.112085171400547	C00345#C04234#HMDB01316	C6H13O10P#C6H13O10P#C6H13O10P	6-Phospho-D-gluconate ([M-H]-)#2-Carboxy-D-arabinitol 1-phosphate ([M-H]-)#6-Phosphogluconic acid (see KEGG C00345); (2S,3S,4R,5R)-2,3,4,5-tetrahydroxy-6-phosphonooxy-hexanoic acid [secondary alcohol] ([M-H]-)	ko00030;ko01100#null#null	;Pentose phosphate pathway;Metabolic pathways#null#null	X#null#null	C6H13O10P1	275.017	16625	59924524	54183056	59994160	18985132	26462754	24746746	14561683	58830840	35464584	0
16652	14	15	6	0	0	0	0	1.66833e+08	16652	-0.0619928	-0.0392663	-0.00438474	H	H			RF	0.171627	16652	16652	289.072	0.0702266435531118#0.0702266435531118#0.0702266435531118#0.0702266435531118#0.0702266435531118#0.0702266435531118#0.0702266435531118#0.0702266435531118#0.0702266435531118#0.0702266435531118#0.0702266435531118#0.0702266435531118#0.0702266435531118#0.0702266435531118#0.0702266435531118#0.0702266435531118#0.0702266435531118#0.0702266435531118#0.0702266435531118#0.0702266435531118#0.0702266435531118#…	C03648#C05907#C06562#C08739#C08742#C09030#C09511#C09727#C09728#C09736#C09787#C09796#C14079#C17590#HMDB01871#HMDB02780#LMPK12020001#LMPK12020003#LMPK12020017#LMPK12020018#LMPK12020021#LMPK12020022#LMPK12020024#LMPK12020170#LMPK12020178#LMPK12020179#LMPK12020180#LMPK12020181#LMPK12020182#LMPK12020186#LMPK12020187#LMPK12020188#LMPK12120534#LMPK12120579#LMPK12120580	C15H14O6#C15H14O6#C15H14O6#C15H14O6#C15H14O6#C15H14O6#C15H14O6#C15H14O6#C15H14O6#C15H14O6#C15H14O6#C15H14O6#C15H14O6#C15H14O6#C15H14O6#C15H14O6#C15H14O6#C15H14O6#C15H14O6#C15H14O6#C15H14O6#C15H14O6#C15H14O6#C15H14O6#C15H14O6#C15H14O6#C15H14O6#C15H14O6#C15H14O6#C15H14O6#C15H14O6#C15H14O6#C15H14O6#C15H14O6#C15H14O6	cis-3,4-Leucopelargonidin ([M-H]-)#Luteoforol;3-Deoxyleucocyanidin ([M-H]-)#(+)-Catechin;D-Catechin;Cyanidanol;(2R-trans)-2-(3,4-dihydroxyphenyl)-3,4-dihydro-2H-1-Benzopyran-3,5,7-triol;(2R,3S)-Catechin;(2R,3S)-(+)-Catechin;Cianidanol ([M-H]-)#alpha-Cotonefuran ([M-H]-)#2,8-Dihydroxy-3,4,7-trimethoxydibenzofuran ([M-H]-)#Ptaeroglycol ([M-H]-)#Mikanolide ([M-H]-)#(-)-Epicatechin ([M-H]-)#(+)-Epica…	ko00941;ko01100#ko00941#ko00941;ko01061#null#null#null#null#ko00941;ko01061#null#ko00941#null#null#null#null#null#null#null#null#null#null#null#null#null#null#null#null#null#null#null#null#null#null#null#null#null	;Flavonoid biosynthesis;Metabolic pathways#;Flavonoid biosynthesis#;Flavonoid biosynthesis;Biosynthesis of phenylpropanoids#null#null#null#null#;Flavonoid biosynthesis;Biosynthesis of phenylpropanoids#null#;Flavonoid biosynthesis#null#null#null#null#null#null#null#null#null#null#null#null#null#null#null#null#null#null#null#null#null#null#null#null#null	X#X#X#null#null#null#null#X#null#null#null#null#null#null#null#null#null#null#null#null#null#null#null#null#null#null#null#null#null#null#null#null#null#null#null	C15H14O6	289.072	16652	99588856	186081552	214828768	38770844	60149816	55247148	47334836	49903952	149975136	0
16702	16	13	8	0	0	0	0	3.90252e+07	16702	-0.0665106	-0.0192543	0.024916	H	H			RF	0.169655	16702	16702	299.077	0.0902686	C03993	C13H16O8	4-(beta-D-Glucosyloxy)benzoate ([M-H]-)	null	null	null	C13H16O8	299.077	16702	34795116	30790202	51490148	20554990	16984084	19641128	4063726	15346955	22190028	0
16820	18	14	9	0	0	0	0	2.61e+07	16820	-0.0682936	-0.00940003	0.0373772	H	H			RF	0.234512	16820	16820	no_ass_MassTRIX	no_ass_MassTRIX	no_ass_MassTRIX	no_ass_MassTRIX	no_ass_MassTRIX	no_ass_MassTRIX	no_ass_MassTRIX	no_ass_MassTRIX	C14H18O9	329.088	16820	22405908	25442022	30452072	14173087	18919978	12912150	3092981	12101038	11171778	0
16878	22	12	12	0	0	0	0	9.559e+06	16878	-0.0592654	-0.0406556	-0.00944555	H	H			RF	0.162914	16878	16878	no_ass_MassTRIX	no_ass_MassTRIX	no_ass_MassTRIX	no_ass_MassTRIX	no_ass_MassTRIX	no_ass_MassTRIX	no_ass_MassTRIX	no_ass_MassTRIX	C12H22O12	357.104	16878	8000641	9043620	11632738	4836832	4197789	5233256	3288344	6914555	8569878	0
16882	23	10	12	0	0	1	0	5.11662e+07	16882	-0.0529848	-0.0207134	0.0146277	H	H			RF	0.111367	16882	16882	no_ass_MassTRIX	no_ass_MassTRIX	no_ass_MassTRIX	no_ass_MassTRIX	no_ass_MassTRIX	no_ass_MassTRIX	no_ass_MassTRIX	no_ass_MassTRIX	C10H23O12P1	365.085	16882	74649368	63574592	15274722	14279071	24160056	5611140	1879035	24351446	6282306	0
16901	17	15	10	0	0	1	0	8.66562e+07	16901	-0.0655313	-0.0392249	-0.00219602	H	H			RF	0.174888	16901	16901	no_ass_MassTRIX	no_ass_MassTRIX	no_ass_MassTRIX	no_ass_MassTRIX	no_ass_MassTRIX	no_ass_MassTRIX	no_ass_MassTRIX	no_ass_MassTRIX	C15H17O10P1	387.049	16901	69055536	74274152	116638992	14725544	35131904	10867686	13195330	22705248	69443064	0
16921	15	13	13	0	0	1	0	4.39243e+08	16921	-0.0634514	-0.0233138	0.0190867	H	H			RF	0.126189	16921	16921	no_ass_MassTRIX	no_ass_MassTRIX	no_ass_MassTRIX	no_ass_MassTRIX	no_ass_MassTRIX	no_ass_MassTRIX	no_ass_MassTRIX	no_ass_MassTRIX	C13H15O13P1	409.018	16921	254729360	643253440	419746144	252129248	188876528	186467376	159069344	165859904	223218528	0
16957	13	12	14	0	0	1	1	1.31387e+07	16957	-0.0522288	0.0098421	0.0548137	H	H			RF	0.236027	16957	16957	no_ass_MassTRIX	no_ass_MassTRIX	no_ass_MassTRIX	no_ass_MassTRIX	no_ass_MassTRIX	no_ass_MassTRIX	no_ass_MassTRIX	no_ass_MassTRIX	C12H13O14P1iCl1	446.974	16957	9931431	15757301	13727511	9468713	8837492	13917657	5613360	6739873	5580270	0
16961	21	16	13	0	0	1	0	3.79114e+07	16961	-0.0516683	0.00354446	0.0406745	H	H			RF	0.131095	16961	16961	no_ass_MassTRIX	no_ass_MassTRIX	no_ass_MassTRIX	no_ass_MassTRIX	no_ass_MassTRIX	no_ass_MassTRIX	no_ass_MassTRIX	no_ass_MassTRIX	C16H21O13P1	451.065	16961	29625084	49867252	34241796	29511968	32134122	25095078	12178883	12113274	26683986	0
								987891	11161	0.0334744	-0.0243702	-0.064193	T			T	RF	0.163684	11161	11161	753.641	0.408299497891713#0.408299497891713#0.408299497891713#0.408299497891713#0.408299497891713#0.408299497891713	HMDB07703#HMDB07731#HMDB07760#HMDB07815#HMDB07816#HMDB07843	C49H86O5#C49H86O5#C49H86O5#C49H86O5#C49H86O5#C49H86O5	DG(22:4(7Z,10Z,13Z,16Z)/24:1(15Z)/0:0); 1-(7Z,10Z,13Z,16Z-docosatetraenoyl)-2-(15Z-tetracosanoyl)-sn-glycerol [primary alcohol] ([M-H]-)#DG(22:5(4Z,7Z,10Z,13Z,16Z)/24:0/0:0); 1-(4Z,7Z,10Z,13Z,16Z-docosapentaenoyl)-2-tetracosanoyl-sn-glycerol [primary alcohol] ([M-H]-)#DG(22:5(7Z,10Z,13Z,16Z,19Z)/24:0/0:0); 1-(7Z,10Z,13Z,16Z,19Z-docosapentaenoyl)-2-tetracosanoyl-sn-glycerol [primary alcohol] ([M-H…	null#null#null#null#null#null	null#null#null#null#null#null	null#null#null#null#null#null	no_formula	753.641	11161	0	0	0	0	0	0	0	1706617	1257057	7
								647007	11688	0.0346183	-0.0248183	-0.0662934	T			T	RF	0.195546	11688	11688	303.084	0.976587443224978#0.976587443224978	C12270#HMDB01067	C11H16N2O8#C11H16N2O8	N-Acetyl-aspartyl-glutamate;NAAG ([M-H]-)#N-Acetylaspartylglutamic acid (see KEGG C12270); 2-[(2-acetamido-3-carboxy-propanoyl)amino]pentanedioic acid [carboxylic acid] ([M-H]-)	ko04080#null	;Neuroactive ligand-receptor interaction#null	null#null	no_formula	303.084	11688	0	0	0	0	0	0	0	908538	1032482	7
								5.14886e+06	13161	0.0239209	-0.0290468	-0.0639026	T			T	RF	0.105722	13161	13161	453.134	0.278601572606574#0.278601572606574	C10260#C10289	C28H22O6#C28H22O6	Gnetin A ([M-H]-)#epsilon-Viniferin ([M-H]-)	null#null	null#null	null#null	no_formula	453.134	13161	2682246	1511549	0	0	1294712	0	0	7019685	8426896	4
								2402784	8635	0.0335212	0.0552975	0.045694	P		P		RF	0.199127	8635	8635	311.177	0.734143973425619#0.734143973425619	C07367#C11810	C19H24N2O2#C19H24N2O2	Praziquantel ([M-H]-)#Norajmaline ([M-H]-)	null#ko00901	null#;Indole alkaloid biosynthesis	null#null	no_formula	311.177	8635	0	0	0	1280380	1450963	4477009	0	0	0	6
								2.02723e+06	8672	0.0377255	0.0629988	0.051101	P		P		RF	0.314456	8672	8672	324.172	0.594671485258703#0.594671485258703	C07543#C11483	C19H23N3O2#C19H23N3O2	Ergonovine;Ergometrine ([M-H]-)#MEGA ([M-H]-)	null#null	null#null	null#null	no_formula	324.172	8672	0	0	0	1613251	1379139	3089311	0	0	0	6
								1.10829e+06	12218	0.0288701	0.0522858	0.0386406	P		P		RF	0.177839	12218	12218	232.947	0.17919	C03575	C7H7IO	2-Iodophenol methyl ether ([M-H]-)	null	null	null	no_formula	232.947	12218	0	0	0	1846859	1477998	0	0	0	0	7
								7.00544e+06	13719	0.0342075	0.0516012	0.0414056	P		P		RF	0.127665	13719	13719	297.15	-0.250706556937376#-0.250706556937376#-0.250706556937376#-0.250706556937376	C09281#C10259#C15453#LMPK13090037	C19H22O3#C19H22O3#C19H22O3#C19H22O3	Ostruthin ([M-H]-)#Glepidotin C ([M-H]-)#Doisynoestrol;cis-1-Ethyl-1,2,3,4-tetrahydro-7-methoxy-2-methyl-2-phenanthrenecarboxylic acid ([M-H]-)#Glepidotin C (see KEGG C10259) [Diphenyl ethers, biphenyls, dibenzyls and stilbenes [PK1309]] ([M-H]-)	null#null#null#null	null#null#null#null	null#null#null#null	no_formula	297.15	13719	971630	0	0	3004976	4474612	13536736	1088452	1083502	0	3
								2.58656e+06	13759	0.0325868	0.0534262	0.0443804	P		P		RF	0.17863	13759	13759	339.197	0.758881632944175#0.758881632944175#0.758881632944175	C08152#C15090#HMDB03033	C22H28O3#C22H28O3#C22H28O3	Norethindrone acetate;Norethisterone acetate ([M-H]-)#17-Hydroxy-3-oxo-17alpha-pregna-1,4-diene-21-carboxylic acid,gamma-lactone ([M-H]-)#Canrenone; (8R,9S,10R,13S,14S,17R)-10,13-dimethylspiro[2,8,9,11,12,14,15,16-octahydro-1H-cyclopenta[a]phenanthrene-17,5'-oxolane]-2',3-dione [ketone] ([M-H]-)	null#null#null	null#null#null	null#null#null	no_formula	339.197	13759	0	0	0	1322309	1402552	5034823	0	0	0	6
								9.33328e+06	14563	0.0386434	0.0508746	0.0361155	P		P		RF	0.185855	14563	14563	321.005	-0.49186	C00918	C11H12Cl2N2O5	Chloramphenicol ([M-H]-)	null	null	null	no_formula	321.005	14563	0	0	0	15838610	0	12161223	1278262	1229480	1470046	4
								1.1886e+06	4389	-0.0666216	-0.027708	0.0168139	H	H			RF	0.169294	4389	4389	306.081	0.612386362437876#0.612386362437876#0.612386362437876#0.612386362437876	C12089#C14796#C14797#C14798	C15H17NO4S#C15H17NO4S#C15H17NO4S#C15H17NO4S	NAC-Diketide ([M-H]-)#(1R)-Hydroxy-(2R)-N-acetyl-L-cysteinyl-1,2-dihydronaphthalene ([M-H]-)#(1R)-N-Acetyl-L-cysteinyl-(2R)-hydroxy-1,2-dihydronaphthalene ([M-H]-)#(1S)-Hydroxy-(2S)-N-acetyl-L-cysteinyl-1,2-dihydronaphthalene ([M-H]-)	null#ko00980#ko00980#ko00980	null#;Metabolism of xenobiotics by cytochrome P450#;Metabolism of xenobiotics by cytochrome P450#;Metabolism of xenobiotics by cytochrome P450	null#null#null#null	no_formula	306.081	4389	0	1541872	2023924	0	0	0	0	0	0	7
								5.16843e+06	15999	-0.0699091	-0.0347809	0.00790501	H	H			RF	0.21252	15999	15999	275.088	-0.998198829301007#-0.998198829301007#-0.998198829301007	C01425#C05282#HMDB11737	C10H16N2O7#C10H16N2O7#C10H16N2O7	Glu-Glu ([M-H]-)#(5-L-Glutamyl)-L-glutamate ([M-H]-)#Gamma Glutamylglutamic acid; (2S)-2-[[(4S)-4-amino-5-hydroxy-5-oxopentanoyl]amino]pentanedioic acid [primary amine] ([M-H]-)	null#null#null	null#null#null	null#null#null	no_formula	275.088	15999	5200947	4441366	5862969	2513013	2849643	0	1419961	2947647	2047761	1

## Sheet: 72i
Total_Class	H	P	T	Imp_RF	Ranked attributes:		Original_ID	raw_mass	ppm	KEGG_cid	KEGG_formula	KEGG_name	KEGG Pathways	KEGG Pathways descriptions	Compound in Organism(X)	Formula_NetCalc	mz	ID	nH72i.1.asc	nH72i.2.asc	nH72i.3.asc	nP72i.1.asc	nP72i.2.asc	nP72i.3.asc	nT72i.1.asc	nT72i.2.asc	nT72i.3.asc
																			H	H	H	P	P	P	T	T	T
T			T	RF	0.165935	308	308	164.021	0.210289	C17243	C5H11NOS2	4-Methylthiobutylthiohydroximate ([M-H]-)	ko00966	;Glucosinolate biosynthesis	null	C5H11O1N1S2	164.021	308	0	0	0	0	0	0	0	791569	1060078	7
T			T	RF	0.108388	4572	4572	no_ass_MassTRIX	no_ass_MassTRIX	no_ass_MassTRIX	no_ass_MassTRIX	no_ass_MassTRIX	no_ass_MassTRIX	no_ass_MassTRIX	no_ass_MassTRIX	C18H31O5N1	340.213	4572	993380	0	0	0	0	0	0	2086823	1680089	6
T			T	RF	0.428089	4760	4760	369.228	-0.114673951395288#-0.114673951395288#-0.114673951395288#-0.114673951395288#-0.114673951395288#-0.114673951395288#-0.114673951395288#-0.114673951395288#-0.114673951395288#-0.114673951395288	C05961#C05963#HMDB02886#HMDB03252#HMDB04049#LMFA03010001#LMFA03010029#LMFA03010042#LMFA03010147#LMFA03030002	C20H34O6#C20H34O6#C20H34O6#C20H34O6#C20H34O6#C20H34O6#C20H34O6#C20H34O6#C20H34O6#C20H34O6	6-Keto-prostaglandin F1alpha;6-Keto-prostaglandin F1a;6-Keto-PGF1alpha;6-Keto-PGF1a ([M-H]-)#Thromboxane B2 ([M-H]-)#6-Keto-prostaglandin F1a (see KEGG C05961); 7-[(1R,2R,3R,5S)-3,5-dihydroxy-2-[(E,3S)-3-hydroxyoct-1-enyl]cyclopentyl]-6-oxoheptanoic acid [ketone] ([M-H]-)#Thromboxane B2 (see KEGG C05963); (E)-7-[(2S,3S,4S)-4,6-dihydroxy-2-[(E,3S)-3-hydroxyoct-1-enyl]oxan-3-yl]hept-5-enoic acid [h…	ko00590;ko01100#ko00590;ko01100#null#null#null#null#null#null#null#null	;Arachidonic acid metabolism;Metabolic pathways#;Arachidonic acid metabolism;Metabolic pathways#null#null#null#null#null#null#null#null	null#null#null#null#null#null#null#null#null#null	C20H34O6	369.228	4760	0	0	0	0	0	0	1534607	812055	1332155	6
T			T	RF	0.196112	4895	4895	no_ass_MassTRIX	no_ass_MassTRIX	no_ass_MassTRIX	no_ass_MassTRIX	no_ass_MassTRIX	no_ass_MassTRIX	no_ass_MassTRIX	no_ass_MassTRIX	C12H19O12P1	385.054	4895	0	0	0	0	0	0	0	1046182	1185471	7
T			T	RF	0.136845	4954	4954	no_ass_MassTRIX	no_ass_MassTRIX	no_ass_MassTRIX	no_ass_MassTRIX	no_ass_MassTRIX	no_ass_MassTRIX	no_ass_MassTRIX	no_ass_MassTRIX	C16H26O11	393.14	4954	0	0	0	0	0	0	0	1711295	1053818	7
T			T	RF	0.20632	4976	4976	no_ass_MassTRIX	no_ass_MassTRIX	no_ass_MassTRIX	no_ass_MassTRIX	no_ass_MassTRIX	no_ass_MassTRIX	no_ass_MassTRIX	no_ass_MassTRIX	C13H18O14	397.062	4976	0	0	0	0	0	0	0	1331706	1434349	7
T			T	RF	0.153183	5147	5147	no_ass_MassTRIX	no_ass_MassTRIX	no_ass_MassTRIX	no_ass_MassTRIX	no_ass_MassTRIX	no_ass_MassTRIX	no_ass_MassTRIX	no_ass_MassTRIX	C18H24O11S1	447.097	5147	0	0	0	0	0	0	0	1048303	1520768	7
T			T	RF	0.187747	5227	5227	no_ass_MassTRIX	no_ass_MassTRIX	no_ass_MassTRIX	no_ass_MassTRIX	no_ass_MassTRIX	no_ass_MassTRIX	no_ass_MassTRIX	no_ass_MassTRIX	C19H32O7N6S1	487.198	5227	0	0	0	0	0	0	0	951462	1126175	7
T			T	RF	0.137683	5236	5236	no_ass_MassTRIX	no_ass_MassTRIX	no_ass_MassTRIX	no_ass_MassTRIX	no_ass_MassTRIX	no_ass_MassTRIX	no_ass_MassTRIX	no_ass_MassTRIX	C24H32O3N2S3	491.151	5236	0	0	0	0	0	0	0	1369756	2210808	7
T			T	RF	0.181488	5246	5246	no_ass_MassTRIX	no_ass_MassTRIX	no_ass_MassTRIX	no_ass_MassTRIX	no_ass_MassTRIX	no_ass_MassTRIX	no_ass_MassTRIX	no_ass_MassTRIX	C24H25O3N5S2	494.133	5246	0	0	0	0	0	0	0	835583	1023126	7
T			T	RF	0.169604	5431	5431	no_ass_MassTRIX	no_ass_MassTRIX	no_ass_MassTRIX	no_ass_MassTRIX	no_ass_MassTRIX	no_ass_MassTRIX	no_ass_MassTRIX	no_ass_MassTRIX	C22H27O15N5S2	664.087	5431	0	0	0	0	0	0	1606844	0	1226375	7
T			T	RF	0.202442	8867	8867	no_ass_MassTRIX	no_ass_MassTRIX	no_ass_MassTRIX	no_ass_MassTRIX	no_ass_MassTRIX	no_ass_MassTRIX	no_ass_MassTRIX	no_ass_MassTRIX	C18H18O4N6	381.132	8867	0	0	0	0	0	0	0	1009546	1108189	7
T			T	RF	0.160625	8960	8960	no_ass_MassTRIX	no_ass_MassTRIX	no_ass_MassTRIX	no_ass_MassTRIX	no_ass_MassTRIX	no_ass_MassTRIX	no_ass_MassTRIX	no_ass_MassTRIX	C10H22O7N2S1P2iCl1	411.032	8960	0	0	0	0	0	0	0	1000052	1383557	7
T			T	RF	0.20392	8983	8983	no_ass_MassTRIX	no_ass_MassTRIX	no_ass_MassTRIX	no_ass_MassTRIX	no_ass_MassTRIX	no_ass_MassTRIX	no_ass_MassTRIX	no_ass_MassTRIX	C18H30O11	421.172	8983	0	0	0	0	0	0	0	997094	1086587	7
T			T	RF	0.171097	9100	9100	no_ass_MassTRIX	no_ass_MassTRIX	no_ass_MassTRIX	no_ass_MassTRIX	no_ass_MassTRIX	no_ass_MassTRIX	no_ass_MassTRIX	no_ass_MassTRIX	C17H13O13S2P1	518.946	9100	0	0	0	0	0	0	0	1602160	2080898	7
T			T	RF	0.16374	9286	9286	no_ass_MassTRIX	no_ass_MassTRIX	no_ass_MassTRIX	no_ass_MassTRIX	no_ass_MassTRIX	no_ass_MassTRIX	no_ass_MassTRIX	no_ass_MassTRIX	C32H61O11N4P1	707.4	9286	0	0	0	0	0	0	0	1672704	1232497	7
T			T	RF	0.179564	10494	10494	no_ass_MassTRIX	no_ass_MassTRIX	no_ass_MassTRIX	no_ass_MassTRIX	no_ass_MassTRIX	no_ass_MassTRIX	no_ass_MassTRIX	no_ass_MassTRIX	C9H6O7	225.004	10494	0	0	0	0	0	0	0	1473785	1190875	7
T			T	RF	0.153887	10623	10623	no_ass_MassTRIX	no_ass_MassTRIX	no_ass_MassTRIX	no_ass_MassTRIX	no_ass_MassTRIX	no_ass_MassTRIX	no_ass_MassTRIX	no_ass_MassTRIX	C14H13O5N1	274.072	10623	0	0	0	0	0	0	0	764753	1104353	7
T			T	RF	0.174422	10641	10641	no_ass_MassTRIX	no_ass_MassTRIX	no_ass_MassTRIX	no_ass_MassTRIX	no_ass_MassTRIX	no_ass_MassTRIX	no_ass_MassTRIX	no_ass_MassTRIX	C12H16O6N2	283.094	10641	0	0	0	0	0	0	0	863999	1100775	7
T			T	RF	0.564307	10731	10731	329.124	0.476942	C11012	C19H21ClN2O	Cl37 isotope of Pencycuron ([M-H]-)	null	null	null	C15H22O8	329.124	10731	0	0	0	0	0	0	1143690	1329219	1115853	6
T			T	RF	0.215578	10740	10740	no_ass_MassTRIX	no_ass_MassTRIX	no_ass_MassTRIX	no_ass_MassTRIX	no_ass_MassTRIX	no_ass_MassTRIX	no_ass_MassTRIX	no_ass_MassTRIX	C16H30O7	333.192	10740	0	0	0	0	0	0	0	1192819	1229580	7
T			T	RF	0.117543	10796	10796	no_ass_MassTRIX	no_ass_MassTRIX	no_ass_MassTRIX	no_ass_MassTRIX	no_ass_MassTRIX	no_ass_MassTRIX	no_ass_MassTRIX	no_ass_MassTRIX	C11H17O8N2S1P1	367.037	10796	0	0	0	0	0	0	0	854319	1615146	7
T			T	RF	0.198685	10812	10812	no_ass_MassTRIX	no_ass_MassTRIX	no_ass_MassTRIX	no_ass_MassTRIX	no_ass_MassTRIX	no_ass_MassTRIX	no_ass_MassTRIX	no_ass_MassTRIX	C19H32O7	371.208	10812	0	0	0	0	0	0	0	975984	1091605	7
T			T	RF	0.173346	10848	10848	no_ass_MassTRIX	no_ass_MassTRIX	no_ass_MassTRIX	no_ass_MassTRIX	no_ass_MassTRIX	no_ass_MassTRIX	no_ass_MassTRIX	no_ass_MassTRIX	C15H20O10S1	391.07	10848	0	0	0	0	0	0	0	1513743	1180806	7
T			T	RF	0.193122	10865	10865	399.046	0.353465	C03853	C9H22O13P2	Bis(glycerophospho)-glycerol ([M-H]-)	null	null	null	C9H22O13P2	399.046	10865	0	0	0	0	0	0	0	1247121	1435042	7
T			T	RF	0.10062	10900	10900	no_ass_MassTRIX	no_ass_MassTRIX	no_ass_MassTRIX	no_ass_MassTRIX	no_ass_MassTRIX	no_ass_MassTRIX	no_ass_MassTRIX	no_ass_MassTRIX	C14H24O12N1P1	428.096	10900	978902	0	0	0	0	0	0	1563234	1360419	6
T			T	RF	0.126451	10931	10931	no_ass_MassTRIX	no_ass_MassTRIX	no_ass_MassTRIX	no_ass_MassTRIX	no_ass_MassTRIX	no_ass_MassTRIX	no_ass_MassTRIX	no_ass_MassTRIX	C15H26O14N2	457.131	10931	0	0	0	0	0	0	0	870099	1529096	7
T			T	RF	0.174513	11098	11098	no_ass_MassTRIX	no_ass_MassTRIX	no_ass_MassTRIX	no_ass_MassTRIX	no_ass_MassTRIX	no_ass_MassTRIX	no_ass_MassTRIX	no_ass_MassTRIX	C28H52O16N3P1	716.301	11098	0	0	0	0	0	0	0	1973722	1549982	7
T			T	RF	0.163684	11161	11161	753.641	0.408299497891713#0.408299497891713#0.408299497891713#0.408299497891713#0.408299497891713#0.408299497891713	HMDB07703#HMDB07731#HMDB07760#HMDB07815#HMDB07816#HMDB07843	C49H86O5#C49H86O5#C49H86O5#C49H86O5#C49H86O5#C49H86O5	DG(22:4(7Z,10Z,13Z,16Z)/24:1(15Z)/0:0); 1-(7Z,10Z,13Z,16Z-docosatetraenoyl)-2-(15Z-tetracosanoyl)-sn-glycerol [primary alcohol] ([M-H]-)#DG(22:5(4Z,7Z,10Z,13Z,16Z)/24:0/0:0); 1-(4Z,7Z,10Z,13Z,16Z-docosapentaenoyl)-2-tetracosanoyl-sn-glycerol [primary alcohol] ([M-H]-)#DG(22:5(7Z,10Z,13Z,16Z,19Z)/24:0/0:0); 1-(7Z,10Z,13Z,16Z,19Z-docosapentaenoyl)-2-tetracosanoyl-sn-glycerol [primary alcohol] ([M-H…	null#null#null#null#null#null	null#null#null#null#null#null	null#null#null#null#null#null	no_formula	753.641	11161	0	0	0	0	0	0	0	1706617	1257057	7
T			T	RF	0.195546	11688	11688	303.084	0.976587443224978#0.976587443224978	C12270#HMDB01067	C11H16N2O8#C11H16N2O8	N-Acetyl-aspartyl-glutamate;NAAG ([M-H]-)#N-Acetylaspartylglutamic acid (see KEGG C12270); 2-[(2-acetamido-3-carboxy-propanoyl)amino]pentanedioic acid [carboxylic acid] ([M-H]-)	ko04080#null	;Neuroactive ligand-receptor interaction#null	null#null	no_formula	303.084	11688	0	0	0	0	0	0	0	908538	1032482	7
T			T	RF	0.153288	11764	11764	352.177	-0.166454	C10380	C18H27NO6	Rosmarinine;Senecionan-11,16-dione, 1,2-dihydro-2,12-dihydroxy-,(1alpha,2alpha)- ([M-H]-)	null	null	null	C18H27O6N1	352.177	11764	0	0	0	0	0	0	0	4059623	5885267	7
T			T	RF	0.211068	11812	11812	no_ass_MassTRIX	no_ass_MassTRIX	no_ass_MassTRIX	no_ass_MassTRIX	no_ass_MassTRIX	no_ass_MassTRIX	no_ass_MassTRIX	no_ass_MassTRIX	C11H24O13S1	395.087	11812	0	0	0	0	0	0	0	1296530	1365044	7
T			T	RF	0.139997	12227	12227	no_ass_MassTRIX	no_ass_MassTRIX	no_ass_MassTRIX	no_ass_MassTRIX	no_ass_MassTRIX	no_ass_MassTRIX	no_ass_MassTRIX	no_ass_MassTRIX	C2H7O10S1P1	252.943	12227	0	0	0	0	0	0	0	1114137	1768506	7
T			T	RF	0.164553	12273	12273	no_ass_MassTRIX	no_ass_MassTRIX	no_ass_MassTRIX	no_ass_MassTRIX	no_ass_MassTRIX	no_ass_MassTRIX	no_ass_MassTRIX	no_ass_MassTRIX	C15H24O4	267.16	12273	0	0	0	0	0	0	0	783171	1057638	7
T			T	RF	0.132202	12326	12326	no_ass_MassTRIX	no_ass_MassTRIX	no_ass_MassTRIX	no_ass_MassTRIX	no_ass_MassTRIX	no_ass_MassTRIX	no_ass_MassTRIX	no_ass_MassTRIX	C12H20O7S1	307.086	12326	0	0	0	0	0	0	0	845283	1420866	7
T			T	RF	0.21506	12379	12379	no_ass_MassTRIX	no_ass_MassTRIX	no_ass_MassTRIX	no_ass_MassTRIX	no_ass_MassTRIX	no_ass_MassTRIX	no_ass_MassTRIX	no_ass_MassTRIX	C15H26O7S1	349.132	12379	0	0	0	0	0	0	0	1094439	1059165	7
T			T	RF	0.176182	12466	12466	no_ass_MassTRIX	no_ass_MassTRIX	no_ass_MassTRIX	no_ass_MassTRIX	no_ass_MassTRIX	no_ass_MassTRIX	no_ass_MassTRIX	no_ass_MassTRIX	C12H22O15N1P1	450.066	12466	0	0	0	0	0	0	0	1673578	1326842	7
T			T	RF	0.167996	12501	12501	no_ass_MassTRIX	no_ass_MassTRIX	no_ass_MassTRIX	no_ass_MassTRIX	no_ass_MassTRIX	no_ass_MassTRIX	no_ass_MassTRIX	no_ass_MassTRIX	C18H30O16N2P2	591.1	12501	0	0	0	0	0	0	0	1384584	1046721	7
T			T	RF	0.188087	12678	12678	no_ass_MassTRIX	no_ass_MassTRIX	no_ass_MassTRIX	no_ass_MassTRIX	no_ass_MassTRIX	no_ass_MassTRIX	no_ass_MassTRIX	no_ass_MassTRIX	C8H9O4N2S1P1	258.995	12678	0	0	0	0	0	0	1109903	0	1311333	7
T			T	RF	0.214357	12778	12778	no_ass_MassTRIX	no_ass_MassTRIX	no_ass_MassTRIX	no_ass_MassTRIX	no_ass_MassTRIX	no_ass_MassTRIX	no_ass_MassTRIX	no_ass_MassTRIX	C12H21O8P1	323.09	12778	0	0	0	0	0	0	0	1933328	1864901	7
T			T	RF	0.205511	12797	12797	no_ass_MassTRIX	no_ass_MassTRIX	no_ass_MassTRIX	no_ass_MassTRIX	no_ass_MassTRIX	no_ass_MassTRIX	no_ass_MassTRIX	no_ass_MassTRIX	C10H22O8N3P1	342.107	12797	0	0	0	0	0	0	1188021	0	1098679	7
T			T	RF	0.208669	12824	12824	no_ass_MassTRIX	no_ass_MassTRIX	no_ass_MassTRIX	no_ass_MassTRIX	no_ass_MassTRIX	no_ass_MassTRIX	no_ass_MassTRIX	no_ass_MassTRIX	C13H11O9N2P1	369.013	12824	0	0	0	0	0	0	0	1179889	1256526	7
T			T	RF	0.333585	12828	12828	373.151	0.445013443616908#0.445013443616908#0.445013443616908#0.445013443616908	C06071#C11648#LMPR0102070005#LMPR0102070020	C17H26O9#C17H26O9#C17H26O9#C17H26O9	Deoxyloganin;7-Deoxyloganin ([M-H]-)#8-Epideoxyloganin ([M-H]-)#Deoxyloganin (see KEGG C06071) [C10 isoprenoids (monoterpenes) [PR0102]] ([M-H]-)#8-Epideoxyloganin (see KEGG C11648) [C10 isoprenoids (monoterpenes) [PR0102]] ([M-H]-)	ko00902;ko01062;ko01100#null#null#null	;Monoterpenoid biosynthesis;Biosynthesis of terpenoids and steroids;Metabolic pathways#null#null#null	null#null#null#null	C17H26O9	373.151	12828	1431071	0	0	0	0	0	1145794	1811280	1763359	5
T			T	RF	0.129277	12838	12838	no_ass_MassTRIX	no_ass_MassTRIX	no_ass_MassTRIX	no_ass_MassTRIX	no_ass_MassTRIX	no_ass_MassTRIX	no_ass_MassTRIX	no_ass_MassTRIX	C13H13O10N2P1	387.024	12838	0	0	0	0	0	0	0	1848987	1075640	7
T			T	RF	0.133002	12867	12867	no_ass_MassTRIX	no_ass_MassTRIX	no_ass_MassTRIX	no_ass_MassTRIX	no_ass_MassTRIX	no_ass_MassTRIX	no_ass_MassTRIX	no_ass_MassTRIX	C15H27O13P1	445.112	12867	0	0	0	0	1168551	0	0	2289057	2522974	6
T			T	RF	0.497452	12874	12874	no_ass_MassTRIX	no_ass_MassTRIX	no_ass_MassTRIX	no_ass_MassTRIX	no_ass_MassTRIX	no_ass_MassTRIX	no_ass_MassTRIX	no_ass_MassTRIX	C20H16O13	463.052	12874	0	0	0	0	0	0	1263594	1656980	1869155	6
T			T	RF	0.303871	12901	12901	no_ass_MassTRIX	no_ass_MassTRIX	no_ass_MassTRIX	no_ass_MassTRIX	no_ass_MassTRIX	no_ass_MassTRIX	no_ass_MassTRIX	no_ass_MassTRIX	C15H19O13N2S2P1	529	12901	0	0	1433349	0	0	0	1737139	1069057	1874578	5
T			T	RF	0.159963	12908	12908	no_ass_MassTRIX	no_ass_MassTRIX	no_ass_MassTRIX	no_ass_MassTRIX	no_ass_MassTRIX	no_ass_MassTRIX	no_ass_MassTRIX	no_ass_MassTRIX	C22H41O14P1	559.216	12908	0	0	0	0	0	0	0	1084037	1505956	7
T			T	RF	0.157714	12914	12914	no_ass_MassTRIX	no_ass_MassTRIX	no_ass_MassTRIX	no_ass_MassTRIX	no_ass_MassTRIX	no_ass_MassTRIX	no_ass_MassTRIX	no_ass_MassTRIX	C27H26O13S1	589.102	12914	0	0	0	0	0	0	1576564	0	2221417	7
T			T	RF	0.19584	13038	13038	no_ass_MassTRIX	no_ass_MassTRIX	no_ass_MassTRIX	no_ass_MassTRIX	no_ass_MassTRIX	no_ass_MassTRIX	no_ass_MassTRIX	no_ass_MassTRIX	C10H11O8N3	300.047	13038	0	0	0	0	0	0	0	1133932	1286690	7
T			T	RF	0.193805	13043	13043	no_ass_MassTRIX	no_ass_MassTRIX	no_ass_MassTRIX	no_ass_MassTRIX	no_ass_MassTRIX	no_ass_MassTRIX	no_ass_MassTRIX	no_ass_MassTRIX	C13H22O6S1	305.106	13043	0	0	0	0	0	0	0	1197941	1044751	7
T			T	RF	0.210931	13109	13109	no_ass_MassTRIX	no_ass_MassTRIX	no_ass_MassTRIX	no_ass_MassTRIX	no_ass_MassTRIX	no_ass_MassTRIX	no_ass_MassTRIX	no_ass_MassTRIX	C12H14O13	365.036	13109	0	0	0	0	0	0	0	1348478	1420663	7
T			T	RF	0.136234	13136	13136	no_ass_MassTRIX	no_ass_MassTRIX	no_ass_MassTRIX	no_ass_MassTRIX	no_ass_MassTRIX	no_ass_MassTRIX	no_ass_MassTRIX	no_ass_MassTRIX	C19H32O9	403.198	13136	0	0	0	0	0	0	0	1889069	1158103	7
T			T	RF	0.120371	13159	13159	no_ass_MassTRIX	no_ass_MassTRIX	no_ass_MassTRIX	no_ass_MassTRIX	no_ass_MassTRIX	no_ass_MassTRIX	no_ass_MassTRIX	no_ass_MassTRIX	C22H40O9	447.26	13159	1151473	0	0	0	0	0	0	1715245	1749400	6
T			T	RF	0.105722	13161	13161	453.134	0.278601572606574#0.278601572606574	C10260#C10289	C28H22O6#C28H22O6	Gnetin A ([M-H]-)#epsilon-Viniferin ([M-H]-)	null#null	null#null	null#null	no_formula	453.134	13161	2682246	1511549	0	0	1294712	0	0	7019685	8426896	4
T			T	RF	0.153913	13194	13194	no_ass_MassTRIX	no_ass_MassTRIX	no_ass_MassTRIX	no_ass_MassTRIX	no_ass_MassTRIX	no_ass_MassTRIX	no_ass_MassTRIX	no_ass_MassTRIX	C15H21O13N2S2P1	531.015	13194	0	0	0	0	0	0	0	1281290	1849950	7
T			T	RF	0.187435	13258	13258	231.03	-0.000811492	C02951	C12H8O5	5-Hydroxyxanthotoxin ([M-H]-)	null	null	null	C12H8O5	231.03	13258	0	0	0	0	0	0	0	1137025	1348050	7
T			T	RF	0.333176	13260	13260	no_ass_MassTRIX	no_ass_MassTRIX	no_ass_MassTRIX	no_ass_MassTRIX	no_ass_MassTRIX	no_ass_MassTRIX	no_ass_MassTRIX	no_ass_MassTRIX	C7H10O7S1	237.007	13260	1151294	0	0	0	0	0	1054196	1317014	1538379	5
T			T	RF	0.118461	13287	13287	no_ass_MassTRIX	no_ass_MassTRIX	no_ass_MassTRIX	no_ass_MassTRIX	no_ass_MassTRIX	no_ass_MassTRIX	no_ass_MassTRIX	no_ass_MassTRIX	C11H18O6N2	273.109	13287	0	0	0	0	1001195	0	0	1575405	1703222	6
T			T	RF	0.118543	13379	13379	no_ass_MassTRIX	no_ass_MassTRIX	no_ass_MassTRIX	no_ass_MassTRIX	no_ass_MassTRIX	no_ass_MassTRIX	no_ass_MassTRIX	no_ass_MassTRIX	C13H20O11S1	383.065	13379	0	0	0	0	0	0	0	873517	1637501	7
T			T	RF	0.13278	13400	13400	no_ass_MassTRIX	no_ass_MassTRIX	no_ass_MassTRIX	no_ass_MassTRIX	no_ass_MassTRIX	no_ass_MassTRIX	no_ass_MassTRIX	no_ass_MassTRIX	C14H21O10N2S1P1	439.058	13400	0	0	0	0	0	0	1431653	0	2396033	7
T			T	RF	0.211247	13460	13460	no_ass_MassTRIX	no_ass_MassTRIX	no_ass_MassTRIX	no_ass_MassTRIX	no_ass_MassTRIX	no_ass_MassTRIX	no_ass_MassTRIX	no_ass_MassTRIX	C6H10O3N2iCl1	193.039	13460	0	0	0	0	0	0	0	918189	965892	7
T			T	RF	0.104532	13550	13550	324.094	0.180062663978792#0.180062663978792	C03410#HMDB00833	C11H19NO10#C11H19NO10	N-Glycoloyl-neuraminate;N-Glycolylneuraminate;NeuNGc ([M-H]-)#N-Glycolylneuraminic acid (see KEGG C03410); (2R,4R,5R,6R)-2,4-dihydroxy-5-[(2-hydroxyacetyl)amino]-6-[(1R,2R)-1,2,3-trihydroxypropyl]oxane-2-carboxylic acid [hemiacetal] ([M-H]-)	ko00520#null	;Amino sugar and nucleotide sugar metabolism#null	null#null	C11H19O10N1	324.094	13550	1128274	0	0	0	0	0	0	1559479	1716206	6
T			T	RF	0.302723	13586	13586	no_ass_MassTRIX	no_ass_MassTRIX	no_ass_MassTRIX	no_ass_MassTRIX	no_ass_MassTRIX	no_ass_MassTRIX	no_ass_MassTRIX	no_ass_MassTRIX	C18H18O7S2	409.042	13586	1048076	0	0	0	0	0	1194900	1376828	1995626	5
T			T	RF	0.116494	13801	13801	no_ass_MassTRIX	no_ass_MassTRIX	no_ass_MassTRIX	no_ass_MassTRIX	no_ass_MassTRIX	no_ass_MassTRIX	no_ass_MassTRIX	no_ass_MassTRIX	C20H31O4N1S2iCl1	448.139	13801	0	0	0	0	0	0	0	939151	1791514	7
T			T	RF	0.206001	13822	13822	no_ass_MassTRIX	no_ass_MassTRIX	no_ass_MassTRIX	no_ass_MassTRIX	no_ass_MassTRIX	no_ass_MassTRIX	no_ass_MassTRIX	no_ass_MassTRIX	C17H27O12N2S1P1	513.095	13822	0	0	0	0	0	0	2676743	0	2887516	7
T			T	RF	0.422668	13834	13834	no_ass_MassTRIX	no_ass_MassTRIX	no_ass_MassTRIX	no_ass_MassTRIX	no_ass_MassTRIX	no_ass_MassTRIX	no_ass_MassTRIX	no_ass_MassTRIX	C17H33O19P1	571.128	13834	0	0	0	0	0	0	1906811	900523	1825716	6
T			T	RF	0.221179	13844	13844	189.077	0.188389508433009#0.188389508433009#0.188389508433009	C04546#HMDB00325#LMFA01170093	C8H14O5#C8H14O5#C8H14O5	(R)-3-((R)-3-Hydroxybutanoyloxy)butanoate ([M-H]-)#3-Hydroxysuberic acid; 3-hydroxy-Octanedioic acid [secondary alcohol] ([M-H]-)#3-hydroxy-suberic acid; 3-hydroxy-octanedioic acid [Dicarboxylic acids [FA0117]] ([M-H]-)	ko00650#null#null	;Butanoate metabolism#null#null	null#null#null	C8H14O5	189.077	13844	0	0	0	0	0	0	0	1297822	1303941	7
T			T	RF	0.19572	13993	13993	no_ass_MassTRIX	no_ass_MassTRIX	no_ass_MassTRIX	no_ass_MassTRIX	no_ass_MassTRIX	no_ass_MassTRIX	no_ass_MassTRIX	no_ass_MassTRIX	C23H42O12	509.26	13993	0	0	0	0	0	0	0	1182328	1342426	7
T			T	RF	0.139165	13994	13994	no_ass_MassTRIX	no_ass_MassTRIX	no_ass_MassTRIX	no_ass_MassTRIX	no_ass_MassTRIX	no_ass_MassTRIX	no_ass_MassTRIX	no_ass_MassTRIX	C21H20O15	511.073	13994	0	0	0	0	0	0	0	1964920	1230512	7
T			T	RF	0.217625	13999	13999	no_ass_MassTRIX	no_ass_MassTRIX	no_ass_MassTRIX	no_ass_MassTRIX	no_ass_MassTRIX	no_ass_MassTRIX	no_ass_MassTRIX	no_ass_MassTRIX	C22H35O12P1	521.179	13999	0	0	0	0	0	0	1312837	0	1340572	7
T			T	RF	0.221251	14134	14134	no_ass_MassTRIX	no_ass_MassTRIX	no_ass_MassTRIX	no_ass_MassTRIX	no_ass_MassTRIX	no_ass_MassTRIX	no_ass_MassTRIX	no_ass_MassTRIX	C18H24O8N3P1	440.123	14134	0	0	0	0	0	0	0	1047966	1052566	7
T			T	RF	0.130089	14137	14137	no_ass_MassTRIX	no_ass_MassTRIX	no_ass_MassTRIX	no_ass_MassTRIX	no_ass_MassTRIX	no_ass_MassTRIX	no_ass_MassTRIX	no_ass_MassTRIX	C14H22O13N1P1	442.076	14137	0	0	0	0	0	0	0	992187	1694890	7
T			T	RF	0.220334	14142	14142	no_ass_MassTRIX	no_ass_MassTRIX	no_ass_MassTRIX	no_ass_MassTRIX	no_ass_MassTRIX	no_ass_MassTRIX	no_ass_MassTRIX	no_ass_MassTRIX	C11H20O12N2S1P2	465.014	14142	1293365	1806680	1759845	0	0	0	0	2478688	3616055	4
T			T	RF	0.277134	14276	14276	no_ass_MassTRIX	no_ass_MassTRIX	no_ass_MassTRIX	no_ass_MassTRIX	no_ass_MassTRIX	no_ass_MassTRIX	no_ass_MassTRIX	no_ass_MassTRIX	C11H16O12N2S1P2	460.983	14276	1704829	1565208	2143123	0	0	0	0	4111138	3900547	4
T			T	RF	0.142313	14297	14297	no_ass_MassTRIX	no_ass_MassTRIX	no_ass_MassTRIX	no_ass_MassTRIX	no_ass_MassTRIX	no_ass_MassTRIX	no_ass_MassTRIX	no_ass_MassTRIX	C18H37O19P1	587.159	14297	0	1841697	0	0	0	0	2029141	1047492	3977392	5
T			T	RF	0.120475	14378	14378	no_ass_MassTRIX	no_ass_MassTRIX	no_ass_MassTRIX	no_ass_MassTRIX	no_ass_MassTRIX	no_ass_MassTRIX	no_ass_MassTRIX	no_ass_MassTRIX	C20H24O12	455.12	14378	0	0	0	0	0	0	0	1902882	1031623	7
T			T	RF	0.144215	14397	14397	no_ass_MassTRIX	no_ass_MassTRIX	no_ass_MassTRIX	no_ass_MassTRIX	no_ass_MassTRIX	no_ass_MassTRIX	no_ass_MassTRIX	no_ass_MassTRIX	C21H36O19	591.178	14397	0	0	0	0	0	0	0	1591807	1033034	7
T			T	RF	0.235172	14462	14462	no_ass_MassTRIX	no_ass_MassTRIX	no_ass_MassTRIX	no_ass_MassTRIX	no_ass_MassTRIX	no_ass_MassTRIX	no_ass_MassTRIX	no_ass_MassTRIX	C11H11O7N2S1P1	344.995	14462	0	0	1868919	0	0	0	1244688	1153739	2012448	5
T			T	RF	0.245647	14491	14491	no_ass_MassTRIX	no_ass_MassTRIX	no_ass_MassTRIX	no_ass_MassTRIX	no_ass_MassTRIX	no_ass_MassTRIX	no_ass_MassTRIX	no_ass_MassTRIX	C11H18O12N2S1P2	462.998	14491	965891	1781301	1941196	0	0	0	0	5223581	5256922	4
T			T	RF	0.256115	14492	14492	no_ass_MassTRIX	no_ass_MassTRIX	no_ass_MassTRIX	no_ass_MassTRIX	no_ass_MassTRIX	no_ass_MassTRIX	no_ass_MassTRIX	no_ass_MassTRIX	C15H29O13N2P1	475.133	14492	0	2205543	0	0	0	0	2898667	1174284	2937432	5
T			T	RF	0.116119	14494	14494	no_ass_MassTRIX	no_ass_MassTRIX	no_ass_MassTRIX	no_ass_MassTRIX	no_ass_MassTRIX	no_ass_MassTRIX	no_ass_MassTRIX	no_ass_MassTRIX	C17H32O16	491.162	14494	0	0	0	0	0	0	1510646	0	2891002	7
T			T	RF	0.337534	14537	14537	no_ass_MassTRIX	no_ass_MassTRIX	no_ass_MassTRIX	no_ass_MassTRIX	no_ass_MassTRIX	no_ass_MassTRIX	no_ass_MassTRIX	no_ass_MassTRIX	C7H9O4S2P1iCl1	286.937	14537	0	0	0	0	0	0	1426380	1077106	2357351	6
T			T	RF	0.145697	14588	14588	no_ass_MassTRIX	no_ass_MassTRIX	no_ass_MassTRIX	no_ass_MassTRIX	no_ass_MassTRIX	no_ass_MassTRIX	no_ass_MassTRIX	no_ass_MassTRIX	C13H9O10N2P1	382.992	14588	979068	0	0	0	1123304	0	1378239	1564567	1021103	4
T			T	RF	0.134956	14608	14608	no_ass_MassTRIX	no_ass_MassTRIX	no_ass_MassTRIX	no_ass_MassTRIX	no_ass_MassTRIX	no_ass_MassTRIX	no_ass_MassTRIX	no_ass_MassTRIX	C16H27O14S1P1	505.078	14608	0	0	0	0	0	0	0	2714485	1648509	7
T			T	RF	0.177707	14646	14646	281.139	0.073854948678052#0.073854948678052#0.073854948678052#0.073854948678052#0.073854948678052#0.073854948678052	C09482#C09538#C15971#LMPR0103050005#LMPR0103050007#LMPR0103190003	C15H22O5#C15H22O5#C15H22O5#C15H22O5#C15H22O5#C15H22O5	Hymenoxon ([M-H]-)#Qing Hau Sau;Artemisinin ([M-H]-)#Dihydrophaseic acid;(-)-Dihydrophaseic acid ([M-H]-)#dihydrophaseic acid; (2Z,4E)-5-[(1R,3S,5R,8S)-3,8-dihydroxy-1,5-dimethyl-6-oxabicyclo[3.2.1]oct-8-yl]-3-methylpenta-2,4-dienoic acid [C15 isoprenoids (sesquiterpenes) [PR0103]] ([M-H]-)#epi-dihydrophaseic acid; (2Z,4E)-5-[(1R,3R,5R,8S)-3,8-dihydroxy-1,5-dimethyl-6-oxabicyclo[3.2.1]oct-8-yl]-3…	null#null#ko00906#null#null#null	null#null#;Carotenoid biosynthesis#null#null#null	null#null#null#null#null#null	C15H22O5	281.139	14646	0	0	0	0	0	0	0	1365419	1091898	7
T			T	RF	0.301332	14688	14688	no_ass_MassTRIX	no_ass_MassTRIX	no_ass_MassTRIX	no_ass_MassTRIX	no_ass_MassTRIX	no_ass_MassTRIX	no_ass_MassTRIX	no_ass_MassTRIX	C15H20O11S1	407.065	14688	0	0	0	0	1400084	0	1242266	1884406	1418190	5
T			T	RF	0.114091	14704	14704	no_ass_MassTRIX	no_ass_MassTRIX	no_ass_MassTRIX	no_ass_MassTRIX	no_ass_MassTRIX	no_ass_MassTRIX	no_ass_MassTRIX	no_ass_MassTRIX	C16H30O16	477.146	14704	1054241	1571756	0	0	0	0	1293238	1241357	4688590	4
T			T	RF	0.29083	14801	14801	no_ass_MassTRIX	no_ass_MassTRIX	no_ass_MassTRIX	no_ass_MassTRIX	no_ass_MassTRIX	no_ass_MassTRIX	no_ass_MassTRIX	no_ass_MassTRIX	C10H16O12S1P2	420.976	14801	0	0	0	0	0	0	1393564	1936497	3609312	6
T			T	RF	0.13501	14891	14891	no_ass_MassTRIX	no_ass_MassTRIX	no_ass_MassTRIX	no_ass_MassTRIX	no_ass_MassTRIX	no_ass_MassTRIX	no_ass_MassTRIX	no_ass_MassTRIX	C21H22O2N4S2	425.111	14891	0	0	0	0	1076988	0	0	2353513	2147856	6
T			T	RF	0.144839	14893	14893	no_ass_MassTRIX	no_ass_MassTRIX	no_ass_MassTRIX	no_ass_MassTRIX	no_ass_MassTRIX	no_ass_MassTRIX	no_ass_MassTRIX	no_ass_MassTRIX	C20H38O10	437.239	14893	1092420	0	0	0	1185230	0	1108392	1308086	1394179	4
T			T	RF	0.42437	14971	14971	no_ass_MassTRIX	no_ass_MassTRIX	no_ass_MassTRIX	no_ass_MassTRIX	no_ass_MassTRIX	no_ass_MassTRIX	no_ass_MassTRIX	no_ass_MassTRIX	C12H9O10P1	342.986	14971	0	0	0	0	0	0	1270118	1121756	1839920	6
T			T	RF	0.129488	14993	14993	no_ass_MassTRIX	no_ass_MassTRIX	no_ass_MassTRIX	no_ass_MassTRIX	no_ass_MassTRIX	no_ass_MassTRIX	no_ass_MassTRIX	no_ass_MassTRIX	C17H28O16	487.13	14993	0	1836226	0	0	1140541	0	2227530	1141978	2378514	4
T			T	RF	0.125101	15012	15012	no_ass_MassTRIX	no_ass_MassTRIX	no_ass_MassTRIX	no_ass_MassTRIX	no_ass_MassTRIX	no_ass_MassTRIX	no_ass_MassTRIX	no_ass_MassTRIX	C4H11O9P1	233.007	15012	2400289	1689930	2118387	0	1569423	0	0	4141568	3588047	3
T			T	RF	0.201857	15015	15015	no_ass_MassTRIX	no_ass_MassTRIX	no_ass_MassTRIX	no_ass_MassTRIX	no_ass_MassTRIX	no_ass_MassTRIX	no_ass_MassTRIX	no_ass_MassTRIX	C7H7O4N2S1P1	244.979	15015	0	1398967	1563774	0	0	0	1304987	1876244	3346736	4
T			T	RF	0.414788	15053	15053	no_ass_MassTRIX	no_ass_MassTRIX	no_ass_MassTRIX	no_ass_MassTRIX	no_ass_MassTRIX	no_ass_MassTRIX	no_ass_MassTRIX	no_ass_MassTRIX	C7H13O12P1	319.007	15053	1251223	1355933	2217327	0	0	0	1475770	1586693	1889686	3
T			T	RF	0.163553	15101	15101	no_ass_MassTRIX	no_ass_MassTRIX	no_ass_MassTRIX	no_ass_MassTRIX	no_ass_MassTRIX	no_ass_MassTRIX	no_ass_MassTRIX	no_ass_MassTRIX	C23H26O16	557.115	15101	0	0	0	0	0	0	0	3812453	2805929	7
T			T	RF	0.312029	15144	15144	no_ass_MassTRIX	no_ass_MassTRIX	no_ass_MassTRIX	no_ass_MassTRIX	no_ass_MassTRIX	no_ass_MassTRIX	no_ass_MassTRIX	no_ass_MassTRIX	C10H13O6N5S2	362.023	15144	0	0	0	0	0	0	2440757	1125458	3341333	6
T			T	RF	0.230191	15165	15165	no_ass_MassTRIX	no_ass_MassTRIX	no_ass_MassTRIX	no_ass_MassTRIX	no_ass_MassTRIX	no_ass_MassTRIX	no_ass_MassTRIX	no_ass_MassTRIX	C12H17O10N2S2P1iCl1	478.976	15165	1111825	4017368	1654123	0	0	0	1377248	4855993	5480738	3
T			T	RF	0.105563	15327	15327	no_ass_MassTRIX	no_ass_MassTRIX	no_ass_MassTRIX	no_ass_MassTRIX	no_ass_MassTRIX	no_ass_MassTRIX	no_ass_MassTRIX	no_ass_MassTRIX	C14H20O12N6S3	559.023	15327	1156358	2291591	0	0	0	0	1395636	1387752	5219609	4
T			T	RF	0.208272	15371	15371	no_ass_MassTRIX	no_ass_MassTRIX	no_ass_MassTRIX	no_ass_MassTRIX	no_ass_MassTRIX	no_ass_MassTRIX	no_ass_MassTRIX	no_ass_MassTRIX	C15H20O7S1	343.086	15371	0	1437385	0	0	1216806	0	1464159	3273048	3199052	4
T			T	RF	0.284368	15450	15450	no_ass_MassTRIX	no_ass_MassTRIX	no_ass_MassTRIX	no_ass_MassTRIX	no_ass_MassTRIX	no_ass_MassTRIX	no_ass_MassTRIX	no_ass_MassTRIX	C16H30O15	461.151	15450	0	1467951	0	0	0	0	2510437	1042559	2453535	5
T			T	RF	0.41478	15459	15459	253.012	0.0673037	C03175	C7H11O8P	Shikimate 3-phosphate;Shikimate 5-phosphate ([M-H]-)	ko00400;ko01100	;Phenylalanine, tyrosine and tryptophan biosynthesis;Metabolic pathways	X	C7H11O8P1	253.012	15459	0	0	0	0	953697	0	1950710	1592456	1501131	5
T			T	RF	0.304755	15508	15508	no_ass_MassTRIX	no_ass_MassTRIX	no_ass_MassTRIX	no_ass_MassTRIX	no_ass_MassTRIX	no_ass_MassTRIX	no_ass_MassTRIX	no_ass_MassTRIX	C12H19O10N2S2P1iCl1	480.991	15508	1129114	4334632	1770968	0	0	0	2541272	2842722	3945626	3
T			T	RF	0.126954	15854	15854	no_ass_MassTRIX	no_ass_MassTRIX	no_ass_MassTRIX	no_ass_MassTRIX	no_ass_MassTRIX	no_ass_MassTRIX	no_ass_MassTRIX	no_ass_MassTRIX	C15H28O15	447.136	15854	1100288	3481609	1577897	0	0	2535789	7583477	1397151	8502278	2
T			T	RF	0.111382	15916	15916	no_ass_MassTRIX	no_ass_MassTRIX	no_ass_MassTRIX	no_ass_MassTRIX	no_ass_MassTRIX	no_ass_MassTRIX	no_ass_MassTRIX	no_ass_MassTRIX	C9H19O14S3P1	476.96	15916	1663257	4408462	2125062	0	1426788	0	1569441	3038021	4372907	2
T			T	RF	0.19099	16164	16164	no_ass_MassTRIX	no_ass_MassTRIX	no_ass_MassTRIX	no_ass_MassTRIX	no_ass_MassTRIX	no_ass_MassTRIX	no_ass_MassTRIX	no_ass_MassTRIX	C5H13O10P1	263.017	16164	5639740	5747453	4358054	1621428	2492436	0	1449376	8505157	8202682	1
T			T	RF	0.161663	16355	16355	no_ass_MassTRIX	no_ass_MassTRIX	no_ass_MassTRIX	no_ass_MassTRIX	no_ass_MassTRIX	no_ass_MassTRIX	no_ass_MassTRIX	no_ass_MassTRIX	C6H13O11P1	291.012	16355	23763310	17862636	21275652	6327197	7394671	1425523	3533836	49302328	35127716	0
T			T	RF	0.115754	16485	16485	165.04	0.0310761420518062#0.0310761420518062#0.0310761420518062#0.0310761420518062#0.0310761420518062#0.0310761420518062#0.0310761420518062#0.0310761420518062	C00502#C00545#C00878#C01685#C05411#C05412#HMDB00539#HMDB00867	C5H10O6#C5H10O6#C5H10O6#C5H10O6#C5H10O6#C5H10O6#C5H10O6#C5H10O6	D-Xylonate ([M-H]-)#L-Arabinonate ([M-H]-)#D-Arabinonate ([M-H]-)#D-Ribonate;D-Ribonic acid ([M-H]-)#L-Xylonate ([M-H]-)#L-Lyxonate ([M-H]-)#Arabinonic acid (see KEGG C00545); Arabonic acid [primary alcohol] ([M-H]-)#Ribonic acid (see KEGG C01685); (2R,3R,4R)-2,3,4,5-tetrahydroxypentanoate [primary alcohol] ([M-H]-)	ko00040#ko00053#null#null#ko00040;ko00053#ko00040;ko00053#null#null	;Pentose and glucuronate interconversions#;Ascorbate and aldarate metabolism#null#null#;Pentose and glucuronate interconversions;Ascorbate and aldarate metabolism#;Pentose and glucuronate interconversions;Ascorbate and aldarate metabolism#null#null	null#null#null#null#null#null#null#null	C5H10O6	165.04	16485	26774916	28855378	19481736	18054360	18124360	13545626	12278256	37814660	42514876	0
T			T	RF	0.144339	16519	16519	193.035	0.117642987413894#0.117642987413894#0.117642987413894#0.117642987413894#0.117642987413894#0.117642987413894#0.117642987413894#0.117642987413894#0.117642987413894#0.117642987413894#0.117642987413894#0.117642987413894#0.117642987413894#0.117642987413894#0.117642987413894#0.117642987413894#0.117642987413894#0.117642987413894#0.117642987413894#0.117642987413894#0.117642987413894#0.117642987413894#0.1…	C00191#C00333#C00558#C00618#C00905#C01062#C02024#C03033#C03342#C06370#C06472#C06473#C06477#C08348#C08350#C13086#C15673#C16245#HMDB00127#HMDB02545#HMDB02704#HMDB03363#HMDB03402#HMDB06334#HMDB11731#HMDB11732	C6H10O7#C6H10O7#C6H10O7#C6H10O7#C6H10O7#C6H10O7#C6H10O7#C6H9O7R#C6H10O7#C6H9O7R#C6H10O7#C6H10O7#C6H10O7#C6H10O7#C6H10O7#C6H10Ge2O7#C6H10O7#C6H10O7#C6H10O7#C6H10O7#C6H10O7#C6H10O7#C6H10O7#C6H10O7#C6H10O7#C6H10O7	D-Glucuronate;Glucuronic acid;Glucuronate ([M-H]-)#D-Galacturonate;D-Galacturonic acid ([M-H]-)#D-Tagaturonate;D-Tagaturonic acid ([M-H]-)#3-Dehydro-L-gulonate ([M-H]-)#D-Fructuronate;D-Fructuronic acid ([M-H]-)#5-Dehydro-D-gluconate;5-Dehydrogluconate ([M-H]-)#D-Mannuronate;D-Mannuronic acid ([M-H]-)#R replaced by H in beta-D-Glucuronoside;Acceptor beta-D-glucuronoside;Glucuronide;beta-D-Glucuro…	ko00040;ko00053;ko00500;ko00520;ko00562;ko01100#ko00040;ko00053;ko00500;ko00520;ko01100;ko02010#ko00040;ko01100#ko00040;ko00053;ko01100#ko00040;ko01100#null#null#ko00040;ko00500;ko01100#null#null#null#ko00030;ko01100#null#null#null#null#null#null#null#null#null#null#null#null#null#null	;Pentose and glucuronate interconversions;Ascorbate and aldarate metabolism;Starch and sucrose metabolism;Amino sugar and nucleotide sugar metabolism;Inositol phosphate metabolism;Metabolic pathways#;Pentose and glucuronate interconversions;Ascorbate and aldarate metabolism;Starch and sucrose metabolism;Amino sugar and nucleotide sugar metabolism;Metabolic pathways;ABC transporters#;Pentose and g…	X#X#null#null#null#null#null#null#null#null#null#null#null#null#null#null#null#null#null#null#null#null#null#null#null#null	C6H10O7	193.035	16519	285587072	304167488	209028960	129968160	123480904	43834632	68557368	595142912	463046912	0
T			T	RF	0.249863	16705	16705	300.999	0.101721197844952#0.101721197844952	C10788#HMDB02899	C14H6O8#C14H6O8	Ellagic acid ([M-H]-)#Ellagic acid (see KEGG C10788) [phenol or hydroxyhetarene] ([M-H]-)	null#null	null#null	null#null	C10H10O1N4S2iCl1	300.999	16705	6245413	15328623	8739032	14309842	17587556	10478717	23768132	30622670	36137336	0
T			T	RF	0.16105	16708	16708	no_ass_MassTRIX	no_ass_MassTRIX	no_ass_MassTRIX	no_ass_MassTRIX	no_ass_MassTRIX	no_ass_MassTRIX	no_ass_MassTRIX	no_ass_MassTRIX	C9H11O6N2S1P1	305	16708	4879245	11060776	9378316	2565329	3125985	2594412	4128172	14145032	10748212	0
T			T	RF	0.104161	16899	16899	no_ass_MassTRIX	no_ass_MassTRIX	no_ass_MassTRIX	no_ass_MassTRIX	no_ass_MassTRIX	no_ass_MassTRIX	no_ass_MassTRIX	no_ass_MassTRIX	C6H10O7N2S2P2iCl1	382.91	16899	35700740	44159500	33532352	24136116	20778448	15624991	25834830	39109628	68422432	0
T			T	RF	0.155679	16915	16915	no_ass_MassTRIX	no_ass_MassTRIX	no_ass_MassTRIX	no_ass_MassTRIX	no_ass_MassTRIX	no_ass_MassTRIX	no_ass_MassTRIX	no_ass_MassTRIX	C9H14O10N2S1P2	402.977	16915	7479861	11771144	9839351	2189854	3321970	1757133	2740516	20650432	13729782	0
T			T	RF	0.113262	16934	16934	no_ass_MassTRIX	no_ass_MassTRIX	no_ass_MassTRIX	no_ass_MassTRIX	no_ass_MassTRIX	no_ass_MassTRIX	no_ass_MassTRIX	no_ass_MassTRIX	C9H14O11N2S1P2	418.972	16934	17735788	24443486	27468800	23454286	6199126	12871286	27975770	62379744	105722064	0
T			T	RF	0.1172	16943	16943	no_ass_MassTRIX	no_ass_MassTRIX	no_ass_MassTRIX	no_ass_MassTRIX	no_ass_MassTRIX	no_ass_MassTRIX	no_ass_MassTRIX	no_ass_MassTRIX	C10H13O9N2S2P1iCl1	434.949	16943	28472638	69849664	34273096	48477368	13321520	41659340	104001088	61697100	142981440	0
T			T	RF	0.114422	16970	16970	no_ass_MassTRIX	no_ass_MassTRIX	no_ass_MassTRIX	no_ass_MassTRIX	no_ass_MassTRIX	no_ass_MassTRIX	no_ass_MassTRIX	no_ass_MassTRIX	C13H17O11N2S2P1	470.994	16970	3562924	16436443	4519230	3175313	1471338	7035448	20272650	10177855	14825313	0
P		P		RF	0.153089	3759	3759	no_ass_MassTRIX	no_ass_MassTRIX	no_ass_MassTRIX	no_ass_MassTRIX	no_ass_MassTRIX	no_ass_MassTRIX	no_ass_MassTRIX	no_ass_MassTRIX	C11H18O4N2	241.119	3759	0	0	0	0	1112171	1614414	0	0	0	7
P		P		RF	0.147572	8244	8244	227.104	0.239828503959127#0.239828503959127	C13733#HMDB06695	C10H16N2O4#C10H16N2O4	(S)-ATPA ([M-H]-)#Prolylhydroxyproline; (2S,4R)-4-hydroxy-1-[(2S)-pyrrolidine-2-carbonyl]pyrrolidine-2-carboxylic acid [secondary alcohol] ([M-H]-)	null#null	null#null	null#null	C10H16O4N2	227.104	8244	0	0	0	0	1118505	1684312	0	0	0	7
P		P		RF	0.199127	8635	8635	311.177	0.734143973425619#0.734143973425619	C07367#C11810	C19H24N2O2#C19H24N2O2	Praziquantel ([M-H]-)#Norajmaline ([M-H]-)	null#ko00901	null#;Indole alkaloid biosynthesis	null#null	no_formula	311.177	8635	0	0	0	1280380	1450963	4477009	0	0	0	6
P		P		RF	0.144222	8665	8665	no_ass_MassTRIX	no_ass_MassTRIX	no_ass_MassTRIX	no_ass_MassTRIX	no_ass_MassTRIX	no_ass_MassTRIX	no_ass_MassTRIX	no_ass_MassTRIX	C18H26O3S1	321.153	8665	0	0	0	0	1219567	1879145	0	0	0	7
P		P		RF	0.314456	8672	8672	324.172	0.594671485258703#0.594671485258703	C07543#C11483	C19H23N3O2#C19H23N3O2	Ergonovine;Ergometrine ([M-H]-)#MEGA ([M-H]-)	null#null	null#null	null#null	no_formula	324.172	8672	0	0	0	1613251	1379139	3089311	0	0	0	6
P		P		RF	0.210266	8710	8710	340.153	0.321321	LMGP01050091	C13H28NO7P	PC(0:0/5:0); 2-valeryl-sn-glycero-3-phosphocholine [Monoacylglycerophosphocholines [GP0105]] ([M-H]-)	null	null	null	C13H28O7N1P1	340.153	8710	0	0	0	1458696	3870866	6331682	0	797236	0	5
P		P		RF	0.208166	9624	9624	no_ass_MassTRIX	no_ass_MassTRIX	no_ass_MassTRIX	no_ass_MassTRIX	no_ass_MassTRIX	no_ass_MassTRIX	no_ass_MassTRIX	no_ass_MassTRIX	C35H62O16N2P2	827.35	9624	0	0	0	1842278	1725749	0	0	0	0	7
P		P		RF	0.634939	9780	9780	161.024	0.0684106199292568#0.0684106199292568	C09315#HMDB02149	C9H6O3#C9H6O3	Umbelliferone;7-Hydroxycoumarin ([M-H]-)#3 Hydroxycoumarin; 3-hydroxychromen-2-one [phenol or hydroxyhetarene] ([M-H]-)	ko01061#null	;Biosynthesis of phenylpropanoids#null	null#null	C9H6O3	161.024	9780	0	0	0	1315055	1412044	1404420	0	0	0	6
P		P		RF	0.18895	10685	10685	no_ass_MassTRIX	no_ass_MassTRIX	no_ass_MassTRIX	no_ass_MassTRIX	no_ass_MassTRIX	no_ass_MassTRIX	no_ass_MassTRIX	no_ass_MassTRIX	C12H19O8N1	304.104	10685	0	0	0	1591247	1352994	0	0	0	0	7
P		P		RF	0.157639	10727	10727	no_ass_MassTRIX	no_ass_MassTRIX	no_ass_MassTRIX	no_ass_MassTRIX	no_ass_MassTRIX	no_ass_MassTRIX	no_ass_MassTRIX	no_ass_MassTRIX	C5H10O8S1P2iCl1	326.926	10727	0	0	0	1726705	1224882	0	0	0	0	7
P		P		RF	0.196615	10747	10747	no_ass_MassTRIX	no_ass_MassTRIX	no_ass_MassTRIX	no_ass_MassTRIX	no_ass_MassTRIX	no_ass_MassTRIX	no_ass_MassTRIX	no_ass_MassTRIX	C18H28O4S1	339.164	10747	0	0	1292596	1326576	1353313	3067327	0	0	0	5
P		P		RF	0.162292	10927	10927	no_ass_MassTRIX	no_ass_MassTRIX	no_ass_MassTRIX	no_ass_MassTRIX	no_ass_MassTRIX	no_ass_MassTRIX	no_ass_MassTRIX	no_ass_MassTRIX	C15H14O10S2iCl1	452.972	10927	0	0	0	1726376	0	2363888	0	0	0	7
P		P		RF	0.442277	10973	10973	no_ass_MassTRIX	no_ass_MassTRIX	no_ass_MassTRIX	no_ass_MassTRIX	no_ass_MassTRIX	no_ass_MassTRIX	no_ass_MassTRIX	no_ass_MassTRIX	C23H26O11S1	509.112	10973	0	0	0	1316497	1274696	1525728	0	829316	0	5
P		P		RF	0.160614	11003	11003	no_ass_MassTRIX	no_ass_MassTRIX	no_ass_MassTRIX	no_ass_MassTRIX	no_ass_MassTRIX	no_ass_MassTRIX	no_ass_MassTRIX	no_ass_MassTRIX	C14H28O21P2	593.053	11003	0	0	0	2501824	0	1808224	0	0	0	7
P		P		RF	0.199767	11646	11646	no_ass_MassTRIX	no_ass_MassTRIX	no_ass_MassTRIX	no_ass_MassTRIX	no_ass_MassTRIX	no_ass_MassTRIX	no_ass_MassTRIX	no_ass_MassTRIX	C13H11O4N1S1	276.034	11646	0	0	0	1957813	0	1759979	0	0	0	7
P		P		RF	0.221528	11718	11718	no_ass_MassTRIX	no_ass_MassTRIX	no_ass_MassTRIX	no_ass_MassTRIX	no_ass_MassTRIX	no_ass_MassTRIX	no_ass_MassTRIX	no_ass_MassTRIX	C8H20O10N1P1	320.075	11718	0	0	0	0	1437788	1442292	0	0	0	7
P		P		RF	0.213586	11731	11731	no_ass_MassTRIX	no_ass_MassTRIX	no_ass_MassTRIX	no_ass_MassTRIX	no_ass_MassTRIX	no_ass_MassTRIX	no_ass_MassTRIX	no_ass_MassTRIX	C17H26O4S1	325.148	11731	0	0	0	1460976	2347595	5482625	0	0	0	6
P		P		RF	0.22201	11747	11747	no_ass_MassTRIX	no_ass_MassTRIX	no_ass_MassTRIX	no_ass_MassTRIX	no_ass_MassTRIX	no_ass_MassTRIX	no_ass_MassTRIX	no_ass_MassTRIX	C19H30O3S1	337.184	11747	0	0	0	1733507	1665408	5069175	0	0	0	6
P		P		RF	0.221793	11809	11809	no_ass_MassTRIX	no_ass_MassTRIX	no_ass_MassTRIX	no_ass_MassTRIX	no_ass_MassTRIX	no_ass_MassTRIX	no_ass_MassTRIX	no_ass_MassTRIX	C16H16O7S1iCl1	387.031	11809	0	0	0	1943717	1939963	0	0	0	0	7
P		P		RF	0.17537	11868	11868	no_ass_MassTRIX	no_ass_MassTRIX	no_ass_MassTRIX	no_ass_MassTRIX	no_ass_MassTRIX	no_ass_MassTRIX	no_ass_MassTRIX	no_ass_MassTRIX	C10H13O13S1P3	464.922	11868	0	0	0	1740189	1373294	0	0	0	0	7
P		P		RF	0.169184	11876	11876	no_ass_MassTRIX	no_ass_MassTRIX	no_ass_MassTRIX	no_ass_MassTRIX	no_ass_MassTRIX	no_ass_MassTRIX	no_ass_MassTRIX	no_ass_MassTRIX	C8H17O13S1P3iCl1	480.93	11876	0	0	0	1315945	1001866	0	0	0	0	7
P		P		RF	0.204091	11923	11923	no_ass_MassTRIX	no_ass_MassTRIX	no_ass_MassTRIX	no_ass_MassTRIX	no_ass_MassTRIX	no_ass_MassTRIX	no_ass_MassTRIX	no_ass_MassTRIX	C21H27O20P1	629.076	11923	0	0	0	2030349	0	1864689	0	0	0	7
P		P		RF	0.190962	12034	12034	no_ass_MassTRIX	no_ass_MassTRIX	no_ass_MassTRIX	no_ass_MassTRIX	no_ass_MassTRIX	no_ass_MassTRIX	no_ass_MassTRIX	no_ass_MassTRIX	C36H52O6N6S4	791.276	12034	0	0	0	0	1894937	1628371	0	0	0	7
P		P		RF	0.177839	12218	12218	232.947	0.17919	C03575	C7H7IO	2-Iodophenol methyl ether ([M-H]-)	null	null	null	no_formula	232.947	12218	0	0	0	1846859	1477998	0	0	0	0	7
P		P		RF	0.117859	12225	12225	no_ass_MassTRIX	no_ass_MassTRIX	no_ass_MassTRIX	no_ass_MassTRIX	no_ass_MassTRIX	no_ass_MassTRIX	no_ass_MassTRIX	no_ass_MassTRIX	C13H13N1S1iCl1	250.046	12225	0	0	0	5054790	2680886	0	0	0	0	7
P		P		RF	0.194499	12311	12311	298.07	0.186195865233505#0.186195865233505	C03492#HMDB01016	C9H18NO8P#C9H18NO8P	D-4'-Phosphopantothenate;(R)-4'-Phosphopantothenate ([M-H]-)#D-4'-Phosphopantothenate (see KEGG C03492); 3-(2-hydroxy-3,3-dimethyl-4-phosphonooxy-butanoyl)aminopropanoic acid [secondary alcohol] ([M-H]-)	ko00770;ko01100#null	;Pantothenate and CoA biosynthesis;Metabolic pathways#null	X#null	C9H18O8N1P1	298.07	12311	0	0	0	0	1452652	1659707	0	0	0	7
P		P		RF	0.28702	12362	12362	no_ass_MassTRIX	no_ass_MassTRIX	no_ass_MassTRIX	no_ass_MassTRIX	no_ass_MassTRIX	no_ass_MassTRIX	no_ass_MassTRIX	no_ass_MassTRIX	C9H11O8N4P1	333.024	12362	0	0	0	3045565	1492665	4669359	0	0	0	6
P		P		RF	0.173707	12445	12445	417.228	-0.168111504120149#-0.168111504120149#-0.168111504120149	C10746#C15275#C15302	C24H34O6#C24H34O6#C24H34O6	Phyllanthin ([M-H]-)#21-Acetoxy-11beta,17-dihydroxy-6alpha-methylpregn-4-ene-3,20-dione;17-Hydroxy-6alpha-methylcorticosterone 21-acetate ([M-H]-)#11beta,17,21-Trihydroxy-2alpha-methylpregn-4-ene-3,20-dione21-acetate;17-Hydroxy-2alpha-methylcorticosterone 21-acetate;2alpha-Methylcortisol acetate ([M-H]-)	null#null#null	null#null#null	null#null#null	C24H34O6	417.228	12445	0	1416690	0	2268567	4026502	7567202	0	923847	0	4
P		P		RF	0.311456	12451	12451	no_ass_MassTRIX	no_ass_MassTRIX	no_ass_MassTRIX	no_ass_MassTRIX	no_ass_MassTRIX	no_ass_MassTRIX	no_ass_MassTRIX	no_ass_MassTRIX	C17H17O4N3S2iCl1	426.035	12451	1084607	0	0	3345361	2349442	1711933	0	0	0	5
P		P		RF	0.206984	12464	12464	no_ass_MassTRIX	no_ass_MassTRIX	no_ass_MassTRIX	no_ass_MassTRIX	no_ass_MassTRIX	no_ass_MassTRIX	no_ass_MassTRIX	no_ass_MassTRIX	C9H20O16P2	445.015	12464	0	0	0	1494361	1604377	0	0	0	0	7
P		P		RF	0.207283	12654	12654	no_ass_MassTRIX	no_ass_MassTRIX	no_ass_MassTRIX	no_ass_MassTRIX	no_ass_MassTRIX	no_ass_MassTRIX	no_ass_MassTRIX	no_ass_MassTRIX	C10H15O5N1	228.088	12654	0	0	0	1470866	1371986	0	0	0	0	7
P		P		RF	0.172511	12813	12813	no_ass_MassTRIX	no_ass_MassTRIX	no_ass_MassTRIX	no_ass_MassTRIX	no_ass_MassTRIX	no_ass_MassTRIX	no_ass_MassTRIX	no_ass_MassTRIX	C15H23O9N1	360.13	12813	0	0	0	1706864	1325037	0	0	0	0	7
P		P		RF	0.264079	12820	12820	no_ass_MassTRIX	no_ass_MassTRIX	no_ass_MassTRIX	no_ass_MassTRIX	no_ass_MassTRIX	no_ass_MassTRIX	no_ass_MassTRIX	no_ass_MassTRIX	C16H30O7S1	365.164	12820	0	0	0	1625991	2451683	4799635	0	0	0	6
P		P		RF	0.164687	12821	12821	no_ass_MassTRIX	no_ass_MassTRIX	no_ass_MassTRIX	no_ass_MassTRIX	no_ass_MassTRIX	no_ass_MassTRIX	no_ass_MassTRIX	no_ass_MassTRIX	C18H38O5S1	365.237	12821	0	0	0	1350571	1080459	3644704	0	810436	0	5
P		P		RF	0.139498	12883	12883	no_ass_MassTRIX	no_ass_MassTRIX	no_ass_MassTRIX	no_ass_MassTRIX	no_ass_MassTRIX	no_ass_MassTRIX	no_ass_MassTRIX	no_ass_MassTRIX	C18H25O11S1P1	479.078	12883	0	0	0	1930616	3075494	0	0	0	0	7
P		P		RF	0.167679	12977	12977	no_ass_MassTRIX	no_ass_MassTRIX	no_ass_MassTRIX	no_ass_MassTRIX	no_ass_MassTRIX	no_ass_MassTRIX	no_ass_MassTRIX	no_ass_MassTRIX	C10H7O1N1S1iCl1	223.994	12977	0	0	0	2508876	1893088	0	0	0	0	7
P		P		RF	0.179867	13016	13016	no_ass_MassTRIX	no_ass_MassTRIX	no_ass_MassTRIX	no_ass_MassTRIX	no_ass_MassTRIX	no_ass_MassTRIX	no_ass_MassTRIX	no_ass_MassTRIX	C12H10O4S2	280.995	13016	0	0	0	0	1205863	1489824	0	0	0	7
P		P		RF	0.213112	13034	13034	no_ass_MassTRIX	no_ass_MassTRIX	no_ass_MassTRIX	no_ass_MassTRIX	no_ass_MassTRIX	no_ass_MassTRIX	no_ass_MassTRIX	no_ass_MassTRIX	C12H11O5S1P1	296.999	13034	0	0	0	0	1635768	1568711	0	0	0	7
P		P		RF	0.161824	13086	13086	no_ass_MassTRIX	no_ass_MassTRIX	no_ass_MassTRIX	no_ass_MassTRIX	no_ass_MassTRIX	no_ass_MassTRIX	no_ass_MassTRIX	no_ass_MassTRIX	C10H9O6N4S1P1	342.991	13086	0	0	0	2908225	0	2117798	0	0	0	7
P		P		RF	0.174408	13185	13185	no_ass_MassTRIX	no_ass_MassTRIX	no_ass_MassTRIX	no_ass_MassTRIX	no_ass_MassTRIX	no_ass_MassTRIX	no_ass_MassTRIX	no_ass_MassTRIX	C13H19O16S1P1	493.006	13185	0	0	0	3695139	0	2900079	0	0	0	7
P		P		RF	0.381445	13190	13190	no_ass_MassTRIX	no_ass_MassTRIX	no_ass_MassTRIX	no_ass_MassTRIX	no_ass_MassTRIX	no_ass_MassTRIX	no_ass_MassTRIX	no_ass_MassTRIX	C14H27O18P1	513.086	13190	0	0	0	1891946	1030596	2303019	0	0	0	6
P		P		RF	0.150686	13306	13306	no_ass_MassTRIX	no_ass_MassTRIX	no_ass_MassTRIX	no_ass_MassTRIX	no_ass_MassTRIX	no_ass_MassTRIX	no_ass_MassTRIX	no_ass_MassTRIX	C12H26O4N2iCl1	297.159	13306	0	0	0	1809203	2642168	8122850	0	752561	0	5
P		P		RF	0.216369	13336	13336	no_ass_MassTRIX	no_ass_MassTRIX	no_ass_MassTRIX	no_ass_MassTRIX	no_ass_MassTRIX	no_ass_MassTRIX	no_ass_MassTRIX	no_ass_MassTRIX	C11H14O3N2S2iCl1	321.014	13336	0	0	0	3254167	0	3168457	0	0	0	7
P		P		RF	0.176556	13351	13351	no_ass_MassTRIX	no_ass_MassTRIX	no_ass_MassTRIX	no_ass_MassTRIX	no_ass_MassTRIX	no_ass_MassTRIX	no_ass_MassTRIX	no_ass_MassTRIX	C8H11O8S1P1iCl1	332.961	13351	0	0	0	2049303	1628173	0	0	0	0	7
P		P		RF	0.493012	13410	13410	no_ass_MassTRIX	no_ass_MassTRIX	no_ass_MassTRIX	no_ass_MassTRIX	no_ass_MassTRIX	no_ass_MassTRIX	no_ass_MassTRIX	no_ass_MassTRIX	C11H24O16P2	473.047	13410	0	0	0	3289128	2185035	2927039	0	0	0	6
P		P		RF	0.173614	13421	13421	no_ass_MassTRIX	no_ass_MassTRIX	no_ass_MassTRIX	no_ass_MassTRIX	no_ass_MassTRIX	no_ass_MassTRIX	no_ass_MassTRIX	no_ass_MassTRIX	C18H19O13S1P1	505.021	13421	0	0	0	3281029	0	4199653	0	0	0	7
P		P		RF	0.483495	13433	13433	no_ass_MassTRIX	no_ass_MassTRIX	no_ass_MassTRIX	no_ass_MassTRIX	no_ass_MassTRIX	no_ass_MassTRIX	no_ass_MassTRIX	no_ass_MassTRIX	C15H12O13N4S3	550.949	13433	0	0	0	2950704	1917419	2585094	0	0	0	6
P		P		RF	0.145022	13473	13473	no_ass_MassTRIX	no_ass_MassTRIX	no_ass_MassTRIX	no_ass_MassTRIX	no_ass_MassTRIX	no_ass_MassTRIX	no_ass_MassTRIX	no_ass_MassTRIX	C10H22O4S1	237.117	13473	1075582	0	0	2621613	3405241	9745792	0	909595	0	4
P		P		RF	0.177249	13478	13478	no_ass_MassTRIX	no_ass_MassTRIX	no_ass_MassTRIX	no_ass_MassTRIX	no_ass_MassTRIX	no_ass_MassTRIX	no_ass_MassTRIX	no_ass_MassTRIX	C13H8O3S1	243.012	13478	0	0	0	1394623	0	1748476	0	0	0	7
P		P		RF	0.193071	13555	13555	no_ass_MassTRIX	no_ass_MassTRIX	no_ass_MassTRIX	no_ass_MassTRIX	no_ass_MassTRIX	no_ass_MassTRIX	no_ass_MassTRIX	no_ass_MassTRIX	C9H13O9S1P1	326.995	13555	0	0	0	1754585	0	2019502	0	0	0	7
P		P		RF	0.490082	13629	13629	no_ass_MassTRIX	no_ass_MassTRIX	no_ass_MassTRIX	no_ass_MassTRIX	no_ass_MassTRIX	no_ass_MassTRIX	no_ass_MassTRIX	no_ass_MassTRIX	C14H23O19P1	525.05	13629	0	0	0	2351888	1699744	1787289	0	0	0	6
P		P		RF	0.180802	13700	13700	271.228	-0.144225757045#-0.144225757045#-0.144225757045#-0.144225757045#-0.144225757045#-0.144225757045#-0.144225757045#-0.144225757045#-0.144225757045#-0.144225757045#-0.144225757045#-0.144225757045#-0.144225757045#-0.144225757045#-0.144225757045#-0.144225757045	HMDB10734#LMFA01050047#LMFA01050048#LMFA01050049#LMFA01050050#LMFA01050051#LMFA01050187#LMFA01050188#LMFA01050190#LMFA01050264#LMFA01050265#LMFA01050266#LMFA01050267#LMFA01050268#LMFA01050269#LMFA01050365#LMFA01050366#LMFA01050414	C16H32O3#C16H32O3#C16H32O3#C16H32O3#C16H32O3#C16H32O3#C16H32O3#C16H32O3#C16H32O3#C16H32O3#C16H32O3#C16H32O3#C16H32O3#C16H32O3#C16H32O3#C16H32O3#C16H32O3#C16H32O3	(R)-3-Hydroxy-hexadecanoic acid; (3R)-3-hydroxyhexadecanoic acid [secondary alcohol] ([M-H]-)#2-hydroxy palmitic acid; 2-hydroxy-hexadecanoic acid [Hydroxy fatty acids [FA0105]] ([M-H]-)#4-hydroxy palmitic acid; 4-hydroxy-hexadecanoic acid [Hydroxy fatty acids [FA0105]] ([M-H]-)#11-hydroxy palmitic acid; 11-hydroxy-hexadecanoic acid [Hydroxy fatty acids [FA0105]] ([M-H]-)#14-hydroxy palmitic acid…	null#null#null#null#null#null#null#null#null#null#null#null#null#null#null#null#null#null	null#null#null#null#null#null#null#null#null#null#null#null#null#null#null#null#null#null	null#null#null#null#null#null#null#null#null#null#null#null#null#null#null#null#null#null	C16H32O3	271.228	13700	0	0	0	1459688	1244645	3611973	0	0	1010241	5
P		P		RF	0.127665	13719	13719	297.15	-0.250706556937376#-0.250706556937376#-0.250706556937376#-0.250706556937376	C09281#C10259#C15453#LMPK13090037	C19H22O3#C19H22O3#C19H22O3#C19H22O3	Ostruthin ([M-H]-)#Glepidotin C ([M-H]-)#Doisynoestrol;cis-1-Ethyl-1,2,3,4-tetrahydro-7-methoxy-2-methyl-2-phenanthrenecarboxylic acid ([M-H]-)#Glepidotin C (see KEGG C10259) [Diphenyl ethers, biphenyls, dibenzyls and stilbenes [PK1309]] ([M-H]-)	null#null#null#null	null#null#null#null	null#null#null#null	no_formula	297.15	13719	971630	0	0	3004976	4474612	13536736	1088452	1083502	0	3
P		P		RF	0.17863	13759	13759	339.197	0.758881632944175#0.758881632944175#0.758881632944175	C08152#C15090#HMDB03033	C22H28O3#C22H28O3#C22H28O3	Norethindrone acetate;Norethisterone acetate ([M-H]-)#17-Hydroxy-3-oxo-17alpha-pregna-1,4-diene-21-carboxylic acid,gamma-lactone ([M-H]-)#Canrenone; (8R,9S,10R,13S,14S,17R)-10,13-dimethylspiro[2,8,9,11,12,14,15,16-octahydro-1H-cyclopenta[a]phenanthrene-17,5'-oxolane]-2',3-dione [ketone] ([M-H]-)	null#null#null	null#null#null	null#null#null	no_formula	339.197	13759	0	0	0	1322309	1402552	5034823	0	0	0	6
P		P		RF	0.118672	13761	13761	no_ass_MassTRIX	no_ass_MassTRIX	no_ass_MassTRIX	no_ass_MassTRIX	no_ass_MassTRIX	no_ass_MassTRIX	no_ass_MassTRIX	no_ass_MassTRIX	C18H30O4S1	341.179	13761	1557718	0	0	2160567	2448603	6557708	1282533	0	0	4
P		P		RF	0.285306	13764	13764	no_ass_MassTRIX	no_ass_MassTRIX	no_ass_MassTRIX	no_ass_MassTRIX	no_ass_MassTRIX	no_ass_MassTRIX	no_ass_MassTRIX	no_ass_MassTRIX	C18H32O6	343.213	13764	0	0	0	1341447	2128861	2935256	0	913667	1043247	4
P		P		RF	0.206631	13765	13765	no_ass_MassTRIX	no_ass_MassTRIX	no_ass_MassTRIX	no_ass_MassTRIX	no_ass_MassTRIX	no_ass_MassTRIX	no_ass_MassTRIX	no_ass_MassTRIX	C8H11O12N1S1	343.993	13765	0	0	0	2304224	0	2478087	0	0	0	7
P		P		RF	0.176894	13858	13858	no_ass_MassTRIX	no_ass_MassTRIX	no_ass_MassTRIX	no_ass_MassTRIX	no_ass_MassTRIX	no_ass_MassTRIX	no_ass_MassTRIX	no_ass_MassTRIX	C10H20O5S1	251.096	13858	0	0	0	2218568	2753171	6681800	1871454	963028	0	4
P		P		RF	0.357212	13885	13885	no_ass_MassTRIX	no_ass_MassTRIX	no_ass_MassTRIX	no_ass_MassTRIX	no_ass_MassTRIX	no_ass_MassTRIX	no_ass_MassTRIX	no_ass_MassTRIX	C6H7O6S1P1iCl1	272.939	13885	0	0	0	4784670	1925496	3840144	0	0	0	6
P		P		RF	0.209729	13922	13922	no_ass_MassTRIX	no_ass_MassTRIX	no_ass_MassTRIX	no_ass_MassTRIX	no_ass_MassTRIX	no_ass_MassTRIX	no_ass_MassTRIX	no_ass_MassTRIX	C17H36O3S1	319.231	13922	986807	0	0	1945221	1953220	5146165	0	0	0	5
P		P		RF	0.203769	13943	13943	no_ass_MassTRIX	no_ass_MassTRIX	no_ass_MassTRIX	no_ass_MassTRIX	no_ass_MassTRIX	no_ass_MassTRIX	no_ass_MassTRIX	no_ass_MassTRIX	C9H13O10S1P1	342.99	13943	0	0	0	39626816	4034243	28267686	0	0	0	6
P		P		RF	0.177996	13950	13950	no_ass_MassTRIX	no_ass_MassTRIX	no_ass_MassTRIX	no_ass_MassTRIX	no_ass_MassTRIX	no_ass_MassTRIX	no_ass_MassTRIX	no_ass_MassTRIX	C13H11O8S1P1	356.984	13950	0	0	0	5578908	1360850	1746895	0	0	0	6
P		P		RF	0.315831	13963	13963	no_ass_MassTRIX	no_ass_MassTRIX	no_ass_MassTRIX	no_ass_MassTRIX	no_ass_MassTRIX	no_ass_MassTRIX	no_ass_MassTRIX	no_ass_MassTRIX	C6H6O10N4S3	388.917	13963	0	0	0	11660558	4552819	7466787	0	0	0	6
P		P		RF	0.149267	13991	13991	503.196	-0.757572	C06902	C22H30Cl2N10	Chlorhexidine ([M-H]-)	null	null	null	C23H36O10S1	503.196	13991	1039587	0	0	2238269	2452696	8768230	0	0	0	5
P		P		RF	0.251568	14017	14017	no_ass_MassTRIX	no_ass_MassTRIX	no_ass_MassTRIX	no_ass_MassTRIX	no_ass_MassTRIX	no_ass_MassTRIX	no_ass_MassTRIX	no_ass_MassTRIX	C9H8O4S1	211.007	14017	0	0	0	2606356	3745941	1515675	0	0	1397087	5
P		P		RF	0.202878	14038	14038	no_ass_MassTRIX	no_ass_MassTRIX	no_ass_MassTRIX	no_ass_MassTRIX	no_ass_MassTRIX	no_ass_MassTRIX	no_ass_MassTRIX	no_ass_MassTRIX	C11H8O2S1iCl1	238.994	14038	0	0	0	2764176	2523563	0	0	0	0	7
P		P		RF	0.501793	14075	14075	no_ass_MassTRIX	no_ass_MassTRIX	no_ass_MassTRIX	no_ass_MassTRIX	no_ass_MassTRIX	no_ass_MassTRIX	no_ass_MassTRIX	no_ass_MassTRIX	C15H10O5S1	301.018	14075	0	0	0	4570585	3091437	4762241	0	0	0	6
P		P		RF	0.428246	14082	14082	no_ass_MassTRIX	no_ass_MassTRIX	no_ass_MassTRIX	no_ass_MassTRIX	no_ass_MassTRIX	no_ass_MassTRIX	no_ass_MassTRIX	no_ass_MassTRIX	C15H10O6S1	317.013	14082	0	0	0	2817566	1679834	2070083	0	0	0	6
P		P		RF	0.26711	14093	14093	no_ass_MassTRIX	no_ass_MassTRIX	no_ass_MassTRIX	no_ass_MassTRIX	no_ass_MassTRIX	no_ass_MassTRIX	no_ass_MassTRIX	no_ass_MassTRIX	C15H14O7S1	337.039	14093	0	0	0	2627371	1073018	2323285	0	0	1430334	5
P		P		RF	0.46432	14098	14098	no_ass_MassTRIX	no_ass_MassTRIX	no_ass_MassTRIX	no_ass_MassTRIX	no_ass_MassTRIX	no_ass_MassTRIX	no_ass_MassTRIX	no_ass_MassTRIX	C16H10O7S1	345.008	14098	0	0	0	5547782	3038132	5563241	0	0	0	6
P		P		RF	0.154989	14099	14099	no_ass_MassTRIX	no_ass_MassTRIX	no_ass_MassTRIX	no_ass_MassTRIX	no_ass_MassTRIX	no_ass_MassTRIX	no_ass_MassTRIX	no_ass_MassTRIX	C16H12O7S1	347.023	14099	1055229	0	0	1464325	3263387	1733797	0	998371	0	4
P		P		RF	0.213795	14158	14158	no_ass_MassTRIX	no_ass_MassTRIX	no_ass_MassTRIX	no_ass_MassTRIX	no_ass_MassTRIX	no_ass_MassTRIX	no_ass_MassTRIX	no_ass_MassTRIX	C17H29O12N2S2P1	547.083	14158	0	0	0	1396686	1451742	0	0	0	0	7
P		P		RF	0.368007	14181	14181	no_ass_MassTRIX	no_ass_MassTRIX	no_ass_MassTRIX	no_ass_MassTRIX	no_ass_MassTRIX	no_ass_MassTRIX	no_ass_MassTRIX	no_ass_MassTRIX	C12H8O3S1	231.012	14181	0	0	0	6500475	3374459	4016080	0	0	0	6
P		P		RF	0.19149	14213	14213	no_ass_MassTRIX	no_ass_MassTRIX	no_ass_MassTRIX	no_ass_MassTRIX	no_ass_MassTRIX	no_ass_MassTRIX	no_ass_MassTRIX	no_ass_MassTRIX	C11H21O8N1	294.119	14213	0	0	0	1322617	1139703	0	0	0	0	7
P		P		RF	0.322113	14262	14262	no_ass_MassTRIX	no_ass_MassTRIX	no_ass_MassTRIX	no_ass_MassTRIX	no_ass_MassTRIX	no_ass_MassTRIX	no_ass_MassTRIX	no_ass_MassTRIX	C17H12O12	407.026	14262	0	0	0	1679435	1136606	1517288	0	1465916	0	5
P		P		RF	0.157867	14291	14291	no_ass_MassTRIX	no_ass_MassTRIX	no_ass_MassTRIX	no_ass_MassTRIX	no_ass_MassTRIX	no_ass_MassTRIX	no_ass_MassTRIX	no_ass_MassTRIX	C24H38O10S1	517.211	14291	1604077	0	0	2694680	2712759	9147010	0	0	0	5
P		P		RF	0.283441	14306	14306	201.017	0.0853072	C03494	C4H11O7P	D-Erythritol 4-phosphate;L-Erythritol 1-phosphate ([M-H]-)	null	null	null	C4H11O7P1	201.017	14306	0	0	0	2360882	1179938	3701148	0	0	0	6
P		P		RF	0.50457	14315	14315	no_ass_MassTRIX	no_ass_MassTRIX	no_ass_MassTRIX	no_ass_MassTRIX	no_ass_MassTRIX	no_ass_MassTRIX	no_ass_MassTRIX	no_ass_MassTRIX	C10H7O3N1S2	251.98	14315	0	0	0	2500951	3487041	2915652	0	0	0	6
P		P		RF	0.193223	14360	14360	no_ass_MassTRIX	no_ass_MassTRIX	no_ass_MassTRIX	no_ass_MassTRIX	no_ass_MassTRIX	no_ass_MassTRIX	no_ass_MassTRIX	no_ass_MassTRIX	C12H9O9S1P1	358.963	14360	0	0	0	6285551	1087140	9729500	0	0	0	6
P		P		RF	0.547235	14426	14426	no_ass_MassTRIX	no_ass_MassTRIX	no_ass_MassTRIX	no_ass_MassTRIX	no_ass_MassTRIX	no_ass_MassTRIX	no_ass_MassTRIX	no_ass_MassTRIX	C12H11O4S1P1	281.004	14426	0	0	0	2990625	2904681	2229953	0	0	0	6
P		P		RF	0.293568	14471	14471	no_ass_MassTRIX	no_ass_MassTRIX	no_ass_MassTRIX	no_ass_MassTRIX	no_ass_MassTRIX	no_ass_MassTRIX	no_ass_MassTRIX	no_ass_MassTRIX	C13H14O8S1P2	390.981	14471	1615156	0	0	2538445	2551096	2052864	0	1244160	0	4
P		P		RF	0.307179	14495	14495	no_ass_MassTRIX	no_ass_MassTRIX	no_ass_MassTRIX	no_ass_MassTRIX	no_ass_MassTRIX	no_ass_MassTRIX	no_ass_MassTRIX	no_ass_MassTRIX	C13H21O15N1P2	492.031	14495	0	0	0	1341406	1867628	2494999	0	1070490	1101593	4
P		P		RF	0.270321	14541	14541	no_ass_MassTRIX	no_ass_MassTRIX	no_ass_MassTRIX	no_ass_MassTRIX	no_ass_MassTRIX	no_ass_MassTRIX	no_ass_MassTRIX	no_ass_MassTRIX	C6H9O7S1P1iCl1	290.95	14541	0	0	0	53584524	19123804	27997738	0	1062632	0	5
P		P		RF	0.348483	14542	14542	no_ass_MassTRIX	no_ass_MassTRIX	no_ass_MassTRIX	no_ass_MassTRIX	no_ass_MassTRIX	no_ass_MassTRIX	no_ass_MassTRIX	no_ass_MassTRIX	C14H12O5S1	291.033	14542	0	0	0	11930787	5822837	7063862	0	0	0	6
P		P		RF	0.273021	14559	14559	no_ass_MassTRIX	no_ass_MassTRIX	no_ass_MassTRIX	no_ass_MassTRIX	no_ass_MassTRIX	no_ass_MassTRIX	no_ass_MassTRIX	no_ass_MassTRIX	C15H13O5N1S1	318.044	14559	0	0	0	15787332	5135834	10493994	0	1245966	1369407	4
P		P		RF	0.185855	14563	14563	321.005	-0.49186	C00918	C11H12Cl2N2O5	Chloramphenicol ([M-H]-)	null	null	null	no_formula	321.005	14563	0	0	0	15838610	0	12161223	1278262	1229480	1470046	4
P		P		RF	0.147887	14577	14577	no_ass_MassTRIX	no_ass_MassTRIX	no_ass_MassTRIX	no_ass_MassTRIX	no_ass_MassTRIX	no_ass_MassTRIX	no_ass_MassTRIX	no_ass_MassTRIX	C8H17O13P1	351.033	14577	0	0	1758451	6749730	1660337	4644995	1311023	0	0	4
P		P		RF	0.144988	14579	14579	no_ass_MassTRIX	no_ass_MassTRIX	no_ass_MassTRIX	no_ass_MassTRIX	no_ass_MassTRIX	no_ass_MassTRIX	no_ass_MassTRIX	no_ass_MassTRIX	C20H34O3S1	353.215	14579	0	0	0	1728805	3144277	7897932	1283176	1448901	0	4
P		P		RF	0.185254	14593	14593	no_ass_MassTRIX	no_ass_MassTRIX	no_ass_MassTRIX	no_ass_MassTRIX	no_ass_MassTRIX	no_ass_MassTRIX	no_ass_MassTRIX	no_ass_MassTRIX	C8H17O15S1P1	414.995	14593	1146060	0	0	2726768	1668955	3749884	0	1410528	0	4
P		P		RF	0.156238	14601	14601	no_ass_MassTRIX	no_ass_MassTRIX	no_ass_MassTRIX	no_ass_MassTRIX	no_ass_MassTRIX	no_ass_MassTRIX	no_ass_MassTRIX	no_ass_MassTRIX	C18H23O10S1P1	461.068	14601	0	0	0	4027953	1907765	9267043	0	0	1328081	5
P		P		RF	0.221143	14609	14609	no_ass_MassTRIX	no_ass_MassTRIX	no_ass_MassTRIX	no_ass_MassTRIX	no_ass_MassTRIX	no_ass_MassTRIX	no_ass_MassTRIX	no_ass_MassTRIX	C25H40O10S1	531.227	14609	0	0	0	1720908	2404567	4721900	1147409	860091	0	4
P		P		RF	0.18276	14657	14657	no_ass_MassTRIX	no_ass_MassTRIX	no_ass_MassTRIX	no_ass_MassTRIX	no_ass_MassTRIX	no_ass_MassTRIX	no_ass_MassTRIX	no_ass_MassTRIX	C11H13O9N1	302.052	14657	1074037	0	1466474	2098488	3180617	5422398	0	870979	0	3
P		P		RF	0.33533	14658	14658	no_ass_MassTRIX	no_ass_MassTRIX	no_ass_MassTRIX	no_ass_MassTRIX	no_ass_MassTRIX	no_ass_MassTRIX	no_ass_MassTRIX	no_ass_MassTRIX	C14H11O5N1S1	304.029	14658	0	0	0	10349230	3910269	8934065	0	1137783	1075462	4
P		P		RF	0.389453	14661	14661	no_ass_MassTRIX	no_ass_MassTRIX	no_ass_MassTRIX	no_ass_MassTRIX	no_ass_MassTRIX	no_ass_MassTRIX	no_ass_MassTRIX	no_ass_MassTRIX	C12H8O6S2	310.969	14661	0	0	0	3246999	4395101	3047846	0	1640098	1156193	4
P		P		RF	0.212999	14669	14669	no_ass_MassTRIX	no_ass_MassTRIX	no_ass_MassTRIX	no_ass_MassTRIX	no_ass_MassTRIX	no_ass_MassTRIX	no_ass_MassTRIX	no_ass_MassTRIX	C11H22O9N2	325.125	14669	1704661	0	0	3533731	3360700	1463035	0	956691	0	4
P		P		RF	0.107124	14765	14765	no_ass_MassTRIX	no_ass_MassTRIX	no_ass_MassTRIX	no_ass_MassTRIX	no_ass_MassTRIX	no_ass_MassTRIX	no_ass_MassTRIX	no_ass_MassTRIX	C16H24O3S1	295.137	14765	1473416	0	0	3623682	5713130	18280090	2183854	0	0	4
P		P		RF	0.289888	14793	14793	no_ass_MassTRIX	no_ass_MassTRIX	no_ass_MassTRIX	no_ass_MassTRIX	no_ass_MassTRIX	no_ass_MassTRIX	no_ass_MassTRIX	no_ass_MassTRIX	C8H7O12S2P1	388.905	14793	0	0	0	2660876	1732720	1995553	0	2241404	1104186	4
P		P		RF	0.109467	14810	14810	no_ass_MassTRIX	no_ass_MassTRIX	no_ass_MassTRIX	no_ass_MassTRIX	no_ass_MassTRIX	no_ass_MassTRIX	no_ass_MassTRIX	no_ass_MassTRIX	C22H46O8S1	469.284	14810	1098153	0	0	2370124	3112002	10179013	0	0	1373868	4
P		P		RF	0.187964	14849	14849	286.969	-0.115361060523274#-0.115361060523274	C16193#C16194	C10H8O6S2#C10H8O6S2	1,6-Naphthalenedisulfonic acid ([M-H]-)#2,6-Naphthalenedisulfonic acid ([M-H]-)	ko00626#ko00626	;Naphthalene and anthracene degradation#;Naphthalene and anthracene degradation	null#null	C10H8O6S2	286.969	14849	0	0	0	2164071	2907931	6603557	1650547	841944	0	4
P		P		RF	0.493196	14883	14883	no_ass_MassTRIX	no_ass_MassTRIX	no_ass_MassTRIX	no_ass_MassTRIX	no_ass_MassTRIX	no_ass_MassTRIX	no_ass_MassTRIX	no_ass_MassTRIX	C12H12O7S1P2	360.971	14883	1167151	0	0	11106103	10173416	8633192	0	1234890	0	4
P		P		RF	0.25712	14928	14928	no_ass_MassTRIX	no_ass_MassTRIX	no_ass_MassTRIX	no_ass_MassTRIX	no_ass_MassTRIX	no_ass_MassTRIX	no_ass_MassTRIX	no_ass_MassTRIX	C10H8O3S2	238.984	14928	1247795	0	0	3767372	7352423	3898284	0	1262254	0	4
P		P		RF	0.323861	14933	14933	no_ass_MassTRIX	no_ass_MassTRIX	no_ass_MassTRIX	no_ass_MassTRIX	no_ass_MassTRIX	no_ass_MassTRIX	no_ass_MassTRIX	no_ass_MassTRIX	C11H7O2N1S1iCl1	251.989	14933	1023210	0	0	6513561	6726467	2963591	0	737861	1027520	3
P		P		RF	0.152206	15030	15030	282.038	0.121358	C12987	C8H14NO8P	N2-Acetyl-L-aminoadipyl-delta-phosphate ([M-H]-)	ko00300;ko01100	;Lysine biosynthesis;Metabolic pathways	X	C8H14O8N1P1	282.038	15030	1353580	0	0	1805650	1479898	2300145	0	1385244	0	4
P		P		RF	0.26383	15082	15082	no_ass_MassTRIX	no_ass_MassTRIX	no_ass_MassTRIX	no_ass_MassTRIX	no_ass_MassTRIX	no_ass_MassTRIX	no_ass_MassTRIX	no_ass_MassTRIX	C16H17O10S1P1	431.021	15082	0	0	0	14492751	4146695	10883999	0	1386057	1971119	4
P		P		RF	0.519418	15116	15116	no_ass_MassTRIX	no_ass_MassTRIX	no_ass_MassTRIX	no_ass_MassTRIX	no_ass_MassTRIX	no_ass_MassTRIX	no_ass_MassTRIX	no_ass_MassTRIX	C11H9O3N1S2	265.995	15116	0	0	0	6629182	7845250	6718859	0	1639874	1309950	4
P		P		RF	0.143988	15146	15146	no_ass_MassTRIX	no_ass_MassTRIX	no_ass_MassTRIX	no_ass_MassTRIX	no_ass_MassTRIX	no_ass_MassTRIX	no_ass_MassTRIX	no_ass_MassTRIX	C16H14O8S1	365.034	15146	0	0	0	10561925	2910618	4110970	0	2618429	3177655	4
P		P		RF	0.347971	15225	15225	no_ass_MassTRIX	no_ass_MassTRIX	no_ass_MassTRIX	no_ass_MassTRIX	no_ass_MassTRIX	no_ass_MassTRIX	no_ass_MassTRIX	no_ass_MassTRIX	C17H32O10	395.192	15225	0	0	0	1899215	2174764	1550658	0	1617371	1324741	4
P		P		RF	0.106425	15245	15245	no_ass_MassTRIX	no_ass_MassTRIX	no_ass_MassTRIX	no_ass_MassTRIX	no_ass_MassTRIX	no_ass_MassTRIX	no_ass_MassTRIX	no_ass_MassTRIX	C21H20O7N2S1iCl1	479.069	15245	2748825	4016488	0	8663927	16723492	3684934	0	2471231	0	3
P		P		RF	0.319182	15260	15260	no_ass_MassTRIX	no_ass_MassTRIX	no_ass_MassTRIX	no_ass_MassTRIX	no_ass_MassTRIX	no_ass_MassTRIX	no_ass_MassTRIX	no_ass_MassTRIX	C9H6O2S2	208.974	15260	1208653	1498584	0	7759871	11664195	6696198	0	1262798	1232049	2
P		P		RF	0.128988	15285	15285	no_ass_MassTRIX	no_ass_MassTRIX	no_ass_MassTRIX	no_ass_MassTRIX	no_ass_MassTRIX	no_ass_MassTRIX	no_ass_MassTRIX	no_ass_MassTRIX	C16H20O1N6	311.163	15285	1610518	0	0	6227573	8966602	28977230	2679229	2080957	1142006	2
P		P		RF	0.275852	15347	15347	no_ass_MassTRIX	no_ass_MassTRIX	no_ass_MassTRIX	no_ass_MassTRIX	no_ass_MassTRIX	no_ass_MassTRIX	no_ass_MassTRIX	no_ass_MassTRIX	C12H9O2N1S1iCl1	266.005	15347	2859203	1498820	2286857	16871998	17776258	5961612	0	2158787	1270959	1
P		P		RF	0.175306	15356	15356	no_ass_MassTRIX	no_ass_MassTRIX	no_ass_MassTRIX	no_ass_MassTRIX	no_ass_MassTRIX	no_ass_MassTRIX	no_ass_MassTRIX	no_ass_MassTRIX	C11H23O8N1	296.135	15356	1299503	0	0	5837264	6247525	1589817	0	1066718	2205279	3
P		P		RF	0.22327	15362	15362	315.051	-0.0865094193870281#-0.0865094193870281#-0.0865094193870281#-0.0865094193870281#-0.0865094193870281#-0.0865094193870281#-0.0865094193870281#-0.0865094193870281#-0.0865094193870281#-0.0865094193870281#-0.0865094193870281#-0.0865094193870281#-0.086509419387	C04443#C08999#C10022#C10084#C10119#C10120#C10176#C10185#C10188#HMDB02655#LMPK12050273#LMPK12050409#LMPK12050443#LMPK12060055#LMPK12070135#LMPK12110002#LMPK12110606#LMPK12110875#LMPK12111230#LMPK12111231#LMPK12111232#LMPK12111233#LMPK12111245#LMPK12111398#LMPK12111399#LMPK12111594#LMPK12111595#LMPK12111606#LMPK12111607#LMPK12111610#LMPK12112292#LMPK12112518#LMPK12112546#LMPK12112624#LMPK12112729#L…	C16H12O7#C16H12O7#C16H12O7#C16H12O7#C16H12O7#C16H12O7#C16H12O7#C16H12O7#C16H12O7#C16H12O7#C16H12O7#C16H12O7#C16H12O7#C16H12O7#C16H12O7#C16H12O7#C16H12O7#C16H12O7#C16H12O7#C16H12O7#C16H12O7#C16H12O7#C16H12O7#C16H12O7#C16H12O7#C16H12O7#C16H12O7#C16H12O7#C16H12O7#C16H12O7#C16H12O7#C16H12O7#C16H12O7#C16H12O7#C16H12O7#C16H12O7#C16H12O7#C16H12O7#C16H12O7#C16H12O7#C16H12O7#C16H12O7#C16H12O7#C16H12O7#C16…	3',4',5,7-Tetrahydroxy-3-methoxyflavone;3-Methoxy-5,7,3',4'-tetrahydroxyflavone;3-O-Methylquercetin ([M-H]-)#Capillarisin ([M-H]-)#Azaleatin;Quercetin 5-methyl ether ([M-H]-)#Isorhamnetin;3-Methylquercetin;Quercetin 3'-methyl ether ([M-H]-)#Pedalitin ([M-H]-)#Pinoquercetin;6-C-Methylquercetin ([M-H]-)#Rhamnetin;Quercetin 7-methyl ether ([M-H]-)#Sexangularetin;Herbacetin 8-methyl ether ([M-H]-)#Ta…	ko00944#null#null#null#null#null#null#null#null#null#null#null#null#null#null#null#null#null#null#null#null#null#null#null#null#null#null#null#null#null#null#null#null#null#null#null#null#null#null#null#null#null#null#null#null#null	;Flavone and flavonol biosynthesis#null#null#null#null#null#null#null#null#null#null#null#null#null#null#null#null#null#null#null#null#null#null#null#null#null#null#null#null#null#null#null#null#null#null#null#null#null#null#null#null#null#null#null#null#null	X#null#null#null#null#null#null#null#null#null#null#null#null#null#null#null#null#null#null#null#null#null#null#null#null#null#null#null#null#null#null#null#null#null#null#null#null#null#null#null#null#null#null#null#null#null	C16H12O7	315.051	15362	0	0	0	2083738	974446	4013714	0	0	0	6
P		P		RF	0.309636	15383	15383	no_ass_MassTRIX	no_ass_MassTRIX	no_ass_MassTRIX	no_ass_MassTRIX	no_ass_MassTRIX	no_ass_MassTRIX	no_ass_MassTRIX	no_ass_MassTRIX	C8H18O15P2	415.005	15383	1435814	2361916	1504340	10323052	5870679	6680573	0	1599005	0	2
P		P		RF	0.442813	15435	15435	no_ass_MassTRIX	no_ass_MassTRIX	no_ass_MassTRIX	no_ass_MassTRIX	no_ass_MassTRIX	no_ass_MassTRIX	no_ass_MassTRIX	no_ass_MassTRIX	C12H13O8S2P1	378.972	15435	1824493	2114235	0	8097517	7219888	7457391	0	1770079	1045803	2
P		P		RF	0.181102	15489	15489	no_ass_MassTRIX	no_ass_MassTRIX	no_ass_MassTRIX	no_ass_MassTRIX	no_ass_MassTRIX	no_ass_MassTRIX	no_ass_MassTRIX	no_ass_MassTRIX	C15H23O8N1	344.135	15489	1510286	0	0	9007862	7511259	2123943	0	1675530	1900978	3
P		P		RF	0.184037	15507	15507	461.073	0.23609055765968#0.23609055765968#0.23609055765968#0.23609055765968#0.23609055765968#0.23609055765968#0.23609055765968#0.23609055765968#0.23609055765968#0.23609055765968#0.23609055765968#0.23609055765968#0.23609055765968#0.23609055765968#0.23609055765968#0.23609055765968	C03515#LMPK12090040#LMPK12110639#LMPK12110644#LMPK12110645#LMPK12110650#LMPK12110651#LMPK12111077#LMPK12111105#LMPK12111110#LMPK12111295#LMPK12111341#LMPK12111843#LMPK12111852#LMPK12111905#LMPK12130035	C21H18O12#C21H18O12#C21H18O12#C21H18O12#C21H18O12#C21H18O12#C21H18O12#C21H18O12#C21H18O12#C21H18O12#C21H18O12#C21H18O12#C21H18O12#C21H18O12#C21H18O12#C21H18O12	Luteolin 7-O-glucuronide;Luteolin 7-O-beta-D-glucuronide ([M-H]-)#Demethylwedelolactone 3-O-glucoside [Coumestan flavonoids [PK1209]] ([M-H]-)#Luteolin 5-glucuronide [Flavones and Flavonols [PK1211]] ([M-H]-)#Luteolin 7-glucuronide [Flavones and Flavonols [PK1211]] ([M-H]-)#Luteolin 7-galacturonide [Flavones and Flavonols [PK1211]] ([M-H]-)#Luteolin 3'-glucuronide [Flavones and Flavonols [PK1211]…	ko00944#null#null#null#null#null#null#null#null#null#null#null#null#null#null#null	;Flavone and flavonol biosynthesis#null#null#null#null#null#null#null#null#null#null#null#null#null#null#null	null#null#null#null#null#null#null#null#null#null#null#null#null#null#null#null	C21H18O12	461.073	15507	0	0	1712326	1619632	1174964	2979172	0	0	0	5
P		P		RF	0.240891	15514	15514	719.487	-0.103544402265627#-0.103544402265627#-0.103544402265627#-0.103544402265627#-0.103544402265627#-0.103544402265627#-0.103544402265627#-0.103544402265627#-0.103544402265627#-0.103544402265627#-0.103544402265627#-0.103544402265627#-0.103544402265627#-0.10354	HMDB10571#HMDB10585#LMGP04010059#LMGP04010082#LMGP04010119#LMGP04010143#LMGP04010169#LMGP04010207#LMGP04010228#LMGP04010252#LMGP04010309#LMGP04010481#LMGP04010528#LMGP04010882#LMGP04010910#LMGP04010984	C38H73O10P#C38H73O10P#C38H73O10P#C38H73O10P#C38H73O10P#C38H73O10P#C38H73O10P#C38H73O10P#C38H73O10P#C38H73O10P#C38H73O10P#C38H73O10P#C38H73O10P#C38H73O10P#C38H73O10P#C38H73O10P	PG(16:0/16:1(9Z)); 1-hexadecanoyl-2-(9Z-hexadecenoyl)-sn-glycero-3-phospho-(1'-sn-glycerol) [primary alcohol] ([M-H]-)#PG(16:1(9Z)/16:0); 1-(9Z-hexadecenoyl)-2-hexadecanoyl-sn-glycero-3-phospho-(1'-sn-glycerol) [primary alcohol] ([M-H]-)#PG(12:0/20:1(11Z)); 1-dodecanoyl-2-(11Z-eicosenoyl)-glycero-3-phospho-(1'-sn-glycerol) [Diacylglycerophosphoglycerols [GP0401]] ([M-H]-)#PG(13:0/19:1(9Z)); 1-tri…	null#null#null#null#null#null#null#null#null#null#null#null#null#null#null#null	null#null#null#null#null#null#null#null#null#null#null#null#null#null#null#null	null#null#null#null#null#null#null#null#null#null#null#null#null#null#null#null	C38H73O10P1	719.487	15514	1924603	0	0	3600875	3395116	6158188	0	0	1343235	4
P		P		RF	0.218669	15610	15610	317.028	0.157846	C04478	C8H15O11P	3-Deoxy-D-manno-octulosonate 8-phosphate;2-Dehydro-3-deoxy-D-octonate 8-phosphate ([M-H]-)	ko00540;ko01100	;Lipopolysaccharide biosynthesis;Metabolic pathways	X	C8H15O11P1	317.028	15610	2164583	2238015	2214139	5301798	3274851	6811719	0	1470979	1802139	1
P		P		RF	0.351735	15628	15628	no_ass_MassTRIX	no_ass_MassTRIX	no_ass_MassTRIX	no_ass_MassTRIX	no_ass_MassTRIX	no_ass_MassTRIX	no_ass_MassTRIX	no_ass_MassTRIX	C8H9O11S1P3	404.901	15628	2158396	1410629	2097613	13636470	10969873	8618378	0	2216056	1949715	1
P		P		RF	0.160797	15734	15734	218.103	0.141763526638913#0.141763526638913	C00864#HMDB00210	C9H17NO5#C9H17NO5	Pantothenate;Pantothenic acid;(R)-Pantothenate ([M-H]-)#Pantothenic acid (see KEGG C00864); 3-[[(2R)-2,4-dihydroxy-3,3-dimethyl-butanoyl]amino]propanoic acid [primary alcohol] ([M-H]-)	ko00410;ko00770;ko01100#null	;beta-Alanine metabolism;Pantothenate and CoA biosynthesis;Metabolic pathways#null	X#null	C9H17O5N1	218.103	15734	1684336	2349744	1612060	3971024	4807478	2858798	0	1701504	2030656	1
P		P		RF	0.285489	15823	15823	no_ass_MassTRIX	no_ass_MassTRIX	no_ass_MassTRIX	no_ass_MassTRIX	no_ass_MassTRIX	no_ass_MassTRIX	no_ass_MassTRIX	no_ass_MassTRIX	C12H13O5S1P1	299.015	15823	3786448	4321712	5479002	24676566	26715642	9598749	0	2869237	2121405	1
P		P		RF	0.232708	15827	15827	no_ass_MassTRIX	no_ass_MassTRIX	no_ass_MassTRIX	no_ass_MassTRIX	no_ass_MassTRIX	no_ass_MassTRIX	no_ass_MassTRIX	no_ass_MassTRIX	C12H9O6S1P1	310.979	15827	2629664	2449647	3409986	13064987	15962466	6150952	1180132	3621606	2488132	0
P		P		RF	0.272464	15836	15836	no_ass_MassTRIX	no_ass_MassTRIX	no_ass_MassTRIX	no_ass_MassTRIX	no_ass_MassTRIX	no_ass_MassTRIX	no_ass_MassTRIX	no_ass_MassTRIX	C16H12O8S1	363.018	15836	1385284	2013390	2203705	22609272	9689247	14696695	1304949	3400867	2860278	0
P		P		RF	0.325595	15840	15840	no_ass_MassTRIX	no_ass_MassTRIX	no_ass_MassTRIX	no_ass_MassTRIX	no_ass_MassTRIX	no_ass_MassTRIX	no_ass_MassTRIX	no_ass_MassTRIX	C12H14O8S1P2	378.981	15840	6157232	5623741	5616477	37634288	40358068	17583216	0	4871394	3385421	1
P		P		RF	0.179569	15850	15850	no_ass_MassTRIX	no_ass_MassTRIX	no_ass_MassTRIX	no_ass_MassTRIX	no_ass_MassTRIX	no_ass_MassTRIX	no_ass_MassTRIX	no_ass_MassTRIX	C22H44O8	435.296	15850	1489858	1642347	0	2696973	3006696	3236862	0	2054573	1886583	2
P		P		RF	0.141906	15864	15864	207.012	0.135028976627373#0.135028976627373	C16201#C16202	C10H8O3S#C10H8O3S	1-Naphthalenesulfonic acid;Naphthalene-1-sulfonate ([M-H]-)#2-Naphthalenesulfonic acid;Naphthalene-2-sulfonate ([M-H]-)	ko00626#ko00626	;Naphthalene and anthracene degradation#;Naphthalene and anthracene degradation	null#null	C10H8O3S1	207.012	15864	2098212	1655113	0	10994634	22128114	47051780	9899595	1987679	1175682	1
P		P		RF	0.1113	15895	15895	332.064	-0.562703	C10355	C20H12O5	C13 isotope of Hypoxylone ([M-H]-)	null	null	null	C14H15O1N5S2	332.064	15895	2012492	2460621	0	5814912	5087266	3070798	3388069	956611	2191612	1
P		P		RF	0.174702	15934	15934	235.082	0.783596	HMDB11169	C8H14N2O6	O18 isotope of L-beta-aspartyl-L-threonine [secondary alcohol] ([M-H]-)	null	null	null	C9H16O7	235.082	15934	1901121	1699408	2056646	3281834	2970788	3133106	0	2365954	2250046	1
P		P		RF	0.326897	15937	15937	no_ass_MassTRIX	no_ass_MassTRIX	no_ass_MassTRIX	no_ass_MassTRIX	no_ass_MassTRIX	no_ass_MassTRIX	no_ass_MassTRIX	no_ass_MassTRIX	C13H10O4S1	261.023	15937	1705983	1887912	2366335	32228246	15908986	19789656	1411045	1884752	1943169	0
P		P		RF	0.115443	15963	15963	no_ass_MassTRIX	no_ass_MassTRIX	no_ass_MassTRIX	no_ass_MassTRIX	no_ass_MassTRIX	no_ass_MassTRIX	no_ass_MassTRIX	no_ass_MassTRIX	C12H16O9S1P2	396.992	15963	10884473	4565233	8773591	37043716	69185104	9461869	0	5458711	3561570	1
P		P		RF	0.220614	15964	15964	no_ass_MassTRIX	no_ass_MassTRIX	no_ass_MassTRIX	no_ass_MassTRIX	no_ass_MassTRIX	no_ass_MassTRIX	no_ass_MassTRIX	no_ass_MassTRIX	C12H29O6N5S2	402.149	15964	1386218	1783356	1509908	2796034	2983531	3766980	1145644	2335995	2456442	0
P		P		RF	0.279477	16025	16025	no_ass_MassTRIX	no_ass_MassTRIX	no_ass_MassTRIX	no_ass_MassTRIX	no_ass_MassTRIX	no_ass_MassTRIX	no_ass_MassTRIX	no_ass_MassTRIX	C16H16O7S1	351.055	16025	1553378	3020729	3692601	39854892	17644864	24848262	0	2731349	3011379	1
P		P		RF	0.148927	16081	16081	no_ass_MassTRIX	no_ass_MassTRIX	no_ass_MassTRIX	no_ass_MassTRIX	no_ass_MassTRIX	no_ass_MassTRIX	no_ass_MassTRIX	no_ass_MassTRIX	C10H10O9S1P2	366.945	16081	5066868	3696123	5719757	45147452	24895282	12072420	2170244	8559233	8146646	0
P		P		RF	0.134492	16122	16122	no_ass_MassTRIX	no_ass_MassTRIX	no_ass_MassTRIX	no_ass_MassTRIX	no_ass_MassTRIX	no_ass_MassTRIX	no_ass_MassTRIX	no_ass_MassTRIX	C12H25O8N1	310.151	16122	4338068	1620743	2393730	30260106	22945680	4443514	0	3192293	6200933	1
P		P		RF	0.130796	16128	16128	no_ass_MassTRIX	no_ass_MassTRIX	no_ass_MassTRIX	no_ass_MassTRIX	no_ass_MassTRIX	no_ass_MassTRIX	no_ass_MassTRIX	no_ass_MassTRIX	C17H16O4S1	315.07	16128	4072742	4397584	5875989	8420644	6706873	10019734	1843553	5612580	5775791	0
P		P		RF	0.469984	16142	16142	426.022	0.101422725906661#0.101422725906661#0.101422725906661#0.101422725906661#0.101422725906661#0.101422725906661#0.101422725906661#0.101422725906661	C00008#C00054#C00361#C01469#C03850#HMDB00061#HMDB00960#HMDB01341	C10H15N5O10P2#C10H15N5O10P2#C10H15N5O10P2#C10H14N5O10P2R#C10H15N5O10P2#C10H15N5O10P2#C10H15N5O10P2#C10H15N5O10P2	ADP;Adenosine 5'-diphosphate ([M-H]-)#Adenosine 3',5'-bisphosphate;PAP;3'-Phosphoadenylate;Phosphoadenosine phosphate ([M-H]-)#dGDP;2'-Deoxyguanosine 5'-diphosphate ([M-H]-)#R replaced by H in ADP-sugar ([M-H]-)#Adenosine 2',5'-bisphosphate ([M-H]-)#Adenosine 3',5'-diphosphate (see KEGG C00054); [5-(6-aminopurin-9-yl)-4-hydroxy-3-phosphonooxy-oxolan-2-yl]methoxyphosphonic acid [secondary alcohol]…	ko00190;ko00195;ko00230;ko00908;ko01100;ko04080;ko04142;ko04144;ko05012#ko00230;ko00534;ko00770;ko00920#ko00230;ko01100#null#null#null#null#null	;Oxidative phosphorylation;Photosynthesis;Purine metabolism;Zeatin biosynthesis;Metabolic pathways;Neuroactive ligand-receptor interaction;Lysosome;Endocytosis;Parkinson's disease#;Purine metabolism;Heparan sulfate biosynthesis;Pantothenate and CoA biosynthesis;Sulfur metabolism#;Purine metabolism;Metabolic pathways#null#null#null#null#null	X#X#X#null#null#null#null#null	C10H15O10N5P2	426.022	16142	1894600	2120693	1443563	4800215	4676617	5331387	1923285	1409510	1535307	0
P		P		RF	0.125041	16194	16194	no_ass_MassTRIX	no_ass_MassTRIX	no_ass_MassTRIX	no_ass_MassTRIX	no_ass_MassTRIX	no_ass_MassTRIX	no_ass_MassTRIX	no_ass_MassTRIX	C13H12O9S1	343.013	16194	5318249	3854006	0	10720846	16864210	7490475	4482742	3119532	6097847	1
P		P		RF	0.243974	16209	16209	no_ass_MassTRIX	no_ass_MassTRIX	no_ass_MassTRIX	no_ass_MassTRIX	no_ass_MassTRIX	no_ass_MassTRIX	no_ass_MassTRIX	no_ass_MassTRIX	C12H21O17P1	467.044	16209	1422218	4112259	1455262	19125574	6614541	23937322	1542322	1386854	1855772	0
P		P		RF	0.141471	16235	16235	243.062	0.086624386760514#0.086624386760514#0.086624386760514#0.086624386760514#0.086624386760514	C00299#C02067#C16745#HMDB00296#HMDB00767	C9H12N2O6#C9H12N2O6#C9H12N2O6#C9H12N2O6#C9H12N2O6	Uridine ([M-H]-)#Pseudouridine ([M-H]-)#Spongouridine ([M-H]-)#Uridine (see KEGG C00299); 1-b-D-ribofuranosyl-uracil [primary alcohol] ([M-H]-)#Pseudouridine (see KEGG C02067); 5-b-D-ribofuranosyl-2,4(1H,3H)-Pyrimidinedione [primary alcohol] ([M-H]-)	ko00240;ko01100#ko00240#null#null#null	;Pyrimidine metabolism;Metabolic pathways#;Pyrimidine metabolism#null#null#null	X#null#null#null#null	C9H12O6N2	243.062	16235	3589791	3174943	2126986	4975089	5143507	4429777	1167752	3912987	3700346	0
P		P		RF	0.244475	16311	16311	521.203	0.528126819210541#0.528126819210541	C08769#C08777	C26H34O11#C26H34O11	Isobrucein A ([M-H]-)#Quassimarin ([M-H]-)	null#null	null#null	null#null	C26H34O11	521.203	16311	2646705	3727461	2632956	7402963	5487053	4898353	3056976	3199323	3475104	0
P		P		RF	0.175414	16313	16313	no_ass_MassTRIX	no_ass_MassTRIX	no_ass_MassTRIX	no_ass_MassTRIX	no_ass_MassTRIX	no_ass_MassTRIX	no_ass_MassTRIX	no_ass_MassTRIX	C18H26O14S1P2	559.045	16313	2307466	6504074	4729899	21244736	11122069	26532982	3691191	2828075	13337882	0
P		P		RF	0.146006	16339	16339	no_ass_MassTRIX	no_ass_MassTRIX	no_ass_MassTRIX	no_ass_MassTRIX	no_ass_MassTRIX	no_ass_MassTRIX	no_ass_MassTRIX	no_ass_MassTRIX	C10H13O5N3	254.078	16339	4225082	3728004	3096650	10001374	12940731	5200628	3306915	2320391	5464131	0
P		P		RF	0.255776	16365	16365	no_ass_MassTRIX	no_ass_MassTRIX	no_ass_MassTRIX	no_ass_MassTRIX	no_ass_MassTRIX	no_ass_MassTRIX	no_ass_MassTRIX	no_ass_MassTRIX	C12H12O5S2	299.005	16365	9308235	13435950	8331864	45429972	72590840	34505500	0	11374322	4739516	1
P		P		RF	0.26036	16404	16404	no_ass_MassTRIX	no_ass_MassTRIX	no_ass_MassTRIX	no_ass_MassTRIX	no_ass_MassTRIX	no_ass_MassTRIX	no_ass_MassTRIX	no_ass_MassTRIX	C8H15O12P1	333.023	16404	2184949	6729663	6485164	45631676	20390072	66603952	1955150	1307761	1454362	0
P		P		RF	0.216081	16437	16437	no_ass_MassTRIX	no_ass_MassTRIX	no_ass_MassTRIX	no_ass_MassTRIX	no_ass_MassTRIX	no_ass_MassTRIX	no_ass_MassTRIX	no_ass_MassTRIX	C8H17O16S1P1	430.99	16437	1404218	7977567	2983400	18987102	9986584	28271004	1624062	2556887	1457323	0
P		P		RF	0.203973	16457	16457	no_ass_MassTRIX	no_ass_MassTRIX	no_ass_MassTRIX	no_ass_MassTRIX	no_ass_MassTRIX	no_ass_MassTRIX	no_ass_MassTRIX	no_ass_MassTRIX	C23H16O10S1	483.039	16457	1413300	8086146	3561558	60650692	9094223	67048788	5486923	1383747	3783704	0
P		P		RF	0.18933	16599	16599	no_ass_MassTRIX	no_ass_MassTRIX	no_ass_MassTRIX	no_ass_MassTRIX	no_ass_MassTRIX	no_ass_MassTRIX	no_ass_MassTRIX	no_ass_MassTRIX	C9H12O9	263.041	16599	7600318	6107904	8956841	10287799	17167702	21147834	4007618	7189833	6354237	0
P		P		RF	0.239907	16612	16612	no_ass_MassTRIX	no_ass_MassTRIX	no_ass_MassTRIX	no_ass_MassTRIX	no_ass_MassTRIX	no_ass_MassTRIX	no_ass_MassTRIX	no_ass_MassTRIX	C9H18O9	269.088	16612	4834641	4727583	5926469	8256960	14167471	17943096	2083499	4297780	3765222	0
P		P		RF	0.145494	16622	16622	no_ass_MassTRIX	no_ass_MassTRIX	no_ass_MassTRIX	no_ass_MassTRIX	no_ass_MassTRIX	no_ass_MassTRIX	no_ass_MassTRIX	no_ass_MassTRIX	C10H15O6N3	272.089	16622	20519148	13476776	8208589	44680500	67714272	29076908	18683032	14147731	26243140	0
P		P		RF	0.223612	16644	16644	no_ass_MassTRIX	no_ass_MassTRIX	no_ass_MassTRIX	no_ass_MassTRIX	no_ass_MassTRIX	no_ass_MassTRIX	no_ass_MassTRIX	no_ass_MassTRIX	C10H20O9	283.103	16644	5048094	4917494	3835362	9351826	9307357	7203942	3977806	7247761	8117545	0
P		P		RF	0.179671	16645	16645	283.264	-0.118358608667022#-0.118358608667022#-0.118358608667022#-0.118358608667022#-0.118358608667022#-0.118358608667022#-0.118358608667022#-0.118358608667022#-0.118358608667022#-0.118358608667022#-0.118358608667022#-0.118358608667022#-0.118358608667022#-0.11835	C01530#HMDB00827#LMFA01010018#LMFA01020013#LMFA01020014#LMFA01020042#LMFA01020043#LMFA01020044#LMFA01020045#LMFA01020046#LMFA01020093#LMFA01020094#LMFA01020175#LMFA01020205#LMFA01020292#LMFA05000427	C18H36O2#C18H36O2#C18H36O2#C18H36O2#C18H36O2#C18H36O2#C18H36O2#C18H36O2#C18H36O2#C18H36O2#C18H36O2#C18H36O2#C18H36O2#C18H36O2#C18H36O2#C18H36O2	Octadecanoic acid;Stearate;Stearic acid ([M-H]-)#Stearic acid (see KEGG C01530); Octadecanoic acid [carboxylic acid] ([M-H]-)#Stearic acid (see KEGG C01530); octadecanoic acid [Straight chain fatty acids [FA0101]] ([M-H]-)#10-methyl-heptadecanoic acid [Branched fatty acids [FA0102]] ([M-H]-)#(+)-Isostearic acid; 16-methyl-heptadecanoic acid [Branched fatty acids [FA0102]] ([M-H]-)#2,6-dimethyl-he…	ko00061;ko01040;map01060#null#null#null#null#null#null#null#null#null#null#null#null#null#null#null	;Fatty acid biosynthesis;Biosynthesis of unsaturated fatty acids;Biosynthesis of plant secondary metabolites#null#null#null#null#null#null#null#null#null#null#null#null#null#null#null	X#null#null#null#null#null#null#null#null#null#null#null#null#null#null#null	C18H36O2	283.264	16645	10588223	6222083	19818998	37117872	30794492	65287800	14514535	15290541	18842428	0
P		P		RF	0.188273	16696	16696	no_ass_MassTRIX	no_ass_MassTRIX	no_ass_MassTRIX	no_ass_MassTRIX	no_ass_MassTRIX	no_ass_MassTRIX	no_ass_MassTRIX	no_ass_MassTRIX	C11H22O9	297.119	16696	4855520	6096400	4237564	8406821	7669224	7927003	4027449	6430308	7569961	0
P		P		RF	0.46559	16709	16709	no_ass_MassTRIX	no_ass_MassTRIX	no_ass_MassTRIX	no_ass_MassTRIX	no_ass_MassTRIX	no_ass_MassTRIX	no_ass_MassTRIX	no_ass_MassTRIX	C14H10O6S1	305.013	16709	8273812	17556010	9627663	87227992	77279464	98206576	8654769	20812302	16830264	0
P		P		RF	0.201406	16779	16779	no_ass_MassTRIX	no_ass_MassTRIX	no_ass_MassTRIX	no_ass_MassTRIX	no_ass_MassTRIX	no_ass_MassTRIX	no_ass_MassTRIX	no_ass_MassTRIX	C13H16O9	315.072	16779	179949344	171569680	249199376	421077280	323741376	443513760	88212832	263954464	268433328	0
P		P		RF	0.204138	16792	16792	no_ass_MassTRIX	no_ass_MassTRIX	no_ass_MassTRIX	no_ass_MassTRIX	no_ass_MassTRIX	no_ass_MassTRIX	no_ass_MassTRIX	no_ass_MassTRIX	C14H10O7S1	321.008	16792	14652276	27187018	20622578	814394752	123049264	598474944	44022200	42247208	77164128	0
P		P		RF	0.146739	16796	16796	323.029	0.150870124498051#0.150870124498051#0.150870124498051#0.150870124498051#0.150870124498051#0.150870124498051#0.150870124498051	C00105#C01168#C01368#C03031#HMDB00288#HMDB01271#HMDB11641	C9H13N2O9P#C9H13N2O9P#C9H13N2O9P#C9H13N2O9P#C9H13N2O9P#C9H13N2O9P#C9H13N2O9P	UMP;Uridylic acid;Uridine monophosphate;Uridine 5'-monophosphate;5'Uridylic acid ([M-H]-)#Pseudouridine 5'-phosphate ([M-H]-)#3'-UMP;Uridine 3'-monophosphate;Uridine 3'-phosphate ([M-H]-)#Uridine 2'-phosphate ([M-H]-)#Uridine 5'-monophosphate (see KEGG C00105); 5'-Uridylic acid [secondary alcohol] ([M-H]-)#Pseudouridine 5'-phosphate (see KEGG C01168); [5-(2,4-dioxo-1H-pyrimidin-5-yl)-3,4-dihydrox…	ko00240;ko00550;ko01100#ko00240#ko00240#null#null#null#null	;Pyrimidine metabolism;Peptidoglycan biosynthesis;Metabolic pathways#;Pyrimidine metabolism#;Pyrimidine metabolism#null#null#null#null	X#null#null#null#null#null#null	C9H13O9N2P1	323.029	16796	7285564	6194726	5643781	11486204	14170707	9577111	3904531	6898287	9610418	0
P		P		RF	0.153279	16911	16911	no_ass_MassTRIX	no_ass_MassTRIX	no_ass_MassTRIX	no_ass_MassTRIX	no_ass_MassTRIX	no_ass_MassTRIX	no_ass_MassTRIX	no_ass_MassTRIX	C17H30O10	393.177	16911	5040750	6187560	3741302	11481411	13907372	9384433	1349230	6914244	9162240	0
P		P		RF	0.176811	16914	16914	no_ass_MassTRIX	no_ass_MassTRIX	no_ass_MassTRIX	no_ass_MassTRIX	no_ass_MassTRIX	no_ass_MassTRIX	no_ass_MassTRIX	no_ass_MassTRIX	C18H26O10	401.145	16914	7682985	7069649	7879703	17117540	11991397	20007710	4125177	10872366	12851939	0
P		P		RF	0.288464	16916	16916	402.995	0.0548781601067539#0.0548781601067539	C00015#HMDB00295	C9H14N2O12P2#C9H14N2O12P2	UDP;Uridine 5'-diphosphate ([M-H]-)#Uridine 5'-diphosphate (see KEGG C00015); Uridine 5'-(trihydrogen diphosphate) [secondary alcohol] ([M-H]-)	ko00240;ko00908;ko01100;ko04080#null	;Pyrimidine metabolism;Zeatin biosynthesis;Metabolic pathways;Neuroactive ligand-receptor interaction#null	X#null	C9H14O12N2P2	402.995	16916	7904816	6266123	5316601	11701916	12310639	12198992	3261985	8062398	8276985	0
P		P		RF	0.148027	16918	16918	no_ass_MassTRIX	no_ass_MassTRIX	no_ass_MassTRIX	no_ass_MassTRIX	no_ass_MassTRIX	no_ass_MassTRIX	no_ass_MassTRIX	no_ass_MassTRIX	C18H32O10	407.192	16918	8206162	8604083	5232818	16996774	19077362	12702468	2709566	12077984	13796961	0
P		P		RF	0.288009	16941	16941	no_ass_MassTRIX	no_ass_MassTRIX	no_ass_MassTRIX	no_ass_MassTRIX	no_ass_MassTRIX	no_ass_MassTRIX	no_ass_MassTRIX	no_ass_MassTRIX	C8H18O16P2	431	16941	8317043	23689312	12976744	91352152	41909780	61694364	3920890	4614483	6106413	0
P		P		RF	0.292911	16963	16963	no_ass_MassTRIX	no_ass_MassTRIX	no_ass_MassTRIX	no_ass_MassTRIX	no_ass_MassTRIX	no_ass_MassTRIX	no_ass_MassTRIX	no_ass_MassTRIX	C11H20O15P2	453.021	16963	2288578	3079406	1934355	6252185	6450855	5258357	2864245	4527307	5327230	0
P		P		RF	0.33398	16995	16995	505.989	0.0865406623204931#0.0865406623204931#0.0865406623204931#0.0865406623204931	C00002#C00286#HMDB00538#HMDB01440	C10H16N5O13P3#C10H16N5O13P3#C10H16N5O13P3#C10H16N5O13P3	ATP;Adenosine 5'-triphosphate ([M-H]-)#dGTP;2'-Deoxyguanosine 5'-triphosphate;Deoxyguanosine 5'-triphosphate;Deoxyguanosine triphosphate ([M-H]-)#Adenosine triphosphate (see KEGG C00002); [[[(2S,3S,4R,5R)-5-(6-aminopurin-9-yl)-3,4-dihydroxy-oxolan-2-yl]methoxy-hydroxy-phosphoryl]oxy-hydroxy-phosphoryl]oxyphosphonic acid [secondary alcohol] ([M-H]-)#dGTP (see KEGG C00286); [[[(2R,3S,5R)-5-(2-amino…	ko00190;ko00195;ko00230;ko00908;ko01100;ko03070;ko04020;ko04080;ko04142;ko04144;ko04930;ko05012;ko05410;map00231#ko00230;ko01100#null#null	;Oxidative phosphorylation;Photosynthesis;Purine metabolism;Zeatin biosynthesis;Metabolic pathways;Bacterial secretion system;Calcium signaling pathway;Neuroactive ligand-receptor interaction;Lysosome;Endocytosis;Type II diabetes mellitus;Parkinson's disease;Hypertrophic cardiomyopathy (HCM);Puromycin biosynthesis#;Purine metabolism;Metabolic pathways#null#null	X#X#null#null	C10H16O13N5P3	505.989	16995	3686133	4414918	3295805	5916929	6471091	7053938	3219527	4295328	3405074	0
P		P		RF	0.325002	16999	16999	no_ass_MassTRIX	no_ass_MassTRIX	no_ass_MassTRIX	no_ass_MassTRIX	no_ass_MassTRIX	no_ass_MassTRIX	no_ass_MassTRIX	no_ass_MassTRIX	C14H23O16N1P2	522.042	16999	2775424	4604173	1958977	8081150	8592714	7467268	3904209	5467554	5136134	0
H	H			RF	0.178226	4384	4384	no_ass_MassTRIX	no_ass_MassTRIX	no_ass_MassTRIX	no_ass_MassTRIX	no_ass_MassTRIX	no_ass_MassTRIX	no_ass_MassTRIX	no_ass_MassTRIX	C10H10O3N2S2iCl1	304.983	4384	0	1739621	1395208	0	0	0	0	0	0	7
H	H			RF	0.169294	4389	4389	306.081	0.612386362437876#0.612386362437876#0.612386362437876#0.612386362437876	C12089#C14796#C14797#C14798	C15H17NO4S#C15H17NO4S#C15H17NO4S#C15H17NO4S	NAC-Diketide ([M-H]-)#(1R)-Hydroxy-(2R)-N-acetyl-L-cysteinyl-1,2-dihydronaphthalene ([M-H]-)#(1R)-N-Acetyl-L-cysteinyl-(2R)-hydroxy-1,2-dihydronaphthalene ([M-H]-)#(1S)-Hydroxy-(2S)-N-acetyl-L-cysteinyl-1,2-dihydronaphthalene ([M-H]-)	null#ko00980#ko00980#ko00980	null#;Metabolism of xenobiotics by cytochrome P450#;Metabolism of xenobiotics by cytochrome P450#;Metabolism of xenobiotics by cytochrome P450	null#null#null#null	no_formula	306.081	4389	0	1541872	2023924	0	0	0	0	0	0	7
H	H			RF	0.183978	4924	4924	389.049	-0.202611	HMDB06953	C11H19O13P	1-Phosphatidyl-D-myo-inositol (see KEGG C01194); [(2S)-2-formyloxy-3-[hydroxy-[(2R,3S,5R,6R)-2,3,4,5, 6-pentahydroxycyclohexyl]oxyphosphoryl]oxypropyl] formate [secondary alcohol] ([M-H]-)	null	null	null	C11H19O13P1	389.049	4924	1116265	0	1348308	0	0	0	0	0	0	7
H	H			RF	0.159286	5039	5039	no_ass_MassTRIX	no_ass_MassTRIX	no_ass_MassTRIX	no_ass_MassTRIX	no_ass_MassTRIX	no_ass_MassTRIX	no_ass_MassTRIX	no_ass_MassTRIX	C12H18O6N4S3	409.032	5039	0	1875152	1344087	0	0	0	0	0	0	7
H	H			RF	0.116534	5272	5272	no_ass_MassTRIX	no_ass_MassTRIX	no_ass_MassTRIX	no_ass_MassTRIX	no_ass_MassTRIX	no_ass_MassTRIX	no_ass_MassTRIX	no_ass_MassTRIX	C22H22O14	509.094	5272	1046852	0	1996270	0	0	0	0	0	0	7
H	H			RF	0.118029	8939	8939	no_ass_MassTRIX	no_ass_MassTRIX	no_ass_MassTRIX	no_ass_MassTRIX	no_ass_MassTRIX	no_ass_MassTRIX	no_ass_MassTRIX	no_ass_MassTRIX	C12H23O13P1	405.08	8939	1554247	0	2926304	0	0	0	0	0	0	7
H	H			RF	0.101708	9058	9058	479.083	0.412185513899523#0.412185513899523#0.412185513899523#0.412185513899523#0.412185513899523#0.412185513899523#0.412185513899523#0.412185513899523#0.412185513899523#0.412185513899523#0.412185513899523#0.412185513899523#0.412185513899523#0.412185513899523#0.412185513899523#0.412185513899523#0.412185513899523#0.412185513899523	C10051#C17514#C17520#LMPK12110116#LMPK12111261#LMPK12111467#LMPK12112412#LMPK12112420#LMPK12112438#LMPK12112440#LMPK12112510#LMPK12112890#LMPK12112906#LMPK12112956#LMPK12113174#LMPK12113180#LMPK12113196#LMPK12113198	C21H20O13#C21H20O13#C21H20O13#C21H20O13#C21H20O13#C21H20O13#C21H20O13#C21H20O13#C21H20O13#C21H20O13#C21H20O13#C21H20O13#C21H20O13#C21H20O13#C21H20O13#C21H20O13#C21H20O13#C21H20O13	Gossypin;Gossypetin 8-O-glucoside ([M-H]-)#4-o-Galloylbergenin ([M-H]-)#11-o-Galloylbergenin ([M-H]-)#Telephioidin; 6-C-beta-D-glucopyranosyl-5,7,2',3',5',6'-hexahydroxyflavone [Flavones and Flavonols [PK1211]] ([M-H]-)#6-Hydroxytricetin 5-glucoside [Flavones and Flavonols [PK1211]] ([M-H]-)#Zeravschanoside [Flavones and Flavonols [PK1211]] ([M-H]-)#Myricetin 3-galactoside [Flavones and Flavonols…	null#null#null#null#null#null#null#null#null#null#null#null#null#null#null#null#null#null	null#null#null#null#null#null#null#null#null#null#null#null#null#null#null#null#null#null	null#null#null#null#null#null#null#null#null#null#null#null#null#null#null#null#null#null	C21H20O13	479.083	9058	1301146	0	2842892	0	0	0	0	0	0	7
H	H			RF	0.164492	9176	9176	no_ass_MassTRIX	no_ass_MassTRIX	no_ass_MassTRIX	no_ass_MassTRIX	no_ass_MassTRIX	no_ass_MassTRIX	no_ass_MassTRIX	no_ass_MassTRIX	C33H36O3N4S3	631.187	9176	1164500	1573194	0	0	0	0	0	0	0	7
H	H			RF	0.102745	9760	9760	151.04	0.167185020165799#0.167185020165799#0.167185020165799#0.167185020165799#0.167185020165799#0.167185020165799#0.167185020165799#0.167185020165799#0.167185020165799#0.167185020165799#0.167185020165799#0.167185020165799#0.167185020165799#0.167185020165799#0.167185020165799#0.167185020165799#0.167185020165799#0.167185020165799#0.167185020165799#0.167185020165799#0.167185020165799#0.167185020165799#0.1…	C00642#C00755#C01983#C01984#C02181#C02519#C02639#C02657#C03663#C04043#C05593#C05852#C10675#C10804#C12064#C12305#C13635#C13636#C14088#C14103#C14108#HMDB00020#HMDB00440#HMDB00669#HMDB00703#HMDB01101#HMDB02390#HMDB03791#HMDB04815#HMDB12308#LMPK13010002	C8H8O3#C8H8O3#C8H8O3#C8H8O3#C8H8O3#C8H8O3#C8H8O3#C8H8O3#C8H8O3#C8H8O3#C8H8O3#C8H8O3#C8H8O3#C8H8O3#C8H8O3#C8H8O3#C8H8O3#C8H8O3#C8H8O3#C8H8O3#C8H8O3#C8H8O3#C8H8O3#C8H8O3#C8H8O3#C8H8O3#C8H8O3#C8H8O3#C8H8O3#C8H8O3#C8H8O3	4-Hydroxyphenylacetate;4-Hydroxyphenylacetic acid ([M-H]-)#4-Hydroxy-3-methoxy-benzaldehyde;Vanillin;Vanillaldehyde;4-Hydroxy-3-methoxybenzaldehyde ([M-H]-)#(R)-Mandelate;(R)-2-Hydroxy-2-phenylacetic acid;(R)-2-Hydroxy-2-phenylacetate;(R)-Mandelic acid ([M-H]-)#(S)-Mandelate;(S)-2-Hydroxy-2-phenylacetic acid;(S)-2-Hydroxy-2-phenylacetate;(S)-Mandelic acid ([M-H]-)#Phenoxyacetate;Phenoxyacetic aci…	ko00350;ko00360#ko00623;ko01061;ko01063#ko00622#ko00622#null#ko00623#null#null#null#ko00350;ko00950;ko01100#ko00350;ko00360;ko00643#ko00360;ko00643#null#null#null#null#ko00363#ko00363;ko01100#ko00624#ko00624#ko00624#null#null#null#null#null#null#null#null#null#null	;Tyrosine metabolism;Phenylalanine metabolism#;2,4-Dichlorobenzoate degradation;Biosynthesis of phenylpropanoids;Biosynthesis of alkaloids derived from shikimate pathway#;Toluene and xylene degradation#;Toluene and xylene degradation#null#;2,4-Dichlorobenzoate degradation#null#null#null#;Tyrosine metabolism;Isoquinoline alkaloid biosynthesis;Metabolic pathways#;Tyrosine metabolism;Phenylalanine m…	X#null#null#null#null#null#null#null#null#null#null#X#null#null#null#null#null#null#null#null#null#null#null#null#null#null#null#null#null#null#null	C8H8O3	151.04	9760	0	1424035	3079963	0	0	0	0	0	0	7
H	H			RF	0.138553	10906	10906	no_ass_MassTRIX	no_ass_MassTRIX	no_ass_MassTRIX	no_ass_MassTRIX	no_ass_MassTRIX	no_ass_MassTRIX	no_ass_MassTRIX	no_ass_MassTRIX	C9H22O15P2	431.036	10906	1517272	0	2433514	0	0	0	0	0	0	7
H	H			RF	0.138775	10962	10962	no_ass_MassTRIX	no_ass_MassTRIX	no_ass_MassTRIX	no_ass_MassTRIX	no_ass_MassTRIX	no_ass_MassTRIX	no_ass_MassTRIX	no_ass_MassTRIX	C20H30O14	493.156	10962	1045055	1673457	0	0	0	0	0	0	0	7
H	H			RF	0.459481	10983	10983	no_ass_MassTRIX	no_ass_MassTRIX	no_ass_MassTRIX	no_ass_MassTRIX	no_ass_MassTRIX	no_ass_MassTRIX	no_ass_MassTRIX	no_ass_MassTRIX	C18H27O10N5S2	536.113	10983	1123270	1810936	1962346	0	0	0	0	0	0	6
H	H			RF	0.198144	10987	10987	no_ass_MassTRIX	no_ass_MassTRIX	no_ass_MassTRIX	no_ass_MassTRIX	no_ass_MassTRIX	no_ass_MassTRIX	no_ass_MassTRIX	no_ass_MassTRIX	C18H23O17P1	541.06	10987	1292929	1450044	0	0	0	0	0	0	0	7
H	H			RF	0.332055	11813	11813	no_ass_MassTRIX	no_ass_MassTRIX	no_ass_MassTRIX	no_ass_MassTRIX	no_ass_MassTRIX	no_ass_MassTRIX	no_ass_MassTRIX	no_ass_MassTRIX	C17H20O11	399.093	11813	1175567	1704811	2714374	0	0	0	0	0	0	6
H	H			RF	0.602584	11819	11819	no_ass_MassTRIX	no_ass_MassTRIX	no_ass_MassTRIX	no_ass_MassTRIX	no_ass_MassTRIX	no_ass_MassTRIX	no_ass_MassTRIX	no_ass_MassTRIX	C15H23O10N3	404.131	11819	1381651	1465927	1296698	0	0	0	0	0	0	6
H	H			RF	0.470236	11877	11877	481.099	0.120988	LMPK12120366	C21H22O13	3,4,2',3',4',6',alpha-Heptahydroxychalcone 2'-glucoside [Chalcones and dihydrochalcones [PK1212]] ([M-H]-)	null	null	null	C21H22O13	481.099	11877	1041031	1569338	1725562	0	0	0	0	0	0	6
H	H			RF	0.22194	11909	11909	no_ass_MassTRIX	no_ass_MassTRIX	no_ass_MassTRIX	no_ass_MassTRIX	no_ass_MassTRIX	no_ass_MassTRIX	no_ass_MassTRIX	no_ass_MassTRIX	C22H24O14iCl1	547.086	11909	1560567	1562548	0	0	0	0	0	0	0	7
H	H			RF	0.507199	12211	12211	no_ass_MassTRIX	no_ass_MassTRIX	no_ass_MassTRIX	no_ass_MassTRIX	no_ass_MassTRIX	no_ass_MassTRIX	no_ass_MassTRIX	no_ass_MassTRIX	C6H11O6N1S1	224.023	12211	1490054	1527059	1974753	0	0	0	0	0	0	6
H	H			RF	0.174754	12344	12344	321.062	0.0802382460561818#0.0802382460561818#0.0802382460561818	C05909#LMPK12020151#LMPK12020209	C15H14O8#C15H14O8#C15H14O8	Leucodelphinidin ([M-H]-)#Elephantorrhizol [Flavans, Flavanols and Leucoanthocyanidins [PK1202]] ([M-H]-)#Gallocatechin-4beta-ol [Flavans, Flavanols and Leucoanthocyanidins [PK1202]] ([M-H]-)	ko00941#null#null	;Flavonoid biosynthesis#null#null	X#null#null	C15H14O8	321.062	12344	1237244	1510999	3505665	0	0	0	0	0	1228654	5
H	H			RF	0.15345	12381	12381	no_ass_MassTRIX	no_ass_MassTRIX	no_ass_MassTRIX	no_ass_MassTRIX	no_ass_MassTRIX	no_ass_MassTRIX	no_ass_MassTRIX	no_ass_MassTRIX	C12H17O11N1	350.073	12381	1223748	0	1772194	0	0	0	0	0	0	7
H	H			RF	0.101422	12433	12433	no_ass_MassTRIX	no_ass_MassTRIX	no_ass_MassTRIX	no_ass_MassTRIX	no_ass_MassTRIX	no_ass_MassTRIX	no_ass_MassTRIX	no_ass_MassTRIX	C16H10O13	409.005	12433	0	2664652	2238805	0	0	1533998	0	0	0	6
H	H			RF	0.201214	12443	12443	no_ass_MassTRIX	no_ass_MassTRIX	no_ass_MassTRIX	no_ass_MassTRIX	no_ass_MassTRIX	no_ass_MassTRIX	no_ass_MassTRIX	no_ass_MassTRIX	C13H24O12N1P1	416.096	12443	1293514	0	1428569	0	0	0	0	0	0	7
H	H			RF	0.134297	12804	12804	no_ass_MassTRIX	no_ass_MassTRIX	no_ass_MassTRIX	no_ass_MassTRIX	no_ass_MassTRIX	no_ass_MassTRIX	no_ass_MassTRIX	no_ass_MassTRIX	C16H20O1N2S3	351.067	12804	0	2497596	4132797	0	0	0	0	0	0	7
H	H			RF	0.332504	12840	12840	no_ass_MassTRIX	no_ass_MassTRIX	no_ass_MassTRIX	no_ass_MassTRIX	no_ass_MassTRIX	no_ass_MassTRIX	no_ass_MassTRIX	no_ass_MassTRIX	C18H18O6S2	393.047	12840	1053670	1554191	1358688	0	0	0	0	0	1183979	5
H	H			RF	0.171115	13077	13077	no_ass_MassTRIX	no_ass_MassTRIX	no_ass_MassTRIX	no_ass_MassTRIX	no_ass_MassTRIX	no_ass_MassTRIX	no_ass_MassTRIX	no_ass_MassTRIX	C16H19O5N3	332.125	13077	1303868	0	1693297	0	0	0	0	0	0	7
H	H			RF	0.224725	13100	13100	no_ass_MassTRIX	no_ass_MassTRIX	no_ass_MassTRIX	no_ass_MassTRIX	no_ass_MassTRIX	no_ass_MassTRIX	no_ass_MassTRIX	no_ass_MassTRIX	C16H22O3N2S2	353.1	13100	1186377	2193084	1590269	0	0	2280756	0	0	0	5
H	H			RF	0.172442	13332	13332	319.046	0.0652744855702399#0.0652744855702399#0.0652744855702399	C02906#C03052#LMPK12130074	C15H12O8#C15H12O8#C15H12O8	Dihydromyricetin;Ampelopsin;(+)-Dihydromyricetin;(+)-Ampelopsin ([M-H]-)#2,3-Dihydrogossypetin ([M-H]-)#Amaronol A; (+)- 2,4,6-Trihydroxy-2-[(3,4,5-trihydroxyphenyl)methyl]-3(2H)-benzofuranone [Aurone flavonoids [PK1213]] ([M-H]-)	ko00941#null#null	;Flavonoid biosynthesis#null#null	X#null#null	C15H12O8	319.046	13332	0	2922502	2267833	0	0	0	0	0	0	7
H	H			RF	0.188577	13482	13482	249.055	0.13616079738964#0.13616079738964	C00669#HMDB01049	C8H14N2O5S#C8H14N2O5S	gamma-L-Glutamyl-L-cysteine;L-gamma-Glutamylcysteine;5-L-Glutamyl-L-cysteine;gamma-Glutamylcysteine ([M-H]-)#Gamma-Glutamylcysteine (see KEGG C00669); 2-amino-5-(1-carboxy-2-sulfanyl-ethyl)amino-5-oxo-pentanoic acid [primary amine] ([M-H]-)	ko00480;ko01100#null	;Glutathione metabolism;Metabolic pathways#null	X#null	C8H14O5N2S1	249.055	13482	3848247	5706268	14309035	0	1260184	0	0	0	0	5
H	H			RF	0.330382	13526	13526	no_ass_MassTRIX	no_ass_MassTRIX	no_ass_MassTRIX	no_ass_MassTRIX	no_ass_MassTRIX	no_ass_MassTRIX	no_ass_MassTRIX	no_ass_MassTRIX	C10H14O8N2	289.068	13526	1245307	1603605	1867239	0	0	0	0	1348497	1406181	4
H	H			RF	0.165053	13591	13591	no_ass_MassTRIX	no_ass_MassTRIX	no_ass_MassTRIX	no_ass_MassTRIX	no_ass_MassTRIX	no_ass_MassTRIX	no_ass_MassTRIX	no_ass_MassTRIX	C16H25O8N3S1	418.129	13591	1354219	2813805	2805201	1533483	0	0	0	0	1498588	4
H	H			RF	0.439051	13597	13597	no_ass_MassTRIX	no_ass_MassTRIX	no_ass_MassTRIX	no_ass_MassTRIX	no_ass_MassTRIX	no_ass_MassTRIX	no_ass_MassTRIX	no_ass_MassTRIX	C16H19O12P1	433.054	13597	1245024	1450203	1994329	0	0	0	0	0	0	6
H	H			RF	0.128362	13729	13729	no_ass_MassTRIX	no_ass_MassTRIX	no_ass_MassTRIX	no_ass_MassTRIX	no_ass_MassTRIX	no_ass_MassTRIX	no_ass_MassTRIX	no_ass_MassTRIX	C12H20O5S1iCl1	311.073	13729	0	1981634	1932120	0	0	0	1181201	0	0	6
H	H			RF	0.123385	13911	13911	no_ass_MassTRIX	no_ass_MassTRIX	no_ass_MassTRIX	no_ass_MassTRIX	no_ass_MassTRIX	no_ass_MassTRIX	no_ass_MassTRIX	no_ass_MassTRIX	C10H12O11	307.031	13911	948836	1787363	1992899	0	1529269	0	0	932043	0	4
H	H			RF	0.135124	13959	13959	no_ass_MassTRIX	no_ass_MassTRIX	no_ass_MassTRIX	no_ass_MassTRIX	no_ass_MassTRIX	no_ass_MassTRIX	no_ass_MassTRIX	no_ass_MassTRIX	C10H19O13P1	377.049	13959	0	1393938	1392671	0	0	0	0	817616	0	6
H	H			RF	0.415912	13997	13997	no_ass_MassTRIX	no_ass_MassTRIX	no_ass_MassTRIX	no_ass_MassTRIX	no_ass_MassTRIX	no_ass_MassTRIX	no_ass_MassTRIX	no_ass_MassTRIX	C21H39O12P1	513.211	13997	1450214	1494331	1349310	0	1353402	0	0	0	0	5
H	H			RF	0.118	14042	14042	no_ass_MassTRIX	no_ass_MassTRIX	no_ass_MassTRIX	no_ass_MassTRIX	no_ass_MassTRIX	no_ass_MassTRIX	no_ass_MassTRIX	no_ass_MassTRIX	C9H10O8	245.03	14042	1111236	1391785	2168690	0	921050	0	0	734372	989826	3
H	H			RF	0.199818	14045	14045	no_ass_MassTRIX	no_ass_MassTRIX	no_ass_MassTRIX	no_ass_MassTRIX	no_ass_MassTRIX	no_ass_MassTRIX	no_ass_MassTRIX	no_ass_MassTRIX	C9H12O8	247.046	14045	1533071	1371187	4754830	0	0	0	0	0	0	6
H	H			RF	0.117256	14144	14144	no_ass_MassTRIX	no_ass_MassTRIX	no_ass_MassTRIX	no_ass_MassTRIX	no_ass_MassTRIX	no_ass_MassTRIX	no_ass_MassTRIX	no_ass_MassTRIX	C13H27O16P1	469.096	14144	1496706	1428728	6443832	0	0	0	0	954062	0	5
H	H			RF	0.133331	14162	14162	601.12	0.793418	LMPK12140388	C28H26O15	(2S)-5,7,3',4'-Tetrahydroxyflavanone 7-(6-galloylglucoside) [Flavanones [PK1214]] ([M-H]-)	null	null	null	C23H23O10N8P1	601.12	14162	1023296	3871978	3760146	0	1378306	0	0	0	2134627	4
H	H			RF	0.339846	14288	14288	no_ass_MassTRIX	no_ass_MassTRIX	no_ass_MassTRIX	no_ass_MassTRIX	no_ass_MassTRIX	no_ass_MassTRIX	no_ass_MassTRIX	no_ass_MassTRIX	C17H23O15P1	497.07	14288	3025993	6711355	4211732	0	0	0	0	0	0	6
H	H			RF	0.1196	14326	14326	no_ass_MassTRIX	no_ass_MassTRIX	no_ass_MassTRIX	no_ass_MassTRIX	no_ass_MassTRIX	no_ass_MassTRIX	no_ass_MassTRIX	no_ass_MassTRIX	C12H10O8	281.03	14326	1267091	2236820	2035436	0	1063661	0	1203399	0	1755950	3
H	H			RF	0.105639	14336	14336	no_ass_MassTRIX	no_ass_MassTRIX	no_ass_MassTRIX	no_ass_MassTRIX	no_ass_MassTRIX	no_ass_MassTRIX	no_ass_MassTRIX	no_ass_MassTRIX	C10H15O6N3S1	304.061	14336	1226112	1924478	8726086	1291836	1474957	1824759	0	0	0	3
H	H			RF	0.332812	14354	14354	no_ass_MassTRIX	no_ass_MassTRIX	no_ass_MassTRIX	no_ass_MassTRIX	no_ass_MassTRIX	no_ass_MassTRIX	no_ass_MassTRIX	no_ass_MassTRIX	C10H21O11P1	347.075	14354	1466980	1998150	1622346	0	0	0	0	1612162	1425177	4
H	H			RF	0.183329	14395	14395	no_ass_MassTRIX	no_ass_MassTRIX	no_ass_MassTRIX	no_ass_MassTRIX	no_ass_MassTRIX	no_ass_MassTRIX	no_ass_MassTRIX	no_ass_MassTRIX	C17H33O17P1	539.138	14395	1045627	2830663	1400335	0	0	0	0	833406	1211711	4
H	H			RF	0.146993	14441	14441	no_ass_MassTRIX	no_ass_MassTRIX	no_ass_MassTRIX	no_ass_MassTRIX	no_ass_MassTRIX	no_ass_MassTRIX	no_ass_MassTRIX	no_ass_MassTRIX	C11H9O7N2P1	311.008	14441	1040051	2247349	1769289	0	1141619	0	1272562	990452	1019340	2
H	H			RF	0.214984	14498	14498	no_ass_MassTRIX	no_ass_MassTRIX	no_ass_MassTRIX	no_ass_MassTRIX	no_ass_MassTRIX	no_ass_MassTRIX	no_ass_MassTRIX	no_ass_MassTRIX	C22H24O13iCl1	531.091	14498	1656230	1909016	1675165	0	1331420	0	0	1089511	1070053	3
H	H			RF	0.202364	14506	14506	no_ass_MassTRIX	no_ass_MassTRIX	no_ass_MassTRIX	no_ass_MassTRIX	no_ass_MassTRIX	no_ass_MassTRIX	no_ass_MassTRIX	no_ass_MassTRIX	C8H10O6	201.04	14506	2223950	1639329	4635265	0	0	0	0	1281554	1022340	4
H	H			RF	0.351411	14597	14597	no_ass_MassTRIX	no_ass_MassTRIX	no_ass_MassTRIX	no_ass_MassTRIX	no_ass_MassTRIX	no_ass_MassTRIX	no_ass_MassTRIX	no_ass_MassTRIX	C15H19O14N1	436.073	14597	994895	1787209	1855245	0	0	0	0	843210	0	5
H	H			RF	0.145272	14674	14674	no_ass_MassTRIX	no_ass_MassTRIX	no_ass_MassTRIX	no_ass_MassTRIX	no_ass_MassTRIX	no_ass_MassTRIX	no_ass_MassTRIX	no_ass_MassTRIX	C12H16O11	335.062	14674	4234282	0	5169129	0	0	0	1282664	0	0	6
H	H			RF	0.213397	14691	14691	no_ass_MassTRIX	no_ass_MassTRIX	no_ass_MassTRIX	no_ass_MassTRIX	no_ass_MassTRIX	no_ass_MassTRIX	no_ass_MassTRIX	no_ass_MassTRIX	C16H19O11P1	417.059	14691	2089827	1901402	4604051	0	0	0	0	1471424	1367050	4
H	H			RF	0.163398	14725	14725	186.041	0.0514708	C01215	C7H9NO5	2-(Acetamidomethylene)succinate ([M-H]-)	ko00750	;Vitamin B6 metabolism	null	C7H9O5N1	186.041	14725	1364767	1358737	1315533	0	1220254	0	0	753149	1136251	3
H	H			RF	0.108996	14796	14796	no_ass_MassTRIX	no_ass_MassTRIX	no_ass_MassTRIX	no_ass_MassTRIX	no_ass_MassTRIX	no_ass_MassTRIX	no_ass_MassTRIX	no_ass_MassTRIX	C10H13O7N2S2P1iCl1	402.96	14796	1955257	4474117	1981173	0	972532	0	0	2292545	1134772	3
H	H			RF	0.450405	14799	14799	no_ass_MassTRIX	no_ass_MassTRIX	no_ass_MassTRIX	no_ass_MassTRIX	no_ass_MassTRIX	no_ass_MassTRIX	no_ass_MassTRIX	no_ass_MassTRIX	C14H21O12P1	411.07	14799	21477662	13415939	23341566	0	0	0	0	1000363	0	5
H	H			RF	0.173194	14803	14803	no_ass_MassTRIX	no_ass_MassTRIX	no_ass_MassTRIX	no_ass_MassTRIX	no_ass_MassTRIX	no_ass_MassTRIX	no_ass_MassTRIX	no_ass_MassTRIX	C12H25O14P1	423.091	14803	4455961	3366782	5769945	2197431	2843062	0	0	0	2337791	3
H	H			RF	0.27652	14815	14815	no_ass_MassTRIX	no_ass_MassTRIX	no_ass_MassTRIX	no_ass_MassTRIX	no_ass_MassTRIX	no_ass_MassTRIX	no_ass_MassTRIX	no_ass_MassTRIX	C19H29O16P1	543.112	14815	9671449	3178565	11966309	0	0	0	0	0	1138428	5
H	H			RF	0.121203	14853	14853	no_ass_MassTRIX	no_ass_MassTRIX	no_ass_MassTRIX	no_ass_MassTRIX	no_ass_MassTRIX	no_ass_MassTRIX	no_ass_MassTRIX	no_ass_MassTRIX	C13H13O7N1	294.062	14853	4344915	3053541	2379881	0	1932642	0	0	1161301	2529416	3
H	H			RF	0.339817	14903	14903	465.104	0.273759475932823#0.273759475932823#0.273759475932823#0.273759475932823#0.273759475932823#0.273759475932823	C03430#C17531#LMPK12120279#LMPK12120370#LMPK12140367#LMPK12140454	C21H22O12#C21H22O12#C21H22O12#C21H22O12#C21H22O12#C21H22O12	Quercetin 7-O-glucoside ([M-H]-)#Plantagoside ([M-H]-)#3,4,5,2',4',6'-Hexahydroxychalcone 2'-glucoside [Chalcones and dihydrochalcones [PK1212]] ([M-H]-)#3,4,2',4',6',beta-Hexahydroxychalcone 2'-glucoside [Chalcones and dihydrochalcones [PK1212]] ([M-H]-)#2,5,7,3',4'-Pentahydroxyflavanone 5-O-glucoside [Flavanones [PK1214]] ([M-H]-)#Plantagoside [Flavanones [PK1214]] ([M-H]-)	null#null#null#null#null#null	null#null#null#null#null#null	null#null#null#null#null#null	C21H22O12	465.104	14903	1455456	1570661	1881402	0	0	0	0	1787603	1275398	4
H	H			RF	0.222617	14904	14904	no_ass_MassTRIX	no_ass_MassTRIX	no_ass_MassTRIX	no_ass_MassTRIX	no_ass_MassTRIX	no_ass_MassTRIX	no_ass_MassTRIX	no_ass_MassTRIX	C18H28O14	467.141	14904	1346105	2552210	1396727	0	0	1853745	0	0	0	5
H	H			RF	0.153154	14992	14992	no_ass_MassTRIX	no_ass_MassTRIX	no_ass_MassTRIX	no_ass_MassTRIX	no_ass_MassTRIX	no_ass_MassTRIX	no_ass_MassTRIX	no_ass_MassTRIX	C17H25O14P1	483.091	14992	1593340	2959242	2937958	0	1275032	0	0	1677129	2185378	3
H	H			RF	0.14014	15091	15091	no_ass_MassTRIX	no_ass_MassTRIX	no_ass_MassTRIX	no_ass_MassTRIX	no_ass_MassTRIX	no_ass_MassTRIX	no_ass_MassTRIX	no_ass_MassTRIX	C13H23O16P1	465.065	15091	1257769	1651551	1483697	0	1417623	0	0	1195033	0	4
H	H			RF	0.182449	15379	15379	no_ass_MassTRIX	no_ass_MassTRIX	no_ass_MassTRIX	no_ass_MassTRIX	no_ass_MassTRIX	no_ass_MassTRIX	no_ass_MassTRIX	no_ass_MassTRIX	C15H17O11P1	403.044	15379	3626789	18231572	20612862	2039701	2355431	0	2779675	917690	3581952	1
H	H			RF	0.224722	15449	15449	no_ass_MassTRIX	no_ass_MassTRIX	no_ass_MassTRIX	no_ass_MassTRIX	no_ass_MassTRIX	no_ass_MassTRIX	no_ass_MassTRIX	no_ass_MassTRIX	C14H29O14P1	451.122	15449	4585947	3560188	4936202	0	2079824	0	0	2496101	3248219	3
H	H			RF	0.124587	15563	15563	no_ass_MassTRIX	no_ass_MassTRIX	no_ass_MassTRIX	no_ass_MassTRIX	no_ass_MassTRIX	no_ass_MassTRIX	no_ass_MassTRIX	no_ass_MassTRIX	C12H25O16P1	455.081	15563	2605987	2481146	8877391	0	0	0	0	2686638	2332737	4
H	H			RF	0.101955	15566	15566	no_ass_MassTRIX	no_ass_MassTRIX	no_ass_MassTRIX	no_ass_MassTRIX	no_ass_MassTRIX	no_ass_MassTRIX	no_ass_MassTRIX	no_ass_MassTRIX	C18H34O14	473.188	15566	2199964	4785970	1617964	0	1819083	0	0	1116037	0	4
H	H			RF	0.144415	15575	15575	no_ass_MassTRIX	no_ass_MassTRIX	no_ass_MassTRIX	no_ass_MassTRIX	no_ass_MassTRIX	no_ass_MassTRIX	no_ass_MassTRIX	no_ass_MassTRIX	C12H26O18P2	519.052	15575	1889044	2664378	3272493	0	1389434	0	0	2060313	2141200	3
H	H			RF	0.137052	15681	15681	305.067	0.139251443623032#0.139251443623032#0.139251443623032#0.139251443623032#0.139251443623032#0.139251443623032#0.139251443623032#0.139251443623032#0.139251443623032#0.139251443623032#0.139251443623032	C05906#C12127#C12136#LMPK12020002#LMPK12020004#LMPK12020185#LMPK12020191#LMPK12020192#LMPK12020193#LMPK12020202#LMPK12020203	C15H14O7#C15H14O7#C15H14O7#C15H14O7#C15H14O7#C15H14O7#C15H14O7#C15H14O7#C15H14O7#C15H14O7#C15H14O7	Leucocyanidin;2-(3,4-Dihydroxyphenyl)-3,4-dihydro-2H-1-benzopyran-3,4,5,7-tetrol;3,3',4,4',5,7-Flavanhexol;3,4-Cyanidiol;Leucoanthocyanidol;Leucocianidol;Leucocyanidol;Leukocyanidine;Procyanidol;Resivit;2,3-trans-3,4-cis-Leucocyanidin ([M-H]-)#(+)-Gallocatechin;Gallocatechol ([M-H]-)#(-)-Epigallocatechin ([M-H]-)#(+)-Gallocatechin [Flavans, Flavanols and Leucoanthocyanidins [PK1202]] ([M-H]-)#Epi…	ko00941;ko01061#ko00941#ko00941#null#null#null#null#null#null#null#null	;Flavonoid biosynthesis;Biosynthesis of phenylpropanoids#;Flavonoid biosynthesis#;Flavonoid biosynthesis#null#null#null#null#null#null#null#null	X#X#null#null#null#null#null#null#null#null#null	C15H14O7	305.067	15681	3486771	44296756	34864668	5097838	3292802	5713529	5014729	1436580	6702661	0
H	H			RF	0.196548	15762	15762	343.125	0.114191865673336#0.114191865673336#0.114191865673336#0.114191865673336	C05399#C08254#HMDB02928#HMDB06791	C12H24O11#C12H24O11#C12H24O11#C12H24O11	Melibiitol;6-O-alpha-D-Galactosyl-D-glucitol ([M-H]-)#Clusianose ([M-H]-)#Maltitol; 4-[3,4,5-trihydroxy-6-(hydroxymethyl)oxan-2-yl]oxyhexane-1,2,3,5,6-pentol [acetal] ([M-H]-)#Melibiitol (see KEGG C05399); (2R,3R,4R,5S)-6-[[(2R,3R,4S,5R,6S)-3,4,5,6-tetrahydroxyoxan-2-yl]methoxy]hexane-1,2,3,4,5-pentol [hemiacetal] ([M-H]-)	ko00052#null#null#null	;Galactose metabolism#null#null#null	null#null#null#null	C12H24O11	343.125	15762	2747327	3559251	4466144	1524434	0	2002564	0	1281647	1348055	2
H	H			RF	0.205484	15803	15803	no_ass_MassTRIX	no_ass_MassTRIX	no_ass_MassTRIX	no_ass_MassTRIX	no_ass_MassTRIX	no_ass_MassTRIX	no_ass_MassTRIX	no_ass_MassTRIX	C13H19O12P1	397.054	15803	6763383	3625212	6637536	2383875	2190540	1809144	0	2699162	2803564	1
H	H			RF	0.143986	15855	15855	469.135	0.130662	C09797	C21H26O12	Plumieride ([M-H]-)	null	null	null	C21H26O12	469.135	15855	2723965	6107070	5756738	1593033	2193612	0	1277564	2408747	3071250	1
H	H			RF	0.18613	15876	15876	no_ass_MassTRIX	no_ass_MassTRIX	no_ass_MassTRIX	no_ass_MassTRIX	no_ass_MassTRIX	no_ass_MassTRIX	no_ass_MassTRIX	no_ass_MassTRIX	C13H13O6N1	278.067	15876	20676024	15326581	11522964	1950165	4877738	0	0	6030982	11675867	2
H	H			RF	0.154657	15889	15889	no_ass_MassTRIX	no_ass_MassTRIX	no_ass_MassTRIX	no_ass_MassTRIX	no_ass_MassTRIX	no_ass_MassTRIX	no_ass_MassTRIX	no_ass_MassTRIX	C14H18O8	313.093	15889	3654651	3464167	5747254	1300595	2391076	1495401	1526645	2454743	3025542	0
H	H			RF	0.109384	15975	15975	no_ass_MassTRIX	no_ass_MassTRIX	no_ass_MassTRIX	no_ass_MassTRIX	no_ass_MassTRIX	no_ass_MassTRIX	no_ass_MassTRIX	no_ass_MassTRIX	C19H22O16	505.083	15975	2811731	9622553	5434726	1926558	0	0	0	3371127	3033470	3
H	H			RF	0.197125	15976	15976	no_ass_MassTRIX	no_ass_MassTRIX	no_ass_MassTRIX	no_ass_MassTRIX	no_ass_MassTRIX	no_ass_MassTRIX	no_ass_MassTRIX	no_ass_MassTRIX	C19H24O16	507.099	15976	2463743	7047579	5002812	0	0	1602843	1718668	2168338	1695365	2
H	H			RF	0.148405	15990	15990	no_ass_MassTRIX	no_ass_MassTRIX	no_ass_MassTRIX	no_ass_MassTRIX	no_ass_MassTRIX	no_ass_MassTRIX	no_ass_MassTRIX	no_ass_MassTRIX	C10H13O6N1	242.067	15990	3255709	4003420	2691209	2136831	1474592	1543437	0	1982311	1941626	1
H	H			RF	0.21252	15999	15999	275.088	-0.998198829301007#-0.998198829301007#-0.998198829301007	C01425#C05282#HMDB11737	C10H16N2O7#C10H16N2O7#C10H16N2O7	Glu-Glu ([M-H]-)#(5-L-Glutamyl)-L-glutamate ([M-H]-)#Gamma Glutamylglutamic acid; (2S)-2-[[(4S)-4-amino-5-hydroxy-5-oxopentanoyl]amino]pentanedioic acid [primary amine] ([M-H]-)	null#null#null	null#null#null	null#null#null	no_formula	275.088	15999	5200947	4441366	5862969	2513013	2849643	0	1419961	2947647	2047761	1
H	H			RF	0.214887	16009	16009	303.051	0.184936218020684#0.184936218020684#0.184936218020684#0.184936218020684#0.184936218020684#0.184936218020684	C01617#C05911#C12316#LMPK12130067#LMPK12130073#LMPK12140455	C15H12O7#C15H12O7#C15H12O7#C15H12O7#C15H12O7#C15H12O7	Taxifolin;Dihydroquercetin;(+)-Dihydroquercetin;(+)-Taxifolin;trans-Dihydroquercetin ([M-H]-)#Pentahydroxyflavanone;Dihydrotricetin ([M-H]-)#cis-Dihydroquercetin ([M-H]-)#Nigrescin [Aurone flavonoids [PK1213]] ([M-H]-)#Alphitonin [Aurone flavonoids [PK1213]] ([M-H]-)#5,7,3',4',5'-Pentahydroxyflavanone [Flavanones [PK1214]] ([M-H]-)	ko00941;ko01061;ko01100#ko00941#null#null#null#null	;Flavonoid biosynthesis;Biosynthesis of phenylpropanoids;Metabolic pathways#;Flavonoid biosynthesis#null#null#null#null	X#null#null#null#null#null	C15H12O7	303.051	16009	3299801	4839628	5649653	1629075	1460451	1986360	1372759	3291500	3440602	0
H	H			RF	0.177787	16184	16184	319.082	0.179630226888307#0.179630226888307#0.179630226888307#0.179630226888307#0.179630226888307#0.179630226888307#0.179630226888307	C02947#C11586#LMPK12020133#LMPK12020134#LMPK12020135#LMPK12020194#LMPK12120586	C16H16O7#C16H16O7#C16H16O7#C16H16O7#C16H16O7#C16H16O7#C16H16O7	4-Coumaroylshikimate;trans-5-O-(4-Coumaroyl)shikimate ([M-H]-)#alpha-Naphthyl-beta-D-glucuronide;1-Naphthyl glucuronide ([M-H]-)#Gallocatechin 4'-methyl ether [Flavans, Flavanols and Leucoanthocyanidins [PK1202]] ([M-H]-)#Ourateacatechin [Flavans, Flavanols and Leucoanthocyanidins [PK1202]] ([M-H]-)#ent-Gallocatechin 4'-methyl ether [Flavans, Flavanols and Leucoanthocyanidins [PK1202]] ([M-H]-)#M…	ko00940;ko00941;ko00945#null#null#null#null#null#null	;Phenylpropanoid biosynthesis;Flavonoid biosynthesis;Stilbenoid, diarylheptanoid and gingerol biosynthesis#null#null#null#null#null#null	X#null#null#null#null#null#null	C16H16O7	319.082	16184	2540813	4693903	4830979	1388724	1190118	3295379	2229283	1859116	2091436	0
H	H			RF	0.131299	16215	16215	no_ass_MassTRIX	no_ass_MassTRIX	no_ass_MassTRIX	no_ass_MassTRIX	no_ass_MassTRIX	no_ass_MassTRIX	no_ass_MassTRIX	no_ass_MassTRIX	C16H19O16P1	497.034	16215	3157819	8880180	7382026	3411624	1699597	2470401	2355883	998815	2914845	0
H	H			RF	0.131056	16233	16233	243.028	0.190778726275574#0.190778726275574#0.190778726275574#0.190778726275574#0.190778726275574	C01099#C01131#C02985#C06369#HMDB01265	C6H13O8P#C6H13O8P#C6H13O8P#C6H13O8P#C6H13O8P	L-Fuculose 1-phosphate ([M-H]-)#L-Rhamnulose 1-phosphate ([M-H]-)#L-Fucose 1-phosphate;6-Deoxy-L-galactose 1-phosphate;beta-L-Fucose 1-phosphate ([M-H]-)#2-Deoxy-D-glucose 6-phosphate ([M-H]-)#Fucose 1-phosphate (see KEGG C02985); (3,4,5-trihydroxy-6-methyl-oxan-2-yl)oxyphosphonic acid [secondary alcohol] ([M-H]-)	ko00051#ko00051#ko00051;ko00520;ko01100#null#null	;Fructose and mannose metabolism#;Fructose and mannose metabolism#;Fructose and mannose metabolism;Amino sugar and nucleotide sugar metabolism;Metabolic pathways#null#null	null#null#X#null#null	C6H13O8P1	243.028	16233	6310548	4046033	12197403	2388325	2587016	1411714	1181197	2521646	2504813	0
H	H			RF	0.216467	16384	16384	no_ass_MassTRIX	no_ass_MassTRIX	no_ass_MassTRIX	no_ass_MassTRIX	no_ass_MassTRIX	no_ass_MassTRIX	no_ass_MassTRIX	no_ass_MassTRIX	C11H20O8S1	311.081	16384	3127265	3440324	2592218	1880141	3129372	2007101	1656149	1607190	1904223	0
H	H			RF	0.217863	16411	16411	no_ass_MassTRIX	no_ass_MassTRIX	no_ass_MassTRIX	no_ass_MassTRIX	no_ass_MassTRIX	no_ass_MassTRIX	no_ass_MassTRIX	no_ass_MassTRIX	C9H19O12P1	349.054	16411	8991621	9075390	7620480	4100488	4972288	3840477	1832649	7432121	4849705	0
H	H			RF	0.108603	16543	16543	215.033	0.871886	C11434	C5H13O7P	2-C-Methyl-D-erythritol 4-phosphate ([M-H]-)	ko00900;ko01062;ko01070;ko01100;map01060	;Terpenoid backbone biosynthesis;Biosynthesis of terpenoids and steroids;Biosynthesis of plant hormones;Metabolic pathways;Biosynthesis of plant secondary metabolites	X	C6H12O6iCl1	215.033	16543	78887152	103845688	101915696	38899232	66622636	53550760	22989792	90292576	79151080	0
H	H			RF	0.211654	16566	16566	no_ass_MassTRIX	no_ass_MassTRIX	no_ass_MassTRIX	no_ass_MassTRIX	no_ass_MassTRIX	no_ass_MassTRIX	no_ass_MassTRIX	no_ass_MassTRIX	C6H12O8S1	243.018	16566	6375058	6551758	10977559	3438113	2879428	1860318	4026282	3677962	4540521	0
H	H			RF	0.191672	16574	16574	no_ass_MassTRIX	no_ass_MassTRIX	no_ass_MassTRIX	no_ass_MassTRIX	no_ass_MassTRIX	no_ass_MassTRIX	no_ass_MassTRIX	no_ass_MassTRIX	C9H16O8	251.077	16574	34163144	40123196	13490709	5276356	8099727	4837058	2579482	15311344	4724071	0
H	H			RF	0.277506	16625	16625	275.017	0.112085171400547#0.112085171400547#0.112085171400547	C00345#C04234#HMDB01316	C6H13O10P#C6H13O10P#C6H13O10P	6-Phospho-D-gluconate ([M-H]-)#2-Carboxy-D-arabinitol 1-phosphate ([M-H]-)#6-Phosphogluconic acid (see KEGG C00345); (2S,3S,4R,5R)-2,3,4,5-tetrahydroxy-6-phosphonooxy-hexanoic acid [secondary alcohol] ([M-H]-)	ko00030;ko01100#null#null	;Pentose phosphate pathway;Metabolic pathways#null#null	X#null#null	C6H13O10P1	275.017	16625	59924524	54183056	59994160	18985132	26462754	24746746	14561683	58830840	35464584	0
H	H			RF	0.171627	16652	16652	289.072	0.0702266435531118#0.0702266435531118#0.0702266435531118#0.0702266435531118#0.0702266435531118#0.0702266435531118#0.0702266435531118#0.0702266435531118#0.0702266435531118#0.0702266435531118#0.0702266435531118#0.0702266435531118#0.0702266435531118#0.0702266435531118#0.0702266435531118#0.0702266435531118#0.0702266435531118#0.0702266435531118#0.0702266435531118#0.0702266435531118#0.0702266435531118#…	C03648#C05907#C06562#C08739#C08742#C09030#C09511#C09727#C09728#C09736#C09787#C09796#C14079#C17590#HMDB01871#HMDB02780#LMPK12020001#LMPK12020003#LMPK12020017#LMPK12020018#LMPK12020021#LMPK12020022#LMPK12020024#LMPK12020170#LMPK12020178#LMPK12020179#LMPK12020180#LMPK12020181#LMPK12020182#LMPK12020186#LMPK12020187#LMPK12020188#LMPK12120534#LMPK12120579#LMPK12120580	C15H14O6#C15H14O6#C15H14O6#C15H14O6#C15H14O6#C15H14O6#C15H14O6#C15H14O6#C15H14O6#C15H14O6#C15H14O6#C15H14O6#C15H14O6#C15H14O6#C15H14O6#C15H14O6#C15H14O6#C15H14O6#C15H14O6#C15H14O6#C15H14O6#C15H14O6#C15H14O6#C15H14O6#C15H14O6#C15H14O6#C15H14O6#C15H14O6#C15H14O6#C15H14O6#C15H14O6#C15H14O6#C15H14O6#C15H14O6#C15H14O6	cis-3,4-Leucopelargonidin ([M-H]-)#Luteoforol;3-Deoxyleucocyanidin ([M-H]-)#(+)-Catechin;D-Catechin;Cyanidanol;(2R-trans)-2-(3,4-dihydroxyphenyl)-3,4-dihydro-2H-1-Benzopyran-3,5,7-triol;(2R,3S)-Catechin;(2R,3S)-(+)-Catechin;Cianidanol ([M-H]-)#alpha-Cotonefuran ([M-H]-)#2,8-Dihydroxy-3,4,7-trimethoxydibenzofuran ([M-H]-)#Ptaeroglycol ([M-H]-)#Mikanolide ([M-H]-)#(-)-Epicatechin ([M-H]-)#(+)-Epica…	ko00941;ko01100#ko00941#ko00941;ko01061#null#null#null#null#ko00941;ko01061#null#ko00941#null#null#null#null#null#null#null#null#null#null#null#null#null#null#null#null#null#null#null#null#null#null#null#null#null	;Flavonoid biosynthesis;Metabolic pathways#;Flavonoid biosynthesis#;Flavonoid biosynthesis;Biosynthesis of phenylpropanoids#null#null#null#null#;Flavonoid biosynthesis;Biosynthesis of phenylpropanoids#null#;Flavonoid biosynthesis#null#null#null#null#null#null#null#null#null#null#null#null#null#null#null#null#null#null#null#null#null#null#null#null#null	X#X#X#null#null#null#null#X#null#null#null#null#null#null#null#null#null#null#null#null#null#null#null#null#null#null#null#null#null#null#null#null#null#null#null	C15H14O6	289.072	16652	99588856	186081552	214828768	38770844	60149816	55247148	47334836	49903952	149975136	0
H	H			RF	0.169655	16702	16702	299.077	0.0902686	C03993	C13H16O8	4-(beta-D-Glucosyloxy)benzoate ([M-H]-)	null	null	null	C13H16O8	299.077	16702	34795116	30790202	51490148	20554990	16984084	19641128	4063726	15346955	22190028	0
H	H			RF	0.234512	16820	16820	no_ass_MassTRIX	no_ass_MassTRIX	no_ass_MassTRIX	no_ass_MassTRIX	no_ass_MassTRIX	no_ass_MassTRIX	no_ass_MassTRIX	no_ass_MassTRIX	C14H18O9	329.088	16820	22405908	25442022	30452072	14173087	18919978	12912150	3092981	12101038	11171778	0
H	H			RF	0.162914	16878	16878	no_ass_MassTRIX	no_ass_MassTRIX	no_ass_MassTRIX	no_ass_MassTRIX	no_ass_MassTRIX	no_ass_MassTRIX	no_ass_MassTRIX	no_ass_MassTRIX	C12H22O12	357.104	16878	8000641	9043620	11632738	4836832	4197789	5233256	3288344	6914555	8569878	0
H	H			RF	0.111367	16882	16882	no_ass_MassTRIX	no_ass_MassTRIX	no_ass_MassTRIX	no_ass_MassTRIX	no_ass_MassTRIX	no_ass_MassTRIX	no_ass_MassTRIX	no_ass_MassTRIX	C10H23O12P1	365.085	16882	74649368	63574592	15274722	14279071	24160056	5611140	1879035	24351446	6282306	0
H	H			RF	0.174888	16901	16901	no_ass_MassTRIX	no_ass_MassTRIX	no_ass_MassTRIX	no_ass_MassTRIX	no_ass_MassTRIX	no_ass_MassTRIX	no_ass_MassTRIX	no_ass_MassTRIX	C15H17O10P1	387.049	16901	69055536	74274152	116638992	14725544	35131904	10867686	13195330	22705248	69443064	0
H	H			RF	0.126189	16921	16921	no_ass_MassTRIX	no_ass_MassTRIX	no_ass_MassTRIX	no_ass_MassTRIX	no_ass_MassTRIX	no_ass_MassTRIX	no_ass_MassTRIX	no_ass_MassTRIX	C13H15O13P1	409.018	16921	254729360	643253440	419746144	252129248	188876528	186467376	159069344	165859904	223218528	0
H	H			RF	0.236027	16957	16957	no_ass_MassTRIX	no_ass_MassTRIX	no_ass_MassTRIX	no_ass_MassTRIX	no_ass_MassTRIX	no_ass_MassTRIX	no_ass_MassTRIX	no_ass_MassTRIX	C12H13O14P1iCl1	446.974	16957	9931431	15757301	13727511	9468713	8837492	13917657	5613360	6739873	5580270	0
H	H			RF	0.131095	16961	16961	no_ass_MassTRIX	no_ass_MassTRIX	no_ass_MassTRIX	no_ass_MassTRIX	no_ass_MassTRIX	no_ass_MassTRIX	no_ass_MassTRIX	no_ass_MassTRIX	C16H21O13P1	451.065	16961	29625084	49867252	34241796	29511968	32134122	25095078	12178883	12113274	26683986	0
				RF	0.103935	3873	3873	no_ass_MassTRIX	no_ass_MassTRIX	no_ass_MassTRIX	no_ass_MassTRIX	no_ass_MassTRIX	no_ass_MassTRIX	no_ass_MassTRIX	no_ass_MassTRIX	C11H24O4S1	251.132	3873	0	0	0	0	1018906	2178514	0	0	0	7
				RF	0.100468	4130	4130	no_ass_MassTRIX	no_ass_MassTRIX	no_ass_MassTRIX	no_ass_MassTRIX	no_ass_MassTRIX	no_ass_MassTRIX	no_ass_MassTRIX	no_ass_MassTRIX	C14H23O4N1	268.156	4130	0	0	0	0	986708	2182460	0	0	0	7
				RF	0.182312	4610	4610	no_ass_MassTRIX	no_ass_MassTRIX	no_ass_MassTRIX	no_ass_MassTRIX	no_ass_MassTRIX	no_ass_MassTRIX	no_ass_MassTRIX	no_ass_MassTRIX	C14H22O8S1	349.096	4610	0	0	0	0	0	0	1197792	982674	0	7
				RF	0.105228	5576	5576	no_ass_MassTRIX	no_ass_MassTRIX	no_ass_MassTRIX	no_ass_MassTRIX	no_ass_MassTRIX	no_ass_MassTRIX	no_ass_MassTRIX	no_ass_MassTRIX	C26H40O18N2S1	699.192	5576	0	0	0	0	0	0	2427676	0	1149570	7
				RF	0.153903	6229	6229	no_ass_MassTRIX	no_ass_MassTRIX	no_ass_MassTRIX	no_ass_MassTRIX	no_ass_MassTRIX	no_ass_MassTRIX	no_ass_MassTRIX	no_ass_MassTRIX	C36H58O15P2	791.318	6229	0	0	0	0	0	0	2990068	2070817	0	7
				RF	0.148324	8243	8243	no_ass_MassTRIX	no_ass_MassTRIX	no_ass_MassTRIX	no_ass_MassTRIX	no_ass_MassTRIX	no_ass_MassTRIX	no_ass_MassTRIX	no_ass_MassTRIX	C11H16O3S1	227.075	8243	0	0	0	0	0	0	1450474	0	968129	7
				RF	0.121859	8599	8599	no_ass_MassTRIX	no_ass_MassTRIX	no_ass_MassTRIX	no_ass_MassTRIX	no_ass_MassTRIX	no_ass_MassTRIX	no_ass_MassTRIX	no_ass_MassTRIX	C12H26O6S1	297.138	8599	0	0	0	0	977679	2371934	0	2797930	2812973	5
				RF	0.117886	8621	8621	no_ass_MassTRIX	no_ass_MassTRIX	no_ass_MassTRIX	no_ass_MassTRIX	no_ass_MassTRIX	no_ass_MassTRIX	no_ass_MassTRIX	no_ass_MassTRIX	C8H9O9N2P1	306.997	8621	0	1503132	1429948	0	0	0	0	1692636	1337004	5
				RF	0.172358	8752	8752	no_ass_MassTRIX	no_ass_MassTRIX	no_ass_MassTRIX	no_ass_MassTRIX	no_ass_MassTRIX	no_ass_MassTRIX	no_ass_MassTRIX	no_ass_MassTRIX	C14H21O8N3	358.126	8752	0	0	0	0	0	0	1093900	848441	0	7
				RF	0.106506	10608	10608	no_ass_MassTRIX	no_ass_MassTRIX	no_ass_MassTRIX	no_ass_MassTRIX	no_ass_MassTRIX	no_ass_MassTRIX	no_ass_MassTRIX	no_ass_MassTRIX	C14H22O3S1	269.122	10608	0	0	0	0	1341939	2799932	0	0	0	7
				RF	0.155252	10802	10802	no_ass_MassTRIX	no_ass_MassTRIX	no_ass_MassTRIX	no_ass_MassTRIX	no_ass_MassTRIX	no_ass_MassTRIX	no_ass_MassTRIX	no_ass_MassTRIX	C9H11O12N2P1	368.998	10802	0	0	0	0	0	0	1675190	2397801	0	7
				RF	0.136625	11568	11568	no_ass_MassTRIX	no_ass_MassTRIX	no_ass_MassTRIX	no_ass_MassTRIX	no_ass_MassTRIX	no_ass_MassTRIX	no_ass_MassTRIX	no_ass_MassTRIX	C13H25O2N1	226.181	11568	0	0	0	0	890719	1448761	0	0	0	7
				RF	0.159758	11847	11847	no_ass_MassTRIX	no_ass_MassTRIX	no_ass_MassTRIX	no_ass_MassTRIX	no_ass_MassTRIX	no_ass_MassTRIX	no_ass_MassTRIX	no_ass_MassTRIX	C11H20O12N2P2	433.042	11847	0	0	0	0	0	0	2673793	3719219	0	7
				RF	0.15509	11913	11913	no_ass_MassTRIX	no_ass_MassTRIX	no_ass_MassTRIX	no_ass_MassTRIX	no_ass_MassTRIX	no_ass_MassTRIX	no_ass_MassTRIX	no_ass_MassTRIX	C25H35O12P1	557.18	11913	0	0	0	0	1510643	1491363	1133405	0	1222317	5
				RF	0.114972	12269	12269	no_ass_MassTRIX	no_ass_MassTRIX	no_ass_MassTRIX	no_ass_MassTRIX	no_ass_MassTRIX	no_ass_MassTRIX	no_ass_MassTRIX	no_ass_MassTRIX	C12H10O1N2S1iCl1	265.021	12269	0	0	0	3960000	2048801	0	0	0	0	7
				RF	0.181448	12459	12459	no_ass_MassTRIX	no_ass_MassTRIX	no_ass_MassTRIX	no_ass_MassTRIX	no_ass_MassTRIX	no_ass_MassTRIX	no_ass_MassTRIX	no_ass_MassTRIX	C16H26O4N2S3iCl1	441.075	12459	0	0	0	0	0	0	1140128	930933	0	7
				RF	0.105914	12471	12471	455.353	-0.0319118513145888#-0.0319118513145888#-0.0319118513145888#-0.0319118513145888#-0.0319118513145888#-0.0319118513145888#-0.0319118513145888#-0.0319118513145888#-0.0319118513145888#-0.0319118513145888#-0.0319118513145888#-0.0319118513145888#-0.031911851314	C08623#C08988#C17148#C17420#HMDB02364#HMDB02388#HMDB02395#LMPR0106140004#LMPR0106150004#LMPR0106180004#LMPR0106180007#LMST01010296#LMST03020458#LMST03020459#LMST03020460#LMST03020461#LMST03020580#LMST03020581#LMST03020584	C30H48O3#C30H48O3#C30H48O3#C30H48O3#C30H48O3#C30H48O3#C30H48O3#C30H48O3#C30H48O3#C30H48O3#C30H48O3#C30H48O3#C30H48O3#C30H48O3#C30H48O3#C30H48O3#C30H48O3#C30H48O3#C30H48O3	alpha-Elemolic acid ([M-H]-)#Ursolic acid ([M-H]-)#Oleanolic acid;3beta-Hydroxyolean-12-en-28-oic acid;Astrantiagenin C;Caryophyllin ([M-H]-)#Soyasapogenol E ([M-H]-)#Oleanolic acid; (4aS,6aR,6aS,6bR,8aR,10S,12aR,14bS)-10-hydroxy-2,2,6a,6b,9,9,12a-heptamethyl-1,3,4,5,6,6a,7,8,8a,10,11,12,13,14b-tetradecahydropicene-4a-carboxylic acid [secondary alcohol] ([M-H]-)#Boswellic acid; (3R,4R,4aR,6aR,6bS…	null#null#null#null#null#null#null#null#null#null#null#null#null#null#null#null#null#null#null	null#null#null#null#null#null#null#null#null#null#null#null#null#null#null#null#null#null#null	null#null#null#null#null#null#null#null#null#null#null#null#null#null#null#null#null#null#null	C30H48O3	455.353	12471	0	1631774	1332027	0	0	0	0	908698	1285804	5
				RF	0.100542	12668	12668	no_ass_MassTRIX	no_ass_MassTRIX	no_ass_MassTRIX	no_ass_MassTRIX	no_ass_MassTRIX	no_ass_MassTRIX	no_ass_MassTRIX	no_ass_MassTRIX	C5H13O7N2P1	243.039	12668	1601720	0	0	2426089	3002123	0	0	0	0	6
				RF	0.188685	12776	12776	no_ass_MassTRIX	no_ass_MassTRIX	no_ass_MassTRIX	no_ass_MassTRIX	no_ass_MassTRIX	no_ass_MassTRIX	no_ass_MassTRIX	no_ass_MassTRIX	C11H8O2N4S3	322.974	12776	0	0	0	0	0	0	1087220	1280465	0	7
				RF	0.156423	12885	12885	no_ass_MassTRIX	no_ass_MassTRIX	no_ass_MassTRIX	no_ass_MassTRIX	no_ass_MassTRIX	no_ass_MassTRIX	no_ass_MassTRIX	no_ass_MassTRIX	C18H29O13P1	483.127	12885	1351554	0	1378289	0	0	0	0	1100973	1057833	5
				RF	0.103022	13122	13122	no_ass_MassTRIX	no_ass_MassTRIX	no_ass_MassTRIX	no_ass_MassTRIX	no_ass_MassTRIX	no_ass_MassTRIX	no_ass_MassTRIX	no_ass_MassTRIX	C11H12O10N1S1P1	379.985	13122	1253355	0	0	2269631	1887771	0	0	0	0	6
				RF	0.125211	13160	13160	no_ass_MassTRIX	no_ass_MassTRIX	no_ass_MassTRIX	no_ass_MassTRIX	no_ass_MassTRIX	no_ass_MassTRIX	no_ass_MassTRIX	no_ass_MassTRIX	C25H37N1S2iCl1	450.206	13160	0	0	0	0	1272171	1466441	0	892341	1115024	5
				RF	0.130253	13395	13395	no_ass_MassTRIX	no_ass_MassTRIX	no_ass_MassTRIX	no_ass_MassTRIX	no_ass_MassTRIX	no_ass_MassTRIX	no_ass_MassTRIX	no_ass_MassTRIX	C16H25O11P1	423.106	13395	1782927	1563328	1841370	0	1499374	0	0	0	2015233	4
				RF	0.102943	13418	13418	no_ass_MassTRIX	no_ass_MassTRIX	no_ass_MassTRIX	no_ass_MassTRIX	no_ass_MassTRIX	no_ass_MassTRIX	no_ass_MassTRIX	no_ass_MassTRIX	C18H23O10S1P1iCl1	497.044	13418	0	0	0	0	2317456	3382018	1126127	0	0	6
				RF	0.125589	13458	13458	190.036	0.345493423941037#0.345493423941037#0.345493423941037	C07714#C08294#C14695	C6H9NO6#C6H9NO6#C6H9NO6	Isosorbide mononitrate ([M-H]-)#O-Oxalylhomoserine ([M-H]-)#Nitrilotriacetic acid;Triglycollamic acid ([M-H]-)	null#null#null	null#null#null	null#null#null	C6H9O6N1	190.036	13458	1148248	0	1348907	0	0	0	0	933838	1045787	5
				RF	0.103187	13476	13476	242.176	0.186235	HMDB13286	C13H25NO3	N-Undecanoylglycine [carboxylic acid] ([M-H]-)	null	null	null	C13H25O3N1	242.176	13476	0	0	0	6760745	11146534	51443164	0	780881	0	5
				RF	0.138519	13477	13477	no_ass_MassTRIX	no_ass_MassTRIX	no_ass_MassTRIX	no_ass_MassTRIX	no_ass_MassTRIX	no_ass_MassTRIX	no_ass_MassTRIX	no_ass_MassTRIX	C11H12S2iCl1	243.007	13477	1151470	0	1288211	0	0	0	0	943878	994661	5
				RF	0.133544	13594	13594	no_ass_MassTRIX	no_ass_MassTRIX	no_ass_MassTRIX	no_ass_MassTRIX	no_ass_MassTRIX	no_ass_MassTRIX	no_ass_MassTRIX	no_ass_MassTRIX	C8H14O8N2S2P2iCl1	426.936	13594	2064585	1976424	0	0	0	0	0	1676381	1941766	5
				RF	0.130807	13600	13600	no_ass_MassTRIX	no_ass_MassTRIX	no_ass_MassTRIX	no_ass_MassTRIX	no_ass_MassTRIX	no_ass_MassTRIX	no_ass_MassTRIX	no_ass_MassTRIX	C16H25O5N2S3P1	451.059	13600	0	1750772	1568001	0	0	0	0	1035644	1323985	5
				RF	0.104595	13664	13664	211.134	-0.0446787389096727#-0.0446787389096727#-0.0446787389096727#-0.0446787389096727#-0.0446787389096727#-0.0446787389096727#-0.0446787389096727#-0.0446787389096727#-0.0446787389096727#-0.0446787389096727#-0.0446787389096727#-0.0446787389096727#-0.044678738909	C08482#C08509#C16309#C16311#LMFA01030787#LMFA01050171#LMFA01050373#LMFA01060093#LMFA01060094#LMFA01060167#LMFA01060182#LMFA02020005#LMFA02020006#LMFA02020013#LMFA05000238	C12H20O3#C12H20O3#C12H20O3#C12H20O3#C12H20O3#C12H20O3#C12H20O3#C12H20O3#C12H20O3#C12H20O3#C12H20O3#C12H20O3#C12H20O3#C12H20O3#C12H20O3	Cucurbic acid ([M-H]-)#Putaminoxin ([M-H]-)#Traumatin;(10E)-12-Oxododecenoic acid ([M-H]-)#12-Oxo-9(Z)-dodecenoic acid ([M-H]-)#10-Hydroxy-3,7-dimethyl-2E,6E-decadienoic acid [Unsaturated fatty acids [FA0103]] ([M-H]-)#12-hydroxy-3Z,6Z-dodecadienoic acid [Hydroxy fatty acids [FA0105]] ([M-H]-)#8-Hydroxy-4,8-dimethyl-4E,9-decadienoic acid [Hydroxy fatty acids [FA0105]] ([M-H]-)#Traumatin; 12-oxo-1…	null#null#ko00592#ko00592#null#null#null#null#null#null#null#null#null#null#null	null#null#;alpha-Linolenic acid metabolism#;alpha-Linolenic acid metabolism#null#null#null#null#null#null#null#null#null#null#null	null#null#null#null#null#null#null#null#null#null#null#null#null#null#null	C12H20O3	211.134	13664	0	0	0	1427251	1365686	0	0	0	1040863	6
				RF	0.104531	13680	13680	259.13	0.227754872234151#0.227754872234151	HMDB11170#HMDB11171	C11H20N2O5#C11H20N2O5	L-gamma-glutamyl-L-isoleucine [primary amine] ([M-H]-)#L-gamma-glutamyl-L-leucine [primary amine] ([M-H]-)	null#null	null#null	null#null	C11H20O5N2	259.13	13680	1569660	0	0	3002611	2458840	0	0	0	0	6
				RF	0.104612	13739	13739	315.087	-0.535926486457292#-0.535926486457292#-0.535926486457292#-0.535926486457292#-0.535926486457292#-0.535926486457292#-0.535926486457292#-0.535926486457292#-0.535926486457292#-0.535926486457292#-0.535926486457292#-0.535926486457292#-0.535926486457292#-0.53592	C10204#C10457#C14969#C16914#C16925#C17126#LMPK12020223#LMPK12050451#LMPK12050467#LMPK12050468#LMPK12050491#LMPK12050499#LMPK12050502#LMPK12050505#LMPK12070058#LMPK12070066#LMPK12070067#LMPK12070071#LMPK12070084#LMPK12070085#LMPK12080052#LMPK12080053#LMPK12080059#LMPK12080068#LMPK12120184#LMPK12120313#LMPK12120540#LMPK12140097#LMPK12140099#LMPK12140128#LMPK12140129#LMPK12140413#LMPK12140535#LMPK12…	C17H16O6#C17H16O6#C17H16O6#C17H16O6#C17H16O6#C17H16O6#C17H16O6#C17H16O6#C17H16O6#C17H16O6#C17H16O6#C17H16O6#C17H16O6#C17H16O6#C17H16O6#C17H16O6#C17H16O6#C17H16O6#C17H16O6#C17H16O6#C17H16O6#C17H16O6#C17H16O6#C17H16O6#C17H16O6#C17H16O6#C17H16O6#C17H16O6#C17H16O6#C17H16O6#C17H16O6#C17H16O6#C17H16O6#C17H16O6#C17H16O6#C17H16O6#C17H16O6#C17H16O6#C17H16O6#C17H16O6#C17H16O6#C17H16O6	Cajanol ([M-H]-)#Homoferreirin ([M-H]-)#2,3-Dihydro-6-hydroxy-2-(4-hydroxyphenyl)-5,7-dimethoxy-4H-1-benzopyran-4-one;4',6-Dihydroxy-5,7-dimethoxyflavanone ([M-H]-)#Isobyakangelicol;Anhydrobyakangelicin ([M-H]-)#Byakangelicol ([M-H]-)#Neobyakangelicol ([M-H]-)#7-O-Methylpeltogynol [Flavans, Flavanols and Leucoanthocyanidins [PK1202]] ([M-H]-)#7,4'-Dihydroxy-3',5'-dimethoxyisoflavanone [Isoflavono…	null#null#null#null#null#null#null#null#null#null#null#null#null#null#null#null#null#null#null#null#null#null#null#null#null#null#null#null#null#null#null#null#null#null#null#null#null#null#null#null#null#null	null#null#null#null#null#null#null#null#null#null#null#null#null#null#null#null#null#null#null#null#null#null#null#null#null#null#null#null#null#null#null#null#null#null#null#null#null#null#null#null#null#null	null#null#null#null#null#null#null#null#null#null#null#null#null#null#null#null#null#null#null#null#null#null#null#null#null#null#null#null#null#null#null#null#null#null#null#null#null#null#null#null#null#null	no_formula	315.087	13739	1143217	0	0	1549581	923268	1427482	1178730	0	0	4
				RF	0.347884	13779	13779	no_ass_MassTRIX	no_ass_MassTRIX	no_ass_MassTRIX	no_ass_MassTRIX	no_ass_MassTRIX	no_ass_MassTRIX	no_ass_MassTRIX	no_ass_MassTRIX	C17H28O9	375.166	13779	0	0	0	1397814	1633349	0	1227002	1619554	1684591	4
				RF	0.136774	13921	13921	no_ass_MassTRIX	no_ass_MassTRIX	no_ass_MassTRIX	no_ass_MassTRIX	no_ass_MassTRIX	no_ass_MassTRIX	no_ass_MassTRIX	no_ass_MassTRIX	C15H12O6S1	319.028	13921	0	0	0	2597335	0	2224967	0	939535	0	6
				RF	0.105979	13952	13952	no_ass_MassTRIX	no_ass_MassTRIX	no_ass_MassTRIX	no_ass_MassTRIX	no_ass_MassTRIX	no_ass_MassTRIX	no_ass_MassTRIX	no_ass_MassTRIX	C15H24O8S1	363.112	13952	1216000	0	1570834	0	0	0	0	1311700	1585611	5
				RF	0.12196	13964	13964	no_ass_MassTRIX	no_ass_MassTRIX	no_ass_MassTRIX	no_ass_MassTRIX	no_ass_MassTRIX	no_ass_MassTRIX	no_ass_MassTRIX	no_ass_MassTRIX	C12H23O12P1	389.085	13964	2027887	2162055	1948379	0	2966033	0	0	1373409	1258521	3
				RF	0.122827	14066	14066	275.125	0.0959511928861356#0.0959511928861356	C00449#HMDB00279	C11H20N2O6#C11H20N2O6	N6-(L-1,3-Dicarboxypropyl)-L-lysine;Saccharopine;L-Saccharopine;N-[(S)-5-Amino-5-carboxypentyl]-L-glutamic acid ([M-H]-)#Saccharopine (see KEGG C00449); (2S)-2-[[(5S)-5-amino-6-hydroxy-6-oxohexyl]amino]pentanedioic acid [primary amine] ([M-H]-)	ko00300;ko00310;ko01100#null	;Lysine biosynthesis;Lysine degradation;Metabolic pathways#null	null#null	C11H20O6N2	275.125	14066	0	0	0	1434554	2595440	0	0	0	0	7
				RF	0.120866	14084	14084	317.067	0.504150803113835#-0.0533610788204514#-0.0533610788204514#-0.0533610788204514#-0.0533610788204514#-0.0533610788204514#-0.0533610788204514#-0.0533610788204514#-0.0533610788204514#-0.0533610788204514	C14893#C02868#C15504#HMDB02937#LMPK12050510#LMPK12140600#LMPK12140630#LMPK12140674#LMPK12140675#LMPK13080001	C20H13ClN2#C16H14O7#C16H14O7#C16H14O7#C16H14O7#C16H14O7#C16H14O7#C16H14O7#C16H14O7#C16H14O7	Cl37 isotope of 2-(4-Chlorophenyl)-3-phenyl-3-(2-pyridinyl)acrylonitrile ([M-H]-)#Orsellinate depside;Lecanoric acid ([M-H]-)#Demethylsulochrin ([M-H]-)#Tamarixetin (see KEGG C10188); 3,5,7-trihydroxy-2-(3-hydroxy-4-methoxy-phenyl)chroman-4-one [ketone] ([M-H]-)#Bolusanthin; 3,5,7,3'-Tetrahydroxy-4'-methoxyisoflavone [Isoflavonoids [PK1205]] ([M-H]-)#5,7,2',5'-Tetrahydroxy-6-methoxyflavanone [Fla…	null#null#null#null#null#null#null#null#null#null	null#null#null#null#null#null#null#null#null#null	null#null#null#null#null#null#null#null#null#null	C16H14O7	317.067	14084	1890754	0	1679492	0	0	0	0	1530774	1108198	5
				RF	0.102313	14125	14125	410.016	0.935896	C10837	C13H15O13S	Turgorin ([M-H]-)	null	null	null	C9H18O13N1S1P1	410.016	14125	0	2529637	1895850	0	0	0	0	1180006	1686773	5
[truncated: 1,686 more rows]

## Sheet: 72i 
	KEGG_cid	KEGG_name
W	C00191#C00333#C00558#C00618#C00905#C01062#C02024#C03033#C03342#C06370#C06472#C06473#C06477#C08348#C08350#C13086#C15673#C16245#HMDB00127#HMDB02545#HMDB02704#HMDB03363#HMDB03402#HMDB06334#HMDB11731#HMDB11732	D-Glucuronate;Glucuronic acid;Glucuronate ([M-H]-)#D-Galacturonate;D-Galacturonic acid ([M-H]-)#D-Tagaturonate;D-Tagaturonic acid ([M-H]-)#3-Dehydro-L-gulonate ([M-H]-)#D-Fructuronate;D-Fructuronic acid ([M-H]-)#5-Dehydro-D-gluconate;5-Dehydrogluconate ([M-H]-)#D-Mannuronate;D-Mannuronic acid ([M-H]-)#R replaced by H in beta-D-Glucuronoside;Acceptor beta-D-glucuronoside;Glucuronide;beta-D-Glucuro…
W	C00502#C00545#C00878#C01685#C05411#C05412#HMDB00539#HMDB00867	D-Xylonate ([M-H]-)#L-Arabinonate ([M-H]-)#D-Arabinonate ([M-H]-)#D-Ribonate;D-Ribonic acid ([M-H]-)#L-Xylonate ([M-H]-)#L-Lyxonate ([M-H]-)#Arabinonic acid (see KEGG C00545); Arabonic acid [primary alcohol] ([M-H]-)#Ribonic acid (see KEGG C01685); (2R,3R,4R)-2,3,4,5-tetrahydroxypentanoate [primary alcohol] ([M-H]-)
W	C02951	5-Hydroxyxanthotoxin ([M-H]-)
W	C03175	Shikimate 3-phosphate;Shikimate 5-phosphate ([M-H]-)
[truncated: 66 more rows]

## Sheet: 96i 
	KEGG_cid	KEGG_name
[truncated: 63 more rows]
