# Supplementary material for: Metabolic Fingerprint of PS3-Induced Resistance of Grapevine Leaves against Plasmopara viticola Revealed Differences in Elicitor-Triggered Defenses
Source: Front Plant Sci. 2017 Feb 14;8:101. doi: 10.3389/fpls.2017.00101 (PMC5306141; doi:10.3389/fpls.2017.00101)
Supplement: TABLE S3 — list of the transformations targeted on erythritol phosphate metabolism. [file Table_3.XLS]

## Sheet: Sheet1
	ID	m/z	Assignment	DB_Wine	H	C	O	N	S	P	Kegg_Pathway
	10	165.04	D-Xylonate ([M-H]-)_L-Arabinonate ([M-H]-)_D-Arabinonate ([M-H]-)_D-Ribonate;D-Ribonic acid ([M-H]-)_L-Xylonate ([M-H]-)_L-Lyxonate ([M-H]-)_Arabinonic acid (see KEGG C00545); Arabonic acid [primary alcohol] ([M-H]-)_Ribonic acid (see KEGG C01685); (2R,3R,4R)-2,3,4,5-tetrahydroxypentanoate [primary alcohol] ([M-H]-)	Arabinonic acid	10	5	6	0	0	0	;Pentose and glucuronate interconversions_;Ascorbate and aldarate metabolism_null_null_;Pentose and glucuronate interconversions;Ascorbate and aldarate metabolism_;Pentose and glucuronate interconversions;Ascorbate and aldarate metabolism_null_null
	770	171.006	sn-Glycerol 3-phosphate;Glycerophosphoric acid;D-Glycerol 1-phosphate;Glycerol-3-phosphate ([M-H]-)_Glycerol 1-phosphate;sn-Glycerol 1-phosphate;sn-Gro-1-P;L-Glycerol 1-phosphate ([M-H]-)_Glycerol 2-phosphate ([M-H]-)_R replaced by H in Glycerophosphodiester ([M-H]-)_DL-Glycerol 1-phosphate;Glycerol 1-phosphate;rac-Glycerol 1-phosphate;DL-Glyceryl 1-phosphate;DL-Glycerol 3-phosphate ([M-H]-)_R re…	Glycerol 3-phosphate	9	3	6	0	0	1	;Glycerolipid metabolism;Glycerophospholipid metabolism;Metabolic pathways;ABC transporters_null_null_null_null_;Ether lipid metabolism;Metabolic pathways_null_null
	2711	185.022	Unknown		11	4	6	0	0	1	-
	552	199.001	D-Erythrose 4-phosphate ([M-H]-)_R replaced by H in 1-Acyl-sn-glycerol 3-phosphate ([M-H]-)_D-Threose 4-phosphate ([M-H]-)_Erythrulose 1-phosphate ([M-H]-)_D-Erythrulose 4-phosphate ([M-H]-)_R replaced by H in 2-Acyl-sn-glycerol 3-phosphate ([M-H]-)_D-Erythrose 4-phosphate (see KEGG C00279); (2,3-dihydroxy-4-oxo-butoxy)phosphonic acid [aldehyde] ([M-H]-)	D-Erythrose 4-phosphate	9	4	7	0	0	1	;Pentose phosphate pathway;Phenylalanine, tyrosine and tryptophan biosynthesis;Carbon fixation in photosynthetic organisms;Vitamin B6 metabolism;Biosynthesis of phenylpropanoids;Biosynthesis of alkaloids derived from shikimate pathway;Biosynthesis of plant hormones;Metabolic pathways;Biosynthesis of plant secondary metabolites_;Glycerolipid metabolism;Glycerophospholipid metabolism;Metabolic path…
	3010	201.017	D-Erythritol 4-phosphate;L-Erythritol 1-phosphate ([M-H]-)	D-Erythritol 4-phosphate	11	4	7	0	0	1	Biosynthesis of secondary metabolites#Biosynthesis of terpenoids and steroids#Biosynthesis of plant hormones
	3539	213.017	R replaced by H in 3'-Phosphomononucleotide ([M-H]-)_R replaced by H in 5'-Phosphomononucleotide ([M-H]-)_2-Deoxy-D-ribose 1-phosphate;2-Deoxy-alpha-D-ribose 1-phosphate ([M-H]-)_2-Deoxy-D-ribose 5-phosphate ([M-H]-)_R replaced by H in 5'-Phosphomonoester ([M-H]-)_R replaced by H in Nucleoside 5'-phosphate ([M-H]-)_R replaced by H in 5'-Phosphomononucleotides ([M-H]-)_R replaced by H in 2-Acetyl-…	1-Deoxy-D-xylulose 5-phosphate # 1-Deoxy-5-(dihydrogen phosphate)(9Cl)	11	5	7	0	0	1	-
	954	214.049	Unknown		14	5	6	1	0	1	-
	46	229.012	D-Ribose 5-phosphate;Ribose 5-phosphate ([M-H]-)_D-Ribulose 5-phosphate ([M-H]-)_D-Xylulose 5-phosphate ([M-H]-)_alpha-D-Ribose 1-phosphate;Ribose 1-phosphate;D-Ribose 1-phosphate ([M-H]-)_L-Ribulose 5-phosphate ([M-H]-)_D-Arabinose 5-phosphate ([M-H]-)_L-Xylulose 5-phosphate ([M-H]-)_alpha-D-Ribose 5-phosphate ([M-H]-)_alpha-D-Xylose 1-phosphate ([M-H]-)_beta-L-Arabinose 1-phosphate ([M-H]-)_L-A…	D-Ribose 5-phosphate	11	5	8	0	0	1	;Pentose phosphate pathway;Purine metabolism;Carbon fixation in photosynthetic organisms;Metabolic pathways_;Pentose phosphate pathway;Pentose and glucuronate interconversions;Methane metabolism;Carbon fixation in photosynthetic organisms;Riboflavin metabolism;Vitamin B6 metabolism;Metabolic pathways_;Pentose phosphate pathway;Pentose and glucuronate interconversions;Ascorbate and aldarate metabo…
	2189	230.007	Unknown		10	4	8	1	0	1	-
	1006	231.028	D-Ribitol 5-phosphate;Ribitol 5-phosphate;L-Ribitol 1-phosphate ([M-H]-)_Xylitol 5-phosphate;D-Xylitol 5-phosphate ([M-H]-)_L-Arabinitol 5-phosphate ([M-H]-)	D-Ribitol 5-phosphate	13	5	8	0	0	1	;Pentose and glucuronate interconversions_null_null
	1942	233.007	Unknown		11	4	9	0	0	1
	776	243.028	L-Fuculose 1-phosphate ([M-H]-)_L-Rhamnulose 1-phosphate ([M-H]-)_L-Fucose 1-phosphate;6-Deoxy-L-galactose 1-phosphate;beta-L-Fucose 1-phosphate ([M-H]-)_2-Deoxy-D-glucose 6-phosphate ([M-H]-)_Fucose 1-phosphate (see KEGG C02985); (3,4,5-trihydroxy-6-methyl-oxan-2-yl)oxyphosphonic acid [secondary alcohol] ([M-H]-)	Fucose 1-phosphate	13	6	8	0	0	1	;Fructose and mannose metabolism_;Fructose and mannose metabolism_;Fructose and mannose metabolism;Amino sugar and nucleotide sugar metabolism;Metabolic pathways_null_null
	778	244.023	Unknown		12	5	8	1	0	1	-
	557	245.007	Unknown		11	5	9	0	0	1	-
	53	245.043	Glycerophosphoglycerol ([M-H]-)	Glycerophosphoglycerol	15	6	8	0	0	1	-
	956	257.007	D-Glucono-1,5-lactone 6-phosphate;6-Phospho-D-glucono-1,5-lactone ([M-H]-)_2-Dehydro-3-deoxy-D-galactonate 6-phosphate ([M-H]-)_2-Dehydro-3-deoxy-6-phospho-D-gluconate;6-Phospho-2-dehydro-3-deoxy-D-gluconate;2-Keto-3-deoxy-6-phosphogluconate;2-Dehydro-3-deoxy-D-gluconate 6-phosphate ([M-H]-)_6-Phospho-5-dehydro-2-deoxy-D-gluconate;5-Dehydro-2-deoxy-D-gluconate 6-phosphate ([M-H]-)_2-Deoxy-5-keto-…	6-Phosphonoglucono-D-lactone	11	6	9	0	0	1	;Pentose phosphate pathway;Metabolic pathways_;Galactose metabolism_;Pentose phosphate pathway;Pentose and glucuronate interconversions;Metabolic pathways_null_;Inositol phosphate metabolism;Metabolic pathways_null_null
	14826	257.043	Unknown		15	7	8	0	0	1	-
	368	258.038	D-Glucosamine 6-phosphate;D-Glucosamine phosphate ([M-H]-)_1-Amino-1-deoxy-scyllo-inositol 4-phosphate;scyllo-Inosamine 4-phosphate ([M-H]-)_D-Galactosamine 1-phosphate ([M-H]-)_alpha-D-Glucosamine 1-phosphate;D-Glucosamine 1-phosphate ([M-H]-)_D-Galactosamine 6-phosphate ([M-H]-)_Kanosamine 6-phosphate;D-Kanosamine 6-phosphate ([M-H]-)_Aminofructose 6-phosphate;Amino-D-fructose 6-phosphate ([M-H…	D-Glucosamine-1P	14	6	8	1	0	1	;Alanine, aspartate and glutamate metabolism;Amino sugar and nucleotide sugar metabolism;Metabolic pathways;Phosphotransferase system (PTS)_;Streptomycin biosynthesis_null_;Amino sugar and nucleotide sugar metabolism;Metabolic pathways_;Galactose metabolism;Phosphotransferase system (PTS)_;Biosynthesis of ansamycins_;Biosynthesis of ansamycins_null_null
	1227	261.038	D-Mannitol 1-phosphate ([M-H]-)_Sorbitol 6-phosphate;D-Sorbitol 6-phosphate;D-Glucitol 6-phosphate ([M-H]-)_Alditol 6-phosphate ([M-H]-)_Galactitol 1-phosphate;D-Galactitol 1-phosphate;L-Galactitol 6-phosphate ([M-H]-)_Mannitol 1-phosphate (see KEGG C00644); [(2R,3R,4R,5R)-2,3,4,5,6-pentahydroxyhexoxy]phosphonic acid [primary alcohol] ([M-H]-)_Sorbitol-6-phosphate (see KEGG C01096); 2,3,4,5,6-pen…	D-Mannitol 1-phosphate	15	6	9	0	0	1	;Fructose and mannose metabolism;Phosphotransferase system (PTS)_;Fructose and mannose metabolism;Phosphotransferase system (PTS)_null_;Galactose metabolism;Phosphotransferase system (PTS)_null_null
	570	271.022	Unknown		13	7	9	0	0	1	-
	571	273.002	6-Phospho-2-dehydro-D-gluconate;2-Dehydro-D-gluconate 6-phosphate ([M-H]-)_1-Phospho-alpha-D-galacturonate;D-Galacturonate 1-phosphate ([M-H]-)_D-Glucuronate 1-phosphate;1-Phospho-alpha-D-glucuronate ([M-H]-)_3-Dehydro-L-gulonate 6-phosphate ([M-H]-)_D-Glucuronic acid 1-phosphate (see KEGG C05385); 1-O-phosphono-D-glucopyranuronic acid [secondary alcohol] ([M-H]-)	D-Glucuronic acid 1-phosphate	11	6	10	0	0	1	;Pentose phosphate pathway;Metabolic pathways_;Amino sugar and nucleotide sugar metabolism_;Pentose and glucuronate interconversions;Ascorbate and aldarate metabolism;Amino sugar and nucleotide sugar metabolism;Metabolic pathways_;Pentose and glucuronate interconversions;Ascorbate and aldarate metabolism_null
	96	289.033	Sedoheptulose 7-phosphate;D-Sedoheptulose 7-phosphate;D-altro-Heptulose 7-phosphate;altro-Heptulose 7-phosphate ([M-H]-)_Sedoheptulose 1-phosphate;altro-Heptulose 1-phosphate ([M-H]-)_D-glycero-D-manno-Heptose 7-phosphate ([M-H]-)_D-glycero-D-manno-Heptose 1-phosphate ([M-H]-)_D-Sedoheptulose 7-phosphate (see KEGG C00281); (2,3,4,5,7-pentahydroxy-6-oxo-heptoxy)phosphonic acid [hemiacetal] ([M-H]-)	D-Sedoheptulose 7-phosphate	15	7	10	0	0	1	;Pentose phosphate pathway;Lipopolysaccharide biosynthesis;Carbon fixation in photosynthetic organisms;Metabolic pathways_null_;Lipopolysaccharide biosynthesis;Metabolic pathways_;Lipopolysaccharide biosynthesis;Metabolic pathways_null
	1142	332.075	Unknown		20	9	10	1	0	1	-
	8983	357.096	Unknown		23	12	10	0	0	1	-
	810	363.07	Unknown		21	10	12	0	0	1	-
	3308	467.032	Unknown		17	18	9	2	1	1	-
